# Supplementary material for: Digital nanoreactors to control absolute stoichiometry and spatiotemporal behavior of DNA receptors within lipid bilayers
Source: Nat Commun. 2023 Mar 20;14:1532. doi: 10.1038/s41467-023-36996-x (PMC10027858; doi:10.1038/s41467-023-36996-x)
Supplement: Supplementary file 3 — Supplementary Data 1 [file 41467_2023_36996_MOESM3_ESM.xlsx]

## Sheet: Sheet1
	Notable chemicals used in this study
	Chemical	Company	Catalog #
	DOPC	Avanti Polar Lipids	850375C
	DOPE	Avanti Polar Lipids	850725C
	DOPS	Avanti Polar Lipids	840035C
	PEG2000-PE	Avanti Polar Lipids	880130C
	Glycerol	Thermo Fisher Scientific	BP229-4
	Sodium Chloride	Thermo Fisher Scientific	S271
	OG	Goldbio	O-110
	Chloroform	Sigma-Aldrich	CX1058
	HEPES	Sigma-Aldrich	H4034
	Magnesium chloride hexahydrate	Sigma-Aldrich	M9272
	Potassium chloride	Sigma-Aldrich	P4504
	Iodixanol	Cosmo Bio USA	AXS-1114542
	Uranyl Formate	Electron Microscopy Sciences	16984-59-1
