# Supplementary material for: Digital nanoreactors to control absolute stoichiometry and spatiotemporal behavior of DNA receptors within lipid bilayers
Source: Nat Commun. 2023 Mar 20;14:1532. doi: 10.1038/s41467-023-36996-x (PMC10027858; doi:10.1038/s41467-023-36996-x)
Supplement: Supplementary file 4 — Supplementary Data 2 [file 41467_2023_36996_MOESM4_ESM.xlsx]

## Sheet: 1A1B_sequence
start	end	sequence
1 [36]	3 [714]	ACCCCGCCTGTAACGGGGTCTAGCAAGGCCGTTA
3 [48]	1 [63]	TGAGTAACCTCAGAACGGGATAGCAAGCCCAA
2 [51]	0 [45]	GTACAAACTACAATCATTTTCACGC
4 [63]	2 [52]	ATCACCAGTAGCACCATAATGCAGACCA
1 [64]	0 [72]	TAGGAACCCATGTCGGCGCCACC
3 [80]	1 [91]	GCCCCCTGTTTAGTACATAAGTGCCGTCG
0 [112]	5 [95]	GGTGTATCACCGTACTCAGGAGGCCTATTTGGGTTTTGCTGAACAAGA
7 [112]	1 [105]	TTTAACCTGTGAATTATAATTTACCTCAAGAGAAGGATTAGTA
5 [124]	7 [135]	ATGTAGAAACCATCATAGGGGTTGGGT
4 [127]	6 [112]	ATTAAAGCCGGCTTATCTGAGAGACTACCTT
2 [143]	5 [123]	TACGAGGCATAGAGGCTGAGACTCGAGC
4 [163]	6 [156]	AGGGAGGGAAGAATACCCAGTAC
2 [175]	4 [164]	CAACTAATGCAGATACATTTACCAATTG
4 [191]	7 [196]	ACAAAAGTCCTTATTACGC
5 [192]	3 [203]	CATATAAAAGAAACGCTTTACCAGCTTT
6 [196]	7 [167]	AGTATGTTAGCAAACGTAGAAAATGGGTATTAAACCAAAAAGAAC
3 [204]	0 [207]	TGCAAAAGAAGGATTTTAA
1 [214]	4 [224]	CCAGTCAGGACGTTGGGAGAACAACAGAGGGGGTCAATCAAT
2 [239]	0 [228]	GAACTAACGAGAAAAATCAATCATTGTGA
3 [240]	1 [251]	AAATGTTCAACTTTTACGTTACTGC
2 [271]	0 [260]	CATTACCCAAGGCTTGTTGGGCTTGAGA
3 [272]	1 [276]	GCGGAATCGTAGTAAACCCTG
0 [283]	6 [283]	CGAGTCATAAGACAAGAACCTGAAAAGGTGGCATCAAAGAAACGATTTT
7 [283]	7 [299]	TTGTTTAACGTCAAAAA
6 [303]	3 [311]	ATCCAAATATTCTACTATATAACATGAATCCCCCTCAAA
3 [312]	7 [327]	TGCTTTAAATAGGCTGAGCATTAACATCCAATATTAAGCATTCTCCGT
4 [319]	6 [304]	TGGAAGTTCCGTCGGAATATATTATTTATCCCA
4 [351]	6 [340]	GTTTTAAAGATTGACCCGCATCGTGCAA
5 [352]	7 [367]	ATCTGCCAGGTAGATGGGGTAATGGGATAGGTC
6 [367]	3 [373]	ACGTTGGTTTTGAGGGGCTGTAGCCAGGTCTTTACCCT
1 [384]	4 [380]	CGCCTGATAGACGGTCAGTCAGAAAGAGCTTAATT
2 [399]	0 [388]	GAGGCGCAAATTGTCAAGCGCGAAA
3 [400]	1 [411]	GGATTGCATTATACGTCGAAATCCGCG
1 [412]	0 [424]	ACCTGCTGTAAAATACGTAATACACTCA
3 [432]	1 [443]	CGAAAGACACTAAAGCCACTACGAA
7 [453]	2 [465]	TCTGGAGCAAACAAGAGAAAACTCCAGGCTGCGCTACAGAG
0 [454]	6 [453]	GAGGCAAAAGAATACTTCAAATTTTTTCATCAGGCAAAGCGCCATTCGAG
4 [479]	6 [468]	CGGAAGCATCGATGAAAGGCTATCAGG
5 [480]	7 [495]	GAAGGGCGAGATCTACAATCATTTTGCGGAAC
7 [496]	2 [488]	AAAGAAACACCCTCGGGCCTCTTCGAAAGACAGCATCGGA
4 [511]	6 [496]	AGAGCCGCCCACCAGAATATAATCCGCTATTAC
5 [512]	7 [523]	TTGGATTTTCATCAAGGAGCGGAAT
2 [547]	7 [538]	CAGGTGACAGGATCACCGGAACCAGAGCTCC
2 [559]	0 [548]	TCGCTGAGGAGCTTGATACTTTCGAGGTG
3 [560]	1 [575]	GCAGGTCATCAGCTTGCCGATAGTTGCGCCGA
1 [576]	0 [584]	CAATGACAACAACTAGAGCCTTT
3 [592]	1 [603]	AAACAAATCCAAAAGGAAAGGAACAACTA
0 [615]	5 [607]	TCCAAAAAAAAGGCTAAATCCTCAGTTTCAGTTTTCAGGT
3 [624]	5 [635]	GGAAAGCGCAGTCTCTTCTGTACAGT
7 [624]	1 [624]	CCAGCAGCGACTGTAGTACAGTAATGGGATTTTGCTAAACAATAATAATTT
5 [636]	7 [647]	ACCTTTTACATCCTGCAACAATCTAAA
4 [639]	6 [624]	AGCGTCAAAATGAAAAGTGCCACGCTGAGAG
4 [675]	6 [664]	CGTAATCAGTAAATCGCCATTGAATAC
2 [687]	4 [676]	CGTAACGATCTAAAGTGGCTTTTGCAC
4 [703]	7 [708]	ACCAATGATTTAGGCAGAG
6 [708]	7 [679]	GCATTTTCGAGCCAGTAATAAGAGAATATAAAGTTGCTTATTTAA
14 [47]	12 [712]	TATTACCGCGAATTACCTAAATAAGGCGTTAAATAA
15 [112]	13 [123]	GAACCCTATCAAATATCTATTAATTAAT
14 [117]	12 [96]	GATTAGTAATAACATAAATCGTCGATTTTAGTTAATTTC
13 [124]	16 [130]	TTTCCCTTAGATGTAGCAACCCCCGATAAAGCG
12 [127]	17 [131]	AACTTTTAAGGGAGTACTTCTAGGGCGCTGGC
12 [159]	17 [167]	CTTTTTAAGAAAGCCGTCTGTCCACGTAACCACCACACCCG
17 [168]	16 [160]	CCGCGCTTGTGCTTTCCTCGTGA
12 [191]	17 [198]	GAAATAGAACAGGATTTTATAATCGCTACAGGGCGCGTA
13 [192]	16 [188]	TATTCTAAAGAAGTGTGGCCGATTTGCTTTGACGAG
15 [209]	13 [223]	TTAGACCAATAATGGCGTTTTAGCGAACCT
15 [272]	13 [283]	TCGGTGGTAAGTCAGATTGCACCCAGCTA
13 [284]	15 [291]	CAATTTTATCCTTTTTTCGTCACG
17 [292]	15 [303]	TGAGCCGGGTCACGCCGGGCCAGCTTAC
15 [304]	13 [323]	GGCTGGAGACGGGACCAACGCTAACGAGCTTATGA
12 [319]	17 [327]	GCCTTCCTGGTGTCCATGCCGTTCTGCGGCTGGTAATGGG
17 [328]	16 [320]	TAAAGGTTTCTGTCATTGCAGGCG
12 [351]	17 [368]	AGGAACGCTGCCGGTGAGTGATGACGTCATAAACATCCCTTACACTGGTG
13 [352]	16 [348]	TTATTTCAAGCGGCCTTTCCCCCTGACGGCATCAGA
15 [362]	13 [383]	TCAGACGATCCAGCAATCAGCTTAAAAATTTTTAGAACC
17 [463]	14 [460]	TGGTCATAGGGAAAAAGAGAC
12 [475]	17 [483]	ATCAACGCGTGAGCTCTCACCTGTTTCCTGTGT
13 [480]	16 [471]	CAACCGTTGAAGGGATCCTGTTCTATCCCCGGGTACCGAG
14 [495]	12 [476]	TCCGTGGTCCAGGGTTCTCGTATTAAATCCTGATA
12 [511]	17 [515]	CAAACAATCGTTGCGCGTGAGAGATTCCACACAAC
13 [512]	16 [508]	GTAAAACGGAATTTTCACTGCAACTCACATTA
16 [531]	14 [524]	ATGAGCATAAAGCCATGTTTACCAG
12 [547]	17 [539]	AATACATTTGAGGAAACCTGGTACAGCGTGTA
14 [559]	12 [548]	GAAACAATCGCCACGGGACGTCAATAGAT
14 [622]	12 [608]	CAGTAATATGCGCGAAGGAATTGAGGAAGGT
12 [639]	17 [643]	AATCAACCCAGTGATTCACCACCACGCTGGTT
13 [640]	16 [633]	CATCGCCATTGGCAGAGACGGGCAGAGAGAGTTGCAGC
12 [671]	17 [675]	GTTTAGTAATTAAAGAAATCGTCTTGTTTGATGGTGG
13 [672]	16 [668]	GATGAAACATTGACGCTCACGTGGAGAACAAGAGTC
13 [704]	16 [700]	ACATTTAAACAGGAAAACCGTCTACGAGATAGGGTT
12 [711]	17 [702]	GAATAAACACCGGAAGCGAAAAAACGCTCATCCTTATAA
14 [79]	12 [64]	ACTATCGCAATATATTTAATGGTTTGAA
14 [143]	12 [128]	ATTAACCGTATCCTTGAAAGCAGAACGCGAGAA
14 [175]	12 [160]	GCCACCGAATCAGATATATCTTACCGAAGCC
14 [207]	12 [192]	GAATCCTGGAACGCGAAAGAGCAAGAAACAAT
14 [239]	12 [224]	CCGGACTTGGCGGGAGGTACCCACAAGAATTGA
14 [271]	12 [256]	CCGGCCAGTTGCTATTGGGTAATTGAGCGCT
14 [303]	12 [288]	CGGTCCGTGAATCTTAGAATTAACTGAACACC
14 [335]	12 [320]	AGTTAAACGGTAATACTTAATAATTCGCGTCTG
14 [367]	12 [352]	CCGCACAGCGCAAGGACATTTTTTAACCAAT
14 [399]	12 [384]	TACATCGTTTTAAAAATTCGCATTAAATT
14 [431]	12 [416]	CTGCTCATTAAAGATTCATTTAAATTGTAAACG
14 [459]	12 [448]	GCAGGTCAAATCCCAAAAACAGGAAGA
14 [523]	12 [512]	TCCCGACGGCCAGAGTATTAGACTTTA
14 [591]	12 [576]	ATAGAACAGACAATTAGGAGCACTAACA
14 [655]	12 [640]	TTATTTACATTAAAAATAGTTGGTCAGTTGGCA
14 [687]	12 [672]	CTACATTAACATCAACTAGAAAAAGCCT
14 [714]	15 [47]	GCACAATTTCATTTCAGCCATTGGGCGATGGCCCACT
13 [64]	15 [79]	TACATAAATGCCTTGCTGAAATCAAGTTTTTT
13 [96]	15 [111]	GCTTCTGTCACTTGCCTAAAGCACTAAATCG
17 [132]	15 [143]	AAGTGTAGCGGTCAGGGAAGTTAGAGC
13 [160]	15 [175]	AGCAAGCAAGTAAAAGAGGCTAGAATCAGAGCG
12 [223]	15 [239]	GTTAAGCCAGGTGGTGCTGGTCTGGTCAGCA
13 [256]	15 [271]	CAAGATTAGAGCACATCCCCAACGGCAGCACCG
13 [324]	15 [335]	CCCTATGCTGATGCATCAGCGGGGCAG
13 [384]	15 [399]	CTCATATAACATAAAACACTGCGCGCCTGTG
13 [416]	15 [431]	GTGTAGGTTGCCGCCACGGCCAGAATGCGGC
13 [448]	15 [463]	CCGGAGACAAAACAGCGGTCATACCGGGGGTTT
17 [484]	15 [495]	GAAATTGTTATCAGTTGAGGTCGCGTCC
17 [516]	15 [527]	ATACGAGCCGGAAGTGAGCTCCGCTTT
13 [544]	15 [559]	GTGGAGCCGGCGAAACTCGTGCCAGCTGCAT
13 [576]	15 [591]	ACGTGGCACCCTTCTGACGCGCGGGGAGAGGC
13 [608]	15 [623]	AGTCTTTAAAAAGGGACGCCAGGGTGGTTTT
17 [644]	15 [655]	TGCCCCAGCAGGCTGGCCCTACAGCTG
17 [676]	15 [687]	TTCCGAAATCGCAGTTTGCTCCAAC
4 [95]	2 [80]	TGAGCCATTTGGGAAATAAGTCCTCAGTACC
7 [136]	2 [144]	TATAAATAATAACGGGTAAATATTCGGCTGTAAAGGAAT
7 [168]	2 [176]	TGGCATGATTAAGACGGCGACATACATAACCACATT
4 [223]	2 [208]	AGAAAATTCATATGGAAAGACACCGGTAGAAAG
5 [224]	2 [240]	AGTTTATTTTGAAATGGTCAATAAATAAAAC
4 [287]	2 [272]	CCAATTCTGCGAACGGGCGCGAGCGGATATT
7 [300]	2 [304]	TGAAAATAGCATCATTCCAATAGTAGTGCTGACCTT
7 [328]	2 [336]	GGGAACAAACGGCGTATGCAAAGGCAAGATGAACG
4 [379]	2 [368]	GCTGAATATAATGACGACGAGGAACCGA
4 [415]	2 [400]	AGGTCATTTTTGCGGACTCCAGCCAGCCGGAAC
4 [447]	2 [432]	AGAGTACCTTTAATTCGGAAACGAGGAAG
7 [524]	2 [528]	TATCATCATATCACCACCGAATAATGGGGCCGCTT
4 [575]	2 [560]	TTGCCATCTTTTCATAATTATTTGATATTCGG
4 [607]	2 [592]	ATTTTCGGTCATAGCTGCGTAGACGGAGTGA
7 [648]	2 [656]	GCATGCTTAATTGAGGCGACAGACAATAACGCTTTCCAG
7 [680]	2 [688]	CAACGCCAACATGTAAAACCATCTAAAGTAAATAGTTAG
0 [71]	5 [63]	CTCAGAACCGCCACCAGTGCCCGGTTTCGTCAACGCGCC
3 [144]	5 [159]	ACTATCATAACCCTCGTAACGCCACTTTCCTT
3 [176]	5 [191]	TAAAAACCAAAATATTAGGAATAAGGTGGCAA
0 [227]	5 [223]	ATTACCTTATGCTTTTGCCATTATTACAACGGAATA
0 [259]	5 [255]	TGGTTTAATTTTAGACTGGTAACAAAGCCTGTTTA
3 [336]	5 [351]	AGAATGACCATAAATGAGGACAGAACCGTGC
0 [387]	5 [383]	CAAAGTACAACCTATTATAATCATAAGCAGTATCGG
0 [423]	5 [415]	TCTTTGACCCCCAGCGATCAAAAATGTTACTTAGCTTTCC
3 [464]	5 [479]	GAGCTTCAAAGCGAAAGCAACGGCAACTGTTGG
3 [496]	5 [511]	CCTCAGAGCCGCCACCTCAGCAGCTGATTGT
3 [528]	5 [543]	GAGCCGCCGCCAGCATGAGTTAAAAAGGGTTA
0 [583]	5 [575]	AATTGTATCGGTTTAGACGATTGTAACCGATCACGTAAA
3 [656]	5 [671]	AGTAAGCGTCATACATTTTGTCGTGATTCGCC
3 [688]	5 [703]	CAGGAGTGTACTGGTACAGCCCTCTTCTGTCCA
15 [48]	13 [63]	ACGTGAACCGTGTGATTTTTTAATGGAAACAG
15 [144]	13 [159]	TTGACGGGGAAAAGTAAACTACCGCGCCCAAT
15 [176]	13 [191]	GGAGCTACAATAGCTAGAAGGCTTATCCGG
15 [336]	13 [351]	CCAGCGGCATCAAATTGCGGGAGAAGCCT
15 [432]	13 [447]	GGGCCGTGCAAATAAAAGGGTGAGAAAGG
15 [464]	13 [479]	CTGCCAGCGAAAAGCCACCATCAATATGATATT
15 [496]	13 [511]	GTGAGCCTCGACAATTCCCAGTCACGACGTT
15 [528]	13 [543]	CCAGTCGGGATTTAGATGCCAAGCTTTCAGAG
15 [592]	13 [607]	GGTTTGCGAATATCTTATTTTTGAATGGCTATT
15 [624]	13 [639]	TCTTTTCAAGTTGAAACTGATAGCCCTAAAA
15 [656]	13 [671]	ATTGCCCTTCATATGCCCGAGCAAAAGAAGAT
15 [688]	13 [703]	GTCAAAGGTCATAATTAGAAAACAAAATTAATT
12 [63]	14 [48]	ATACCGACCATCACCCGTAATATCCAGAACAA
12 [95]	14 [80]	ATCTTCTGGTGCCGTGAGTAGAAGAACTCAA
16 [159]	14 [144]	ACGTGGCGAGAAAGGAACGCTGCGTCACGCAA
16 [187]	14 [176]	CACGTATAACAATGCGCCAGTGAG
13 [224]	14 [208]	CCCGACTTTAGAACGTCAGCGAACGGTACGCCA
12 [255]	14 [240]	AATATCAGCAAGAATGTCATAACGGAACGTG
12 [287]	14 [272]	CTGAACAGCCATCCCTCGTCGCTGGCAGCCT
16 [319]	14 [304]	CTTTCGCACTCAATCCTGTTGCCCCGGCAAACG
16 [347]	14 [336]	TGCCGGGTTACCTTTGCTAGGGTAA
12 [383]	14 [368]	TTTGTTAGCAGTGTAAATCCCGTAAAAAAAG
12 [415]	14 [400]	TTAATATTTGGTGCTGGCAGTTGGGCGGTTGTG
12 [447]	14 [432]	TTGTATAATTTCACGGATCAAACTTAAATTT
16 [507]	14 [496]	ATTGTCCTCACCGCTCACAATAGACTTTC
12 [575]	14 [560]	ACTAATAGCGGCCAACCTGAAAGCCCTCACCG
12 [607]	14 [592]	TATCTAATATTGGGCATTCTGGCCAACAGAG
16 [667]	14 [656]	CACTTCACCGCCGAAAATCCGAAATGGA
16 [699]	14 [688]	GAGTGTTGTTCGCAAAATCGGAAATAC
15 [80]	13 [95]	GGGGTCGAGACCTAAATGTGAGTGAATAACCTTCGGTTGTACTGTGACCGATTC
15 [240]	13 [255]	GCAACCGAGAGATATTTGAAGCCTTAAATCGGTTGTACTGTGACCGATTC
15 [400]	13 [415]	CACTCTGTTGTTAATGCAATGCCTGAGTAATCGGTTGTACTGTGACCGATTC
15 [560]	13 [575]	TAATGAATATTAGAGCACGGATAAGTAAGAATCGGTTGTACTGTGACCGATTC
11 [136]	9 [151]	AACTATATGTAAATGCGGAAACCGGCAAGCCGCTCTCCTT
10 [151]	8 [136]	TGAGAAGAGTCAATAGGAGAACAAAGGAAACGCTCTCCTT
9 [152]	11 [175]	TTTTTATTTTCATCGTGCTTAGATATCCAATCGCAAGACACTCTCCTT
8 [163]	10 [152]	AAGTTACCAGAATGATGCAATAAGACGCCTCTCCTT
10 [175]	8 [164]	TAGCGATAAGGAATCAGATAGCCGAACACTCTCCTT
11 [296]	9 [311]	CCTTTACAGAGAGAATTGTGAGCGGAGCATAACTCTCCTT
10 [311]	8 [296]	TTACAAAATAAACAGCAAGCCTCAAGTAACAACTCTCCTT
9 [312]	11 [335]	AGCTAAATCGGTTGTAGAGCCTAAAACAGGGAAGCGCATTCTCTCCTT
8 [323]	10 [312]	ATCAACATTAAAAACATAAATTTGCCAGCTCTCCTT
10 [335]	8 [324]	TCTTTCCACCAAAAACTAGCCAGCTTTCCTCTCCTT
11 [488]	9 [503]	GGTAATCGTAAAACTAAAGTTTGAGGATGTGCCTCTCCTT
10 [503]	8 [488]	GGGTAGCTATTTTTGACGAAAGGGGTAACATTCTCTCCTT
9 [504]	11 [527]	TGCAAGGCGATTAAGTAAATTAATATCATATGTACCCCGGCTCTCCTT
8 [515]	10 [504]	TATTAATTTTAAGCATGTCAGCCGGAGACTCTCCTT
10 [527]	8 [516]	TAGCTGATTGGGTAACTTGCCCGAACGTCTCTCCTT
11 [648]	9 [663]	ACCTTGCTGAACCTCACAACGCTCGCGCAGAGCTCTCCTT
10 [663]	8 [648]	CAGAGGTGAGGCGGTCACAAAATCAACAGTAGCTCTCCTT
9 [664]	11 [687]	GCGAATTATTCATTTCCCAGCAGAACCCTCAATCAATATCCTCTCCTT
8 [675]	10 [664]	CCAGTATAAAGCAATATCAAAGATAAAACTCTCCTT
10 [687]	8 [676]	ACGAACCAAATTACCTTACAAATTCTTACTCTCCTT
5 [704]	3 [47]	GACGACGACAATAAACAACATGTTCAGCTTACCATAGTGCCTAAATTATCTACCACAACTCAC
5 [64]	3 [79]	TGTTTATCAACAATAGTTAGAGCAGTTAATAAATTATCTACCACAACTCAC
5 [96]	3 [111]	AAAATAATATCCCATCCTCACCGTATTATTCAAATTATCTACCACAACTCAC
6 [155]	3 [143]	CGCACTCATGAATTTATCAAAAATCAATAATGACGGAGAGCAACAAATTATCTACCACAACTCAC
5 [160]	3 [175]	ATCATTCCAAGAACACATTCAACCGGACGACGAAAATTATCTACCACAACTCAC
5 [256]	3 [271]	GCTATATTTTCATTTGGAGTAGATTCCAATACTAAATTATCTACCACAACTCAC
6 [339]	3 [335]	AGAATTAGCAAAAAATCATACCTAAAGTGAAAACGAAATTATCTACCACAACTCAC
5 [384]	3 [399]	CCTCAGGAAGATCGCATGGCTTGCAAAGCAAATTATCTACCACAACTCAC
5 [416]	3 [431]	GGCACCGCTTCTGGTGCGCTCCTTGGAAGCCAAATTATCTACCACAACTCAC
6 [467]	3 [463]	TCATTGCCTGAGCCATTCAACAGGTCATTTAATTCAAATTATCTACCACAACTCAC
2 [487]	3 [495]	ACGAGGGTCCATCAGAGCCACCACAAATTATCTACCACAACTCAC
6 [538]	3 [527]	TGATTATCAGATGATGGCAAATACTTCTGGAACCGCACCACCAAAATTATCTACCACAACTCAC
5 [544]	3 [559]	GAACCTACCATATCAAAATCAAAAGGTTGAGAAATTATCTACCACAACTCAC
5 [576]	3 [591]	ACAGAAATAAAGAAATCCCCTTATATTCACAAATTATCTACCACAACTCAC
5 [608]	3 [623]	TTAACGTCAGATGAATACGCGTTTCCAGAATAAATTATCTACCACAACTCAC
6 [663]	3 [655]	CAAGTGTATTAACACCGCGGGAGAAAATCAAGTCCGTTCCAAATTATCTACCACAACTCAC
5 [672]	3 [687]	TGATACCGACAAAAGGGATAGCAGATGATAAAATTATCTACCACAACTCAC
2 [79]	4 [64]	AGGACCGTAACACTGATATAAACCAGCAAAAAATTATCTACCACAACTCAC
1 [92]	4 [96]	AGAGGGTTGATAGATTAGCGCGGAACCTCACCGACTAAATTATCTACCACAACTCAC
3 [112]	4 [128]	TGAAACATGAAAGTATTAAGTAAAATTATTCAAATTATCTACCACAACTCAC
2 [207]	4 [192]	ATTCATCAGTTGAGATGCGAGAGGCGCCAAAGAAATTATCTACCACAACTCAC
2 [303]	4 [288]	CATCAAGAGTAATCTTATATTCATGTTGATTCAAATTATCTACCACAACTCAC
2 [335]	4 [320]	GTGTACAGACCAGGCGCACAGTTCAACGGTGTCAAATTATCTACCACAACTCAC
2 [367]	4 [352]	ACTGACCAACTTTGAAACAAAAATTCAACATAAATTATCTACCACAACTCAC
2 [431]	4 [416]	TTTCCATTAAACGGCCAGATTAAGATTGATAAGAAATTATCTACCACAACTCAC
1 [444]	4 [448]	GGCACCAACCTAAACTAAAGACATCGCGTGGATTAGAAATTATCTACCACAACTCAC
6 [495]	4 [480]	GCCAGCTGATCGGTGCAGAACCGCCACCCGACAAATTATCTACCACAACTCAC
2 [527]	4 [512]	TTGCGGGATCGTCACCCAGAACCCTCCCTCAAATTATCTACCACAACTCAC
1 [604]	4 [608]	AAGGAATTGCGAACTTTCAACATTAAAGTCATCGGCAAATTATCTACCACAACTCAC
2 [655]	4 [640]	ACGTTAGTAAATGAATTTGAATTTATTGCCTTTAAATTATCTACCACAACTCAC
2 [714]	4 [704]	GCATTCCACAGAATAAGTTGAAACGTCAAATTATCTACCACAACTCAC
1 [252]	4 [256]	TCATTCAGTGAATAAATCAACGATAGCGTTAGTTTG
2 [591]	4 [576]	GAACATCGCCCACGCAGCCTTGATTAGCGTTTTTGTGGGTAAATGGTGTTGAGATG						linker_A
4 [255]	3 [239]	GTGGAGTTGATGTATGTGTAGGTTTTACCATTAGATACATTTCGCTCAAATAGTA						linker_B

## Sheet: 2A2B_sequence
start	end	sequence
1 [36]	3 [714]	ACCCCGCCTGTAACGGGGTCTAGCAAGGCCGTTA
3 [48]	1 [63]	TGAGTAACCTCAGAACGGGATAGCAAGCCCAA
2 [51]	0 [45]	GTACAAACTACAATCATTTTCACGC
4 [63]	2 [52]	ATCACCAGTAGCACCATAATGCAGACCA
1 [64]	0 [72]	TAGGAACCCATGTCGGCGCCACC
3 [80]	1 [91]	GCCCCCTGTTTAGTACATAAGTGCCGTCG
0 [112]	5 [95]	GGTGTATCACCGTACTCAGGAGGCCTATTTGGGTTTTGCTGAACAAGA
7 [112]	1 [105]	TTTAACCTGTGAATTATAATTTACCTCAAGAGAAGGATTAGTA
5 [124]	7 [135]	ATGTAGAAACCATCATAGGGGTTGGGT
4 [127]	6 [112]	ATTAAAGCCGGCTTATCTGAGAGACTACCTT
2 [143]	5 [123]	TACGAGGCATAGAGGCTGAGACTCGAGC
4 [163]	6 [156]	AGGGAGGGAAGAATACCCAGTAC
2 [175]	4 [164]	CAACTAATGCAGATACATTTACCAATTG
4 [191]	7 [196]	ACAAAAGTCCTTATTACGC
5 [192]	3 [203]	CATATAAAAGAAACGCTTTACCAGCTTT
6 [196]	7 [167]	AGTATGTTAGCAAACGTAGAAAATGGGTATTAAACCAAAAAGAAC
3 [204]	0 [207]	TGCAAAAGAAGGATTTTAA
1 [214]	4 [224]	CCAGTCAGGACGTTGGGAGAACAACAGAGGGGGTCAATCAAT
2 [239]	0 [228]	GAACTAACGAGAAAAATCAATCATTGTGA
3 [240]	1 [251]	AAATGTTCAACTTTTACGTTACTGC
2 [271]	0 [260]	CATTACCCAAGGCTTGTTGGGCTTGAGA
3 [272]	1 [276]	GCGGAATCGTAGTAAACCCTG
0 [283]	6 [283]	CGAGTCATAAGACAAGAACCTGAAAAGGTGGCATCAAAGAAACGATTTT
7 [283]	7 [299]	TTGTTTAACGTCAAAAA
6 [303]	3 [311]	ATCCAAATATTCTACTATATAACATGAATCCCCCTCAAA
3 [312]	7 [327]	TGCTTTAAATAGGCTGAGCATTAACATCCAATATTAAGCATTCTCCGT
4 [319]	6 [304]	TGGAAGTTCCGTCGGAATATATTATTTATCCCA
4 [351]	6 [340]	GTTTTAAAGATTGACCCGCATCGTGCAA
5 [352]	7 [367]	ATCTGCCAGGTAGATGGGGTAATGGGATAGGTC
6 [367]	3 [373]	ACGTTGGTTTTGAGGGGCTGTAGCCAGGTCTTTACCCT
1 [384]	4 [380]	CGCCTGATAGACGGTCAGTCAGAAAGAGCTTAATT
2 [399]	0 [388]	GAGGCGCAAATTGTCAAGCGCGAAA
3 [400]	1 [411]	GGATTGCATTATACGTCGAAATCCGCG
1 [412]	0 [424]	ACCTGCTGTAAAATACGTAATACACTCA
3 [432]	1 [443]	CGAAAGACACTAAAGCCACTACGAA
7 [453]	2 [465]	TCTGGAGCAAACAAGAGAAAACTCCAGGCTGCGCTACAGAG
0 [454]	6 [453]	GAGGCAAAAGAATACTTCAAATTTTTTCATCAGGCAAAGCGCCATTCGAG
4 [479]	6 [468]	CGGAAGCATCGATGAAAGGCTATCAGG
5 [480]	7 [495]	GAAGGGCGAGATCTACAATCATTTTGCGGAAC
7 [496]	2 [488]	AAAGAAACACCCTCGGGCCTCTTCGAAAGACAGCATCGGA
4 [511]	6 [496]	AGAGCCGCCCACCAGAATATAATCCGCTATTAC
5 [512]	7 [523]	TTGGATTTTCATCAAGGAGCGGAAT
2 [547]	7 [538]	CAGGTGACAGGATCACCGGAACCAGAGCTCC
2 [559]	0 [548]	TCGCTGAGGAGCTTGATACTTTCGAGGTG
3 [560]	1 [575]	GCAGGTCATCAGCTTGCCGATAGTTGCGCCGA
1 [576]	0 [584]	CAATGACAACAACTAGAGCCTTT
3 [592]	1 [603]	AAACAAATCCAAAAGGAAAGGAACAACTA
0 [615]	5 [607]	TCCAAAAAAAAGGCTAAATCCTCAGTTTCAGTTTTCAGGT
3 [624]	5 [635]	GGAAAGCGCAGTCTCTTCTGTACAGT
7 [624]	1 [624]	CCAGCAGCGACTGTAGTACAGTAATGGGATTTTGCTAAACAATAATAATTT
5 [636]	7 [647]	ACCTTTTACATCCTGCAACAATCTAAA
4 [639]	6 [624]	AGCGTCAAAATGAAAAGTGCCACGCTGAGAG
4 [675]	6 [664]	CGTAATCAGTAAATCGCCATTGAATAC
2 [687]	4 [676]	CGTAACGATCTAAAGTGGCTTTTGCAC
4 [703]	7 [708]	ACCAATGATTTAGGCAGAG
6 [708]	7 [679]	GCATTTTCGAGCCAGTAATAAGAGAATATAAAGTTGCTTATTTAA
14 [47]	12 [712]	TATTACCGCGAATTACCTAAATAAGGCGTTAAATAA
15 [112]	13 [123]	GAACCCTATCAAATATCTATTAATTAAT
14 [117]	12 [96]	GATTAGTAATAACATAAATCGTCGATTTTAGTTAATTTC
13 [124]	16 [130]	TTTCCCTTAGATGTAGCAACCCCCGATAAAGCG
12 [127]	17 [131]	AACTTTTAAGGGAGTACTTCTAGGGCGCTGGC
12 [159]	17 [167]	CTTTTTAAGAAAGCCGTCTGTCCACGTAACCACCACACCCG
17 [168]	16 [160]	CCGCGCTTGTGCTTTCCTCGTGA
12 [191]	17 [198]	GAAATAGAACAGGATTTTATAATCGCTACAGGGCGCGTA
13 [192]	16 [188]	TATTCTAAAGAAGTGTGGCCGATTTGCTTTGACGAG
15 [209]	13 [223]	TTAGACCAATAATGGCGTTTTAGCGAACCT
15 [272]	13 [283]	TCGGTGGTAAGTCAGATTGCACCCAGCTA
13 [284]	15 [291]	CAATTTTATCCTTTTTTCGTCACG
17 [292]	15 [303]	TGAGCCGGGTCACGCCGGGCCAGCTTAC
15 [304]	13 [323]	GGCTGGAGACGGGACCAACGCTAACGAGCTTATGA
12 [319]	17 [327]	GCCTTCCTGGTGTCCATGCCGTTCTGCGGCTGGTAATGGG
17 [328]	16 [320]	TAAAGGTTTCTGTCATTGCAGGCG
12 [351]	17 [368]	AGGAACGCTGCCGGTGAGTGATGACGTCATAAACATCCCTTACACTGGTG
13 [352]	16 [348]	TTATTTCAAGCGGCCTTTCCCCCTGACGGCATCAGA
15 [362]	13 [383]	TCAGACGATCCAGCAATCAGCTTAAAAATTTTTAGAACC
17 [463]	14 [460]	TGGTCATAGGGAAAAAGAGAC
12 [475]	17 [483]	ATCAACGCGTGAGCTCTCACCTGTTTCCTGTGT
13 [480]	16 [471]	CAACCGTTGAAGGGATCCTGTTCTATCCCCGGGTACCGAG
14 [495]	12 [476]	TCCGTGGTCCAGGGTTCTCGTATTAAATCCTGATA
12 [511]	17 [515]	CAAACAATCGTTGCGCGTGAGAGATTCCACACAAC
13 [512]	16 [508]	GTAAAACGGAATTTTCACTGCAACTCACATTA
16 [531]	14 [524]	ATGAGCATAAAGCCATGTTTACCAG
12 [547]	17 [539]	AATACATTTGAGGAAACCTGGTACAGCGTGTA
14 [559]	12 [548]	GAAACAATCGCCACGGGACGTCAATAGAT
14 [622]	12 [608]	CAGTAATATGCGCGAAGGAATTGAGGAAGGT
12 [639]	17 [643]	AATCAACCCAGTGATTCACCACCACGCTGGTT
13 [640]	16 [633]	CATCGCCATTGGCAGAGACGGGCAGAGAGAGTTGCAGC
12 [671]	17 [675]	GTTTAGTAATTAAAGAAATCGTCTTGTTTGATGGTGG
13 [672]	16 [668]	GATGAAACATTGACGCTCACGTGGAGAACAAGAGTC
13 [704]	16 [700]	ACATTTAAACAGGAAAACCGTCTACGAGATAGGGTT
12 [711]	17 [702]	GAATAAACACCGGAAGCGAAAAAACGCTCATCCTTATAA
14 [79]	12 [64]	ACTATCGCAATATATTTAATGGTTTGAA
14 [143]	12 [128]	ATTAACCGTATCCTTGAAAGCAGAACGCGAGAA
14 [175]	12 [160]	GCCACCGAATCAGATATATCTTACCGAAGCC
14 [207]	12 [192]	GAATCCTGGAACGCGAAAGAGCAAGAAACAAT
14 [239]	12 [224]	CCGGACTTGGCGGGAGGTACCCACAAGAATTGA
14 [271]	12 [256]	CCGGCCAGTTGCTATTGGGTAATTGAGCGCT
14 [303]	12 [288]	CGGTCCGTGAATCTTAGAATTAACTGAACACC
14 [335]	12 [320]	AGTTAAACGGTAATACTTAATAATTCGCGTCTG
14 [367]	12 [352]	CCGCACAGCGCAAGGACATTTTTTAACCAAT
14 [399]	12 [384]	TACATCGTTTTAAAAATTCGCATTAAATT
14 [431]	12 [416]	CTGCTCATTAAAGATTCATTTAAATTGTAAACG
14 [459]	12 [448]	GCAGGTCAAATCCCAAAAACAGGAAGA
14 [523]	12 [512]	TCCCGACGGCCAGAGTATTAGACTTTA
14 [591]	12 [576]	ATAGAACAGACAATTAGGAGCACTAACA
14 [655]	12 [640]	TTATTTACATTAAAAATAGTTGGTCAGTTGGCA
14 [687]	12 [672]	CTACATTAACATCAACTAGAAAAAGCCT
14 [714]	15 [47]	GCACAATTTCATTTCAGCCATTGGGCGATGGCCCACT
13 [64]	15 [79]	TACATAAATGCCTTGCTGAAATCAAGTTTTTT
13 [96]	15 [111]	GCTTCTGTCACTTGCCTAAAGCACTAAATCG
17 [132]	15 [143]	AAGTGTAGCGGTCAGGGAAGTTAGAGC
13 [160]	15 [175]	AGCAAGCAAGTAAAAGAGGCTAGAATCAGAGCG
12 [223]	15 [239]	GTTAAGCCAGGTGGTGCTGGTCTGGTCAGCA
13 [256]	15 [271]	CAAGATTAGAGCACATCCCCAACGGCAGCACCG
13 [324]	15 [335]	CCCTATGCTGATGCATCAGCGGGGCAG
13 [384]	15 [399]	CTCATATAACATAAAACACTGCGCGCCTGTG
13 [416]	15 [431]	GTGTAGGTTGCCGCCACGGCCAGAATGCGGC
13 [448]	15 [463]	CCGGAGACAAAACAGCGGTCATACCGGGGGTTT
17 [484]	15 [495]	GAAATTGTTATCAGTTGAGGTCGCGTCC
17 [516]	15 [527]	ATACGAGCCGGAAGTGAGCTCCGCTTT
13 [544]	15 [559]	GTGGAGCCGGCGAAACTCGTGCCAGCTGCAT
13 [576]	15 [591]	ACGTGGCACCCTTCTGACGCGCGGGGAGAGGC
13 [608]	15 [623]	AGTCTTTAAAAAGGGACGCCAGGGTGGTTTT
17 [644]	15 [655]	TGCCCCAGCAGGCTGGCCCTACAGCTG
17 [676]	15 [687]	TTCCGAAATCGCAGTTTGCTCCAAC
4 [95]	2 [80]	TGAGCCATTTGGGAAATAAGTCCTCAGTACC
7 [136]	2 [144]	TATAAATAATAACGGGTAAATATTCGGCTGTAAAGGAAT
7 [168]	2 [176]	TGGCATGATTAAGACGGCGACATACATAACCACATT
4 [223]	2 [208]	AGAAAATTCATATGGAAAGACACCGGTAGAAAG
5 [224]	2 [240]	AGTTTATTTTGAAATGGTCAATAAATAAAAC
4 [287]	2 [272]	CCAATTCTGCGAACGGGCGCGAGCGGATATT
7 [300]	2 [304]	TGAAAATAGCATCATTCCAATAGTAGTGCTGACCTT
7 [328]	2 [336]	GGGAACAAACGGCGTATGCAAAGGCAAGATGAACG
4 [379]	2 [368]	GCTGAATATAATGACGACGAGGAACCGA
4 [415]	2 [400]	AGGTCATTTTTGCGGACTCCAGCCAGCCGGAAC
4 [447]	2 [432]	AGAGTACCTTTAATTCGGAAACGAGGAAG
7 [524]	2 [528]	TATCATCATATCACCACCGAATAATGGGGCCGCTT
4 [575]	2 [560]	TTGCCATCTTTTCATAATTATTTGATATTCGG
4 [607]	2 [592]	ATTTTCGGTCATAGCTGCGTAGACGGAGTGA
7 [648]	2 [656]	GCATGCTTAATTGAGGCGACAGACAATAACGCTTTCCAG
7 [680]	2 [688]	CAACGCCAACATGTAAAACCATCTAAAGTAAATAGTTAG
0 [71]	5 [63]	CTCAGAACCGCCACCAGTGCCCGGTTTCGTCAACGCGCC
3 [144]	5 [159]	ACTATCATAACCCTCGTAACGCCACTTTCCTT
3 [176]	5 [191]	TAAAAACCAAAATATTAGGAATAAGGTGGCAA
0 [227]	5 [223]	ATTACCTTATGCTTTTGCCATTATTACAACGGAATA
0 [259]	5 [255]	TGGTTTAATTTTAGACTGGTAACAAAGCCTGTTTA
3 [336]	5 [351]	AGAATGACCATAAATGAGGACAGAACCGTGC
0 [387]	5 [383]	CAAAGTACAACCTATTATAATCATAAGCAGTATCGG
0 [423]	5 [415]	TCTTTGACCCCCAGCGATCAAAAATGTTACTTAGCTTTCC
3 [464]	5 [479]	GAGCTTCAAAGCGAAAGCAACGGCAACTGTTGG
3 [496]	5 [511]	CCTCAGAGCCGCCACCTCAGCAGCTGATTGT
3 [528]	5 [543]	GAGCCGCCGCCAGCATGAGTTAAAAAGGGTTA
0 [583]	5 [575]	AATTGTATCGGTTTAGACGATTGTAACCGATCACGTAAA
3 [656]	5 [671]	AGTAAGCGTCATACATTTTGTCGTGATTCGCC
3 [688]	5 [703]	CAGGAGTGTACTGGTACAGCCCTCTTCTGTCCA
15 [48]	13 [63]	ACGTGAACCGTGTGATTTTTTAATGGAAACAG
15 [144]	13 [159]	TTGACGGGGAAAAGTAAACTACCGCGCCCAAT
15 [176]	13 [191]	GGAGCTACAATAGCTAGAAGGCTTATCCGG
15 [336]	13 [351]	CCAGCGGCATCAAATTGCGGGAGAAGCCT
15 [432]	13 [447]	GGGCCGTGCAAATAAAAGGGTGAGAAAGG
15 [464]	13 [479]	CTGCCAGCGAAAAGCCACCATCAATATGATATT
15 [496]	13 [511]	GTGAGCCTCGACAATTCCCAGTCACGACGTT
15 [528]	13 [543]	CCAGTCGGGATTTAGATGCCAAGCTTTCAGAG
15 [592]	13 [607]	GGTTTGCGAATATCTTATTTTTGAATGGCTATT
15 [624]	13 [639]	TCTTTTCAAGTTGAAACTGATAGCCCTAAAA
15 [656]	13 [671]	ATTGCCCTTCATATGCCCGAGCAAAAGAAGAT
15 [688]	13 [703]	GTCAAAGGTCATAATTAGAAAACAAAATTAATT
12 [63]	14 [48]	ATACCGACCATCACCCGTAATATCCAGAACAA
12 [95]	14 [80]	ATCTTCTGGTGCCGTGAGTAGAAGAACTCAA
16 [159]	14 [144]	ACGTGGCGAGAAAGGAACGCTGCGTCACGCAA
16 [187]	14 [176]	CACGTATAACAATGCGCCAGTGAG
13 [224]	14 [208]	CCCGACTTTAGAACGTCAGCGAACGGTACGCCA
12 [255]	14 [240]	AATATCAGCAAGAATGTCATAACGGAACGTG
12 [287]	14 [272]	CTGAACAGCCATCCCTCGTCGCTGGCAGCCT
16 [319]	14 [304]	CTTTCGCACTCAATCCTGTTGCCCCGGCAAACG
16 [347]	14 [336]	TGCCGGGTTACCTTTGCTAGGGTAA
12 [383]	14 [368]	TTTGTTAGCAGTGTAAATCCCGTAAAAAAAG
12 [415]	14 [400]	TTAATATTTGGTGCTGGCAGTTGGGCGGTTGTG
12 [447]	14 [432]	TTGTATAATTTCACGGATCAAACTTAAATTT
16 [507]	14 [496]	ATTGTCCTCACCGCTCACAATAGACTTTC
12 [575]	14 [560]	ACTAATAGCGGCCAACCTGAAAGCCCTCACCG
12 [607]	14 [592]	TATCTAATATTGGGCATTCTGGCCAACAGAG
16 [667]	14 [656]	CACTTCACCGCCGAAAATCCGAAATGGA
16 [699]	14 [688]	GAGTGTTGTTCGCAAAATCGGAAATAC
15 [80]	13 [95]	GGGGTCGAGACCTAAATGTGAGTGAATAACCTTCGGTTGTACTGTGACCGATTC
15 [240]	13 [255]	GCAACCGAGAGATATTTGAAGCCTTAAATCGGTTGTACTGTGACCGATTC
15 [400]	13 [415]	CACTCTGTTGTTAATGCAATGCCTGAGTAATCGGTTGTACTGTGACCGATTC
15 [560]	13 [575]	TAATGAATATTAGAGCACGGATAAGTAAGAATCGGTTGTACTGTGACCGATTC
11 [136]	9 [151]	AACTATATGTAAATGCGGAAACCGGCAAGCCGCTCTCCTT
10 [151]	8 [136]	TGAGAAGAGTCAATAGGAGAACAAAGGAAACGCTCTCCTT
9 [152]	11 [175]	TTTTTATTTTCATCGTGCTTAGATATCCAATCGCAAGACACTCTCCTT
8 [163]	10 [152]	AAGTTACCAGAATGATGCAATAAGACGCCTCTCCTT
10 [175]	8 [164]	TAGCGATAAGGAATCAGATAGCCGAACACTCTCCTT
11 [296]	9 [311]	CCTTTACAGAGAGAATTGTGAGCGGAGCATAACTCTCCTT
10 [311]	8 [296]	TTACAAAATAAACAGCAAGCCTCAAGTAACAACTCTCCTT
9 [312]	11 [335]	AGCTAAATCGGTTGTAGAGCCTAAAACAGGGAAGCGCATTCTCTCCTT
8 [323]	10 [312]	ATCAACATTAAAAACATAAATTTGCCAGCTCTCCTT
10 [335]	8 [324]	TCTTTCCACCAAAAACTAGCCAGCTTTCCTCTCCTT
11 [488]	9 [503]	GGTAATCGTAAAACTAAAGTTTGAGGATGTGCCTCTCCTT
10 [503]	8 [488]	GGGTAGCTATTTTTGACGAAAGGGGTAACATTCTCTCCTT
9 [504]	11 [527]	TGCAAGGCGATTAAGTAAATTAATATCATATGTACCCCGGCTCTCCTT
8 [515]	10 [504]	TATTAATTTTAAGCATGTCAGCCGGAGACTCTCCTT
10 [527]	8 [516]	TAGCTGATTGGGTAACTTGCCCGAACGTCTCTCCTT
11 [648]	9 [663]	ACCTTGCTGAACCTCACAACGCTCGCGCAGAGCTCTCCTT
10 [663]	8 [648]	CAGAGGTGAGGCGGTCACAAAATCAACAGTAGCTCTCCTT
9 [664]	11 [687]	GCGAATTATTCATTTCCCAGCAGAACCCTCAATCAATATCCTCTCCTT
8 [675]	10 [664]	CCAGTATAAAGCAATATCAAAGATAAAACTCTCCTT
10 [687]	8 [676]	ACGAACCAAATTACCTTACAAATTCTTACTCTCCTT
5 [704]	3 [47]	GACGACGACAATAAACAACATGTTCAGCTTACCATAGTGCCTAAATTATCTACCACAACTCAC
5 [64]	3 [79]	TGTTTATCAACAATAGTTAGAGCAGTTAATAAATTATCTACCACAACTCAC
6 [155]	3 [143]	CGCACTCATGAATTTATCAAAAATCAATAATGACGGAGAGCAACAAATTATCTACCACAACTCAC
5 [160]	3 [175]	ATCATTCCAAGAACACATTCAACCGGACGACGAAAATTATCTACCACAACTCAC
5 [256]	3 [271]	GCTATATTTTCATTTGGAGTAGATTCCAATACTAAATTATCTACCACAACTCAC
6 [339]	3 [335]	AGAATTAGCAAAAAATCATACCTAAAGTGAAAACGAAATTATCTACCACAACTCAC
5 [384]	3 [399]	CCTCAGGAAGATCGCATGGCTTGCAAAGCAAATTATCTACCACAACTCAC
5 [416]	3 [431]	GGCACCGCTTCTGGTGCGCTCCTTGGAAGCCAAATTATCTACCACAACTCAC
6 [467]	3 [463]	TCATTGCCTGAGCCATTCAACAGGTCATTTAATTCAAATTATCTACCACAACTCAC
2 [487]	3 [495]	ACGAGGGTCCATCAGAGCCACCACAAATTATCTACCACAACTCAC
6 [538]	3 [527]	TGATTATCAGATGATGGCAAATACTTCTGGAACCGCACCACCAAAATTATCTACCACAACTCAC
5 [544]	3 [559]	GAACCTACCATATCAAAATCAAAAGGTTGAGAAATTATCTACCACAACTCAC
5 [576]	3 [591]	ACAGAAATAAAGAAATCCCCTTATATTCACAAATTATCTACCACAACTCAC
5 [608]	3 [623]	TTAACGTCAGATGAATACGCGTTTCCAGAATAAATTATCTACCACAACTCAC
6 [663]	3 [655]	CAAGTGTATTAACACCGCGGGAGAAAATCAAGTCCGTTCCAAATTATCTACCACAACTCAC
5 [672]	3 [687]	TGATACCGACAAAAGGGATAGCAGATGATAAAATTATCTACCACAACTCAC
2 [79]	4 [64]	AGGACCGTAACACTGATATAAACCAGCAAAAAATTATCTACCACAACTCAC
1 [92]	4 [96]	AGAGGGTTGATAGATTAGCGCGGAACCTCACCGACTAAATTATCTACCACAACTCAC
2 [207]	4 [192]	ATTCATCAGTTGAGATGCGAGAGGCGCCAAAGAAATTATCTACCACAACTCAC
2 [303]	4 [288]	CATCAAGAGTAATCTTATATTCATGTTGATTCAAATTATCTACCACAACTCAC
2 [335]	4 [320]	GTGTACAGACCAGGCGCACAGTTCAACGGTGTCAAATTATCTACCACAACTCAC
2 [367]	4 [352]	ACTGACCAACTTTGAAACAAAAATTCAACATAAATTATCTACCACAACTCAC
1 [444]	4 [448]	GGCACCAACCTAAACTAAAGACATCGCGTGGATTAGAAATTATCTACCACAACTCAC
6 [495]	4 [480]	GCCAGCTGATCGGTGCAGAACCGCCACCCGACAAATTATCTACCACAACTCAC
2 [527]	4 [512]	TTGCGGGATCGTCACCCAGAACCCTCCCTCAAATTATCTACCACAACTCAC
1 [604]	4 [608]	AAGGAATTGCGAACTTTCAACATTAAAGTCATCGGCAAATTATCTACCACAACTCAC
2 [655]	4 [640]	ACGTTAGTAAATGAATTTGAATTTATTGCCTTTAAATTATCTACCACAACTCAC
2 [714]	4 [704]	GCATTCCACAGAATAAGTTGAAACGTCAAATTATCTACCACAACTCAC
5 [96]	3 [111]	AAAATAATATCCCATCCTCACCGTATTATTC
1 [252]	4 [256]	TCATTCAGTGAATAAATCAACGATAGCGTTAGTTTG
2 [591]	4 [576]	GAACATCGCCCACGCAGCCTTGATTAGCGTTTTTGTGGGTAAATGGTGTTGAGATG							linker_A
4 [255]	3 [239]	GTGGAGTTGATGTATGTGTAGGTTTTACCATTAGATACATTTCGCTCAAATAGTA							linker_B
2 [431]	4 [416]	TTTCCATTAAACGGCCAGATTAAGATTGATAAGTTTTGTGGGTAAATGGTGTTGAGATG							linker_A; for second receptor_A
3 [112]	4 [128]	GTGGAGTTGATGTATGTGTAGGTTTTTGAAACATGAAAGTATTAAGTAAAATTATTC							linker_B; for second receptor_B

## Sheet: Ring1_for_dimer1A1B_sequence
start	end	sequence
3 [48]	1 [63]	TGAGTAACCTCAGAACGGGATAGCAAGCCCAA
4 [63]	2 [52]	ATCACCAGTAGCACCATAATGCAGACCA
1 [64]	0 [72]	TAGGAACCCATGTCGGCGCCACC
3 [80]	1 [91]	GCCCCCTGTTTAGTACATAAGTGCCGTCG
5 [124]	7 [135]	ATGTAGAAACCATCATAGGGGTTGGGT
4 [127]	6 [112]	ATTAAAGCCGGCTTATCTGAGAGACTACCTT
2 [143]	5 [123]	TACGAGGCATAGAGGCTGAGACTCGAGC
4 [163]	6 [156]	AGGGAGGGAAGAATACCCAGTAC
2 [175]	4 [164]	CAACTAATGCAGATACATTTACCAATTG
4 [191]	7 [196]	ACAAAAGTCCTTATTACGC
5 [192]	3 [203]	CATATAAAAGAAACGCTTTACCAGCTTT
6 [196]	7 [167]	AGTATGTTAGCAAACGTAGAAAATGGGTATTAAACCAAAAAGAAC
2 [239]	0 [228]	GAACTAACGAGAAAAATCAATCATTGTGA
3 [240]	1 [251]	AAATGTTCAACTTTTACGTTACTGC
2 [271]	0 [260]	CATTACCCAAGGCTTGTTGGGCTTGAGA
7 [283]	7 [299]	TTGTTTAACGTCAAAAA
6 [303]	3 [311]	ATCCAAATATTCTACTATATAACATGAATCCCCCTCAAA
3 [312]	7 [327]	TGCTTTAAATAGGCTGAGCATTAACATCCAATATTAAGCATTCTCCGT
4 [319]	6 [304]	TGGAAGTTCCGTCGGAATATATTATTTATCCCA
4 [351]	6 [340]	GTTTTAAAGATTGACCCGCATCGTGCAA
5 [352]	7 [367]	ATCTGCCAGGTAGATGGGGTAATGGGATAGGTC
2 [399]	0 [388]	GAGGCGCAAATTGTCAAGCGCGAAA
3 [400]	1 [411]	GGATTGCATTATACGTCGAAATCCGCG
1 [412]	0 [424]	ACCTGCTGTAAAATACGTAATACACTCA
3 [432]	1 [443]	CGAAAGACACTAAAGCCACTACGAA
4 [479]	6 [468]	CGGAAGCATCGATGAAAGGCTATCAGG
5 [480]	7 [495]	GAAGGGCGAGATCTACAATCATTTTGCGGAAC
7 [496]	2 [488]	AAAGAAACACCCTCGGGCCTCTTCGAAAGACAGCATCGGA
4 [511]	6 [496]	AGAGCCGCCCACCAGAATATAATCCGCTATTAC
5 [512]	7 [523]	TTGGATTTTCATCAAGGAGCGGAAT
3 [560]	1 [575]	GCAGGTCATCAGCTTGCCGATAGTTGCGCCGA
1 [576]	0 [584]	CAATGACAACAACTAGAGCCTTT
3 [592]	1 [603]	AAACAAATCCAAAAGGAAAGGAACAACTA
3 [624]	5 [635]	GGAAAGCGCAGTCTCTTCTGTACAGT
5 [636]	7 [647]	ACCTTTTACATCCTGCAACAATCTAAA
4 [639]	6 [624]	AGCGTCAAAATGAAAAGTGCCACGCTGAGAG
4 [675]	6 [664]	CGTAATCAGTAAATCGCCATTGAATAC
2 [687]	4 [676]	CGTAACGATCTAAAGTGGCTTTTGCAC
4 [703]	7 [708]	ACCAATGATTTAGGCAGAG
6 [708]	7 [679]	GCATTTTCGAGCCAGTAATAAGAGAATATAAAGTTGCTTATTTAA
14 [47]	12 [712]	TATTACCGCGAATTACCTAAATAAGGCGTTAAATAA
15 [112]	13 [123]	GAACCCTATCAAATATCTATTAATTAAT
12 [127]	17 [131]	AACTTTTAAGGGAGTACTTCTAGGGCGCTGGC
12 [159]	17 [167]	CTTTTTAAGAAAGCCGTCTGTCCACGTAACCACCACACCCG
17 [168]	16 [160]	CCGCGCTTGTGCTTTCCTCGTGA
13 [192]	16 [188]	TATTCTAAAGAAGTGTGGCCGATTTGCTTTGACGAG
15 [272]	13 [283]	TCGGTGGTAAGTCAGATTGCACCCAGCTA
15 [304]	13 [323]	GGCTGGAGACGGGACCAACGCTAACGAGCTTATGA
12 [319]	17 [327]	GCCTTCCTGGTGTCCATGCCGTTCTGCGGCTGGTAATGGG
17 [328]	16 [320]	TAAAGGTTTCTGTCATTGCAGGCG
13 [352]	16 [348]	TTATTTCAAGCGGCCTTTCCCCCTGACGGCATCAGA
12 [475]	17 [483]	ATCAACGCGTGAGCTCTCACCTGTTTCCTGTGT
14 [495]	12 [476]	TCCGTGGTCCAGGGTTCTCGTATTAAATCCTGATA
12 [511]	17 [515]	CAAACAATCGTTGCGCGTGAGAGATTCCACACAAC
13 [512]	16 [508]	GTAAAACGGAATTTTCACTGCAACTCACATTA
14 [559]	12 [548]	GAAACAATCGCCACGGGACGTCAATAGAT
12 [639]	17 [643]	AATCAACCCAGTGATTCACCACCACGCTGGTT
12 [671]	17 [675]	GTTTAGTAATTAAAGAAATCGTCTTGTTTGATGGTGG
13 [672]	16 [668]	GATGAAACATTGACGCTCACGTGGAGAACAAGAGTC
13 [704]	16 [700]	ACATTTAAACAGGAAAACCGTCTACGAGATAGGGTT
5 [704]	3 [47]	GACGACGACAATAAACAACATGTTCAGCTTACCATAGTGCCT
5 [64]	3 [79]	TGTTTATCAACAATAGTTAGAGCAGTTAAT
5 [96]	3 [111]	AAAATAATATCCCATCCTCACCGTATTATTC
6 [155]	3 [143]	CGCACTCATGAATTTATCAAAAATCAATAATGACGGAGAGCAAC
5 [160]	3 [175]	ATCATTCCAAGAACACATTCAACCGGACGACGA
4 [255]	3 [239]	ACCATTAGATACATTTCGCTCAAATAGTA
5 [256]	3 [271]	GCTATATTTTCATTTGGAGTAGATTCCAATACT
6 [339]	3 [335]	AGAATTAGCAAAAAATCATACCTAAAGTGAAAACG
5 [384]	3 [399]	CCTCAGGAAGATCGCATGGCTTGCAAAGC
5 [416]	3 [431]	GGCACCGCTTCTGGTGCGCTCCTTGGAAGCC
6 [467]	3 [463]	TCATTGCCTGAGCCATTCAACAGGTCATTTAATTC
2 [487]	3 [495]	ACGAGGGTCCATCAGAGCCACCAC
6 [538]	3 [527]	TGATTATCAGATGATGGCAAATACTTCTGGAACCGCACCACCA
5 [544]	3 [559]	GAACCTACCATATCAAAATCAAAAGGTTGAG
5 [576]	3 [591]	ACAGAAATAAAGAAATCCCCTTATATTCAC
5 [608]	3 [623]	TTAACGTCAGATGAATACGCGTTTCCAGAAT
6 [663]	3 [655]	CAAGTGTATTAACACCGCGGGAGAAAATCAAGTCCGTTCC
5 [672]	3 [687]	TGATACCGACAAAAGGGATAGCAGATGATA
2 [79]	4 [64]	AGGACCGTAACACTGATATAAACCAGCAAA
1 [92]	4 [96]	AGAGGGTTGATAGATTAGCGCGGAACCTCACCGACT
3 [112]	4 [128]	TGAAACATGAAAGTATTAAGTAAAATTATTC
2 [207]	4 [192]	ATTCATCAGTTGAGATGCGAGAGGCGCCAAAG
1 [252]	4 [256]	TCATTCAGTGAATAAATCAACGATAGCGTTAGTTTG
2 [303]	4 [288]	CATCAAGAGTAATCTTATATTCATGTTGATTC
2 [335]	4 [320]	GTGTACAGACCAGGCGCACAGTTCAACGGTGTC
2 [367]	4 [352]	ACTGACCAACTTTGAAACAAAAATTCAACAT
2 [431]	4 [416]	TTTCCATTAAACGGCCAGATTAAGATTGATAAG
1 [444]	4 [448]	GGCACCAACCTAAACTAAAGACATCGCGTGGATTAG
6 [495]	4 [480]	GCCAGCTGATCGGTGCAGAACCGCCACCCGAC
2 [527]	4 [512]	TTGCGGGATCGTCACCCAGAACCCTCCCTC
2 [591]	4 [576]	GAACATCGCCCACGCAGCCTTGATTAGCGT
1 [604]	4 [608]	AAGGAATTGCGAACTTTCAACATTAAAGTCATCGGC
2 [655]	4 [640]	ACGTTAGTAAATGAATTTGAATTTATTGCCTTT
2 [714]	4 [704]	GCATTCCACAGAATAAGTTGAAACGTC
4 [95]	2 [80]	TGAGCCATTTGGGAAATAAGTCCTCAGTACC
7 [136]	2 [144]	TATAAATAATAACGGGTAAATATTCGGCTGTAAAGGAAT
7 [168]	2 [176]	TGGCATGATTAAGACGGCGACATACATAACCACATT
4 [223]	2 [208]	AGAAAATTCATATGGAAAGACACCGGTAGAAAG
5 [224]	2 [240]	AGTTTATTTTGAAATGGTCAATAAATAAAAC
4 [287]	2 [272]	CCAATTCTGCGAACGGGCGCGAGCGGATATT
7 [300]	2 [304]	TGAAAATAGCATCATTCCAATAGTAGTGCTGACCTT
7 [328]	2 [336]	GGGAACAAACGGCGTATGCAAAGGCAAGATGAACG
4 [379]	2 [368]	GCTGAATATAATGACGACGAGGAACCGA
4 [415]	2 [400]	AGGTCATTTTTGCGGACTCCAGCCAGCCGGAAC
4 [447]	2 [432]	AGAGTACCTTTAATTCGGAAACGAGGAAG
7 [524]	2 [528]	TATCATCATATCACCACCGAATAATGGGGCCGCTT
4 [575]	2 [560]	TTGCCATCTTTTCATAATTATTTGATATTCGG
4 [607]	2 [592]	ATTTTCGGTCATAGCTGCGTAGACGGAGTGA
7 [648]	2 [656]	GCATGCTTAATTGAGGCGACAGACAATAACGCTTTCCAG
7 [680]	2 [688]	CAACGCCAACATGTAAAACCATCTAAAGTAAATAGTTAG
0 [71]	5 [63]	CTCAGAACCGCCACCAGTGCCCGGTTTCGTCAACGCGCC
3 [144]	5 [159]	ACTATCATAACCCTCGTAACGCCACTTTCCTT
3 [176]	5 [191]	TAAAAACCAAAATATTAGGAATAAGGTGGCAA
0 [227]	5 [223]	ATTACCTTATGCTTTTGCCATTATTACAACGGAATA
0 [259]	5 [255]	TGGTTTAATTTTAGACTGGTAACAAAGCCTGTTTA
3 [336]	5 [351]	AGAATGACCATAAATGAGGACAGAACCGTGC
0 [387]	5 [383]	CAAAGTACAACCTATTATAATCATAAGCAGTATCGG
0 [423]	5 [415]	TCTTTGACCCCCAGCGATCAAAAATGTTACTTAGCTTTCC
3 [464]	5 [479]	GAGCTTCAAAGCGAAAGCAACGGCAACTGTTGG
3 [496]	5 [511]	CCTCAGAGCCGCCACCTCAGCAGCTGATTGT
3 [528]	5 [543]	GAGCCGCCGCCAGCATGAGTTAAAAAGGGTTA
0 [583]	5 [575]	AATTGTATCGGTTTAGACGATTGTAACCGATCACGTAAA
3 [656]	5 [671]	AGTAAGCGTCATACATTTTGTCGTGATTCGCC
3 [688]	5 [703]	CAGGAGTGTACTGGTACAGCCCTCTTCTGTCCA
15 [48]	13 [63]	ACGTGAACCGTGTGATTTTTTAATGGAAACAG
15 [144]	13 [159]	TTGACGGGGAAAAGTAAACTACCGCGCCCAAT
15 [176]	13 [191]	GGAGCTACAATAGCTAGAAGGCTTATCCGG
15 [336]	13 [351]	CCAGCGGCATCAAATTGCGGGAGAAGCCT
15 [432]	13 [447]	GGGCCGTGCAAATAAAAGGGTGAGAAAGG
15 [464]	13 [479]	CTGCCAGCGAAAAGCCACCATCAATATGATATT
15 [496]	13 [511]	GTGAGCCTCGACAATTCCCAGTCACGACGTT
15 [528]	13 [543]	CCAGTCGGGATTTAGATGCCAAGCTTTCAGAG
15 [592]	13 [607]	GGTTTGCGAATATCTTATTTTTGAATGGCTATT
15 [624]	13 [639]	TCTTTTCAAGTTGAAACTGATAGCCCTAAAA
15 [656]	13 [671]	ATTGCCCTTCATATGCCCGAGCAAAAGAAGAT
15 [688]	13 [703]	GTCAAAGGTCATAATTAGAAAACAAAATTAATT
12 [63]	14 [48]	ATACCGACCATCACCCGTAATATCCAGAACAA
12 [95]	14 [80]	ATCTTCTGGTGCCGTGAGTAGAAGAACTCAA
16 [159]	14 [144]	ACGTGGCGAGAAAGGAACGCTGCGTCACGCAA
16 [187]	14 [176]	CACGTATAACAATGCGCCAGTGAG
13 [224]	14 [208]	CCCGACTTTAGAACGTCAGCGAACGGTACGCCA
12 [255]	14 [240]	AATATCAGCAAGAATGTCATAACGGAACGTG
12 [287]	14 [272]	CTGAACAGCCATCCCTCGTCGCTGGCAGCCT
16 [319]	14 [304]	CTTTCGCACTCAATCCTGTTGCCCCGGCAAACG
16 [347]	14 [336]	TGCCGGGTTACCTTTGCTAGGGTAA
12 [383]	14 [368]	TTTGTTAGCAGTGTAAATCCCGTAAAAAAAG
12 [415]	14 [400]	TTAATATTTGGTGCTGGCAGTTGGGCGGTTGTG
12 [447]	14 [432]	TTGTATAATTTCACGGATCAAACTTAAATTT
16 [507]	14 [496]	ATTGTCCTCACCGCTCACAATAGACTTTC
12 [575]	14 [560]	ACTAATAGCGGCCAACCTGAAAGCCCTCACCG
12 [607]	14 [592]	TATCTAATATTGGGCATTCTGGCCAACAGAG
16 [667]	14 [656]	CACTTCACCGCCGAAAATCCGAAATGGA
16 [699]	14 [688]	GAGTGTTGTTCGCAAAATCGGAAATAC
15 [80]	13 [95]	GGGGTCGAGACCTAAATGTGAGTGAATAACCTTCGGTTGTACTGTGACCGATTC
15 [240]	13 [255]	GCAACCGAGAGATATTTGAAGCCTTAAATCGGTTGTACTGTGACCGATTC
15 [400]	13 [415]	CACTCTGTTGTTAATGCAATGCCTGAGTAATCGGTTGTACTGTGACCGATTC
15 [560]	13 [575]	TAATGAATATTAGAGCACGGATAAGTAAGAATCGGTTGTACTGTGACCGATTC
1 [28]	3 [714]	TTTTCACCACCCCGCCTGTAACGGGGTCTAGCAAGGCCGTTA
2 [51]	0 [28]	GTACAAACTACAATCATTTTCACGCCACCCTCAGAGCTTTT
7 [112]	1 [120]	TTTAACCTGTGAATTATAATTTACCTCAAGAGAAGGATTAGTAAGTATAGCCCGGTTTT
0 [120]	5 [95]	TTTTAATAGGTGTATCACCGTACTCAGGAGGCCTATTTGGGTTTTGCTGAACAAGA
1 [199]	4 [224]	TTTTTGGCTCATTATACCAGTCAGGACGTTGGGAGAACAACAGAGGGGGTCAATCAAT
3 [204]	0 [199]	TGCAAAAGAAGGATTTTAAGAACTTTT
3 [272]	1 [291]	GCGGAATCGTAGTAAACCCTGACGAGAAACACCTTTT
0 [291]	6 [283]	TTTTAGAACGAGTCATAAGACAAGAACCTGAAAAGGTGGCATCAAAGAAACGATTTT
6 [367]	0 [369]	ACGTTGGTTTTGAGGGGCTGTAGCCAGGTCTTTACCCTGAGGATTTT
1 [369]	4 [380]	TTTTGATTTGTATCATCGCCTGATAGACGGTCAGTCAGAAAGAGCTTAATT
7 [453]	1 [462]	TCTGGAGCAAACAAGAGAAAACTCCAGGCTGCGCTACAGAGGCTTTGAGGAACTTTT
0 [462]	6 [453]	TTTTGAAAGAGGCAAAAGAATACTTCAAATTTTTTCATCAGGCAAAGCGCCATTCGAG
1 [540]	7 [538]	TTTTTCTTAAACCTTGCAGGTGACAGGATCACCGGAACCAGAGCTCC
2 [559]	0 [540]	TCGCTGAGGAGCTTGATACTTTCGAGGTGAATTTTTT
7 [624]	1 [632]	CCAGCAGCGACTGTAGTACAGTAATGGGATTTTGCTAAACAATAATAATTTTTTCTTTT
0 [632]	5 [607]	TTTTACGTTGAAAATCTCCAAAAAAAAGGCTAAATCCTCAGTTTCAGTTTTCAGGT
14 [117]	12 [96]	GATTAGTAATAACATAAATCGTCGATTTTAGTTAATTTC
13 [124]	16 [121]	TTTCCCTTAGATGTAGCAACCCCCGATAAAGCGAAAGGAGC
12 [191]	17 [198]	GAAATAGAACAGGATTTTATAATCGCTACAGGGCGCGTA
15 [202]	13 [223]	AGGGATTTTAGACCAATAATGGCGTTTTAGCGAACCT
13 [284]	16 [292]	CAATTTTATCCTTTTTTCGTCACGCAACGCGG
17 [292]	15 [303]	TGAGCCGGGTCACGCCGGGCCAGCTTAC
12 [351]	17 [368]	AGGAACGCTGCCGGTGAGTGATGACGTCATAAACATCCCTTACACTGGTG
16 [368]	13 [383]	AAATCGTTACATCAGACGATCCAGCAATCAGCTTAAAAATTTTTAGAACC
17 [463]	14 [460]	TGGTCATAGGGAAAAAGAGAC
13 [480]	16 [463]	CAACCGTTGAAGGGATCCTGTTCTATCCCCGGGTACCGAGCTCGAATT
16 [539]	14 [524]	GGTGCCTAATGAGCATAAAGCCATGTTTACCAG
12 [547]	17 [539]	AATACATTTGAGGAAACCTGGTACAGCGTGTA
14 [629]	12 [608]	CACACGACCAGTAATATGCGCGAAGGAATTGAGGAAGGT
13 [640]	16 [633]	CATCGCCATTGGCAGAGACGGGCAGAGAGAGTTGCAGC
12 [711]	17 [710]	GAATAAACACCGGAAGCGAAAAAACGCTCATCCTTATAAATCAAAAG
11 [136]	9 [151]	AACTATATGTAAATGCGGAAACCGGCAAGCCGCTCTCCTT
10 [151]	8 [136]	TGAGAAGAGTCAATAGGAGAACAAAGGAAACGCTCTCCTT
9 [152]	11 [175]	TTTTTATTTTCATCGTGCTTAGATATCCAATCGCAAGACACTCTCCTT
8 [163]	10 [152]	AAGTTACCAGAATGATGCAATAAGACGCCTCTCCTT
10 [175]	8 [164]	TAGCGATAAGGAATCAGATAGCCGAACACTCTCCTT
11 [296]	9 [311]	CCTTTACAGAGAGAATTGTGAGCGGAGCATAACTCTCCTT
10 [311]	8 [296]	TTACAAAATAAACAGCAAGCCTCAAGTAACAACTCTCCTT
9 [312]	11 [335]	AGCTAAATCGGTTGTAGAGCCTAAAACAGGGAAGCGCATTCTCTCCTT
8 [323]	10 [312]	ATCAACATTAAAAACATAAATTTGCCAGCTCTCCTT
10 [335]	8 [324]	TCTTTCCACCAAAAACTAGCCAGCTTTCCTCTCCTT
11 [488]	9 [503]	GGTAATCGTAAAACTAAAGTTTGAGGATGTGCCTCTCCTT
10 [503]	8 [488]	GGGTAGCTATTTTTGACGAAAGGGGTAACATTCTCTCCTT
9 [504]	11 [527]	TGCAAGGCGATTAAGTAAATTAATATCATATGTACCCCGGCTCTCCTT
8 [515]	10 [504]	TATTAATTTTAAGCATGTCAGCCGGAGACTCTCCTT
10 [527]	8 [516]	TAGCTGATTGGGTAACTTGCCCGAACGTCTCTCCTT
11 [648]	9 [663]	ACCTTGCTGAACCTCACAACGCTCGCGCAGAGCTCTCCTT
10 [663]	8 [648]	CAGAGGTGAGGCGGTCACAAAATCAACAGTAGCTCTCCTT
9 [664]	11 [687]	GCGAATTATTCATTTCCCAGCAGAACCCTCAATCAATATCCTCTCCTT
8 [675]	10 [664]	CCAGTATAAAGCAATATCAAAGATAAAACTCTCCTT
10 [687]	8 [676]	ACGAACCAAATTACCTTACAAATTCTTACTCTCCTT
14 [79]	12 [64]	ACTATCGCAATATATTTAATGGTTTGAAAAATTATCTACCACAACTCAC
14 [143]	12 [128]	ATTAACCGTATCCTTGAAAGCAGAACGCGAGAAAAATTATCTACCACAACTCAC
14 [175]	12 [160]	GCCACCGAATCAGATATATCTTACCGAAGCCAAATTATCTACCACAACTCAC
14 [207]	12 [192]	GAATCCTGGAACGCGAAAGAGCAAGAAACAATAAATTATCTACCACAACTCAC
14 [239]	12 [224]	CCGGACTTGGCGGGAGGTACCCACAAGAATTGAAAATTATCTACCACAACTCAC
14 [271]	12 [256]	CCGGCCAGTTGCTATTGGGTAATTGAGCGCTAAATTATCTACCACAACTCAC
14 [303]	12 [288]	CGGTCCGTGAATCTTAGAATTAACTGAACACCAAATTATCTACCACAACTCAC
14 [335]	12 [320]	AGTTAAACGGTAATACTTAATAATTCGCGTCTGAAATTATCTACCACAACTCAC
14 [367]	12 [352]	CCGCACAGCGCAAGGACATTTTTTAACCAATAAATTATCTACCACAACTCAC
14 [399]	12 [384]	TACATCGTTTTAAAAATTCGCATTAAATTAAATTATCTACCACAACTCAC
14 [459]	12 [448]	GCAGGTCAAATCCCAAAAACAGGAAGAAAATTATCTACCACAACTCAC
14 [523]	12 [512]	TCCCGACGGCCAGAGTATTAGACTTTAAAATTATCTACCACAACTCAC
14 [591]	12 [576]	ATAGAACAGACAATTAGGAGCACTAACAAAATTATCTACCACAACTCAC
14 [655]	12 [640]	TTATTTACATTAAAAATAGTTGGTCAGTTGGCAAAATTATCTACCACAACTCAC
14 [687]	12 [672]	CTACATTAACATCAACTAGAAAAAGCCTAAATTATCTACCACAACTCAC
14 [714]	15 [47]	GCACAATTTCATTTCAGCCATTGGGCGATGGCCCACT
13 [64]	15 [79]	TACATAAATGCCTTGCTGAAATCAAGTTTTTT
13 [96]	15 [111]	GCTTCTGTCACTTGCCTAAAGCACTAAATCG
17 [132]	15 [143]	AAGTGTAGCGGTCAGGGAAGTTAGAGC
13 [160]	15 [175]	AGCAAGCAAGTAAAAGAGGCTAGAATCAGAGCG
12 [223]	15 [239]	GTTAAGCCAGGTGGTGCTGGTCTGGTCAGCA
13 [256]	15 [271]	CAAGATTAGAGCACATCCCCAACGGCAGCACCG
13 [324]	15 [335]	CCCTATGCTGATGCATCAGCGGGGCAG
13 [384]	15 [399]	CTCATATAACATAAAACACTGCGCGCCTGTG
13 [416]	15 [431]	GTGTAGGTTGCCGCCACGGCCAGAATGCGGC
13 [448]	15 [463]	CCGGAGACAAAACAGCGGTCATACCGGGGGTTT
17 [484]	15 [495]	GAAATTGTTATCAGTTGAGGTCGCGTCC
17 [516]	15 [527]	ATACGAGCCGGAAGTGAGCTCCGCTTT
13 [544]	15 [559]	GTGGAGCCGGCGAAACTCGTGCCAGCTGCAT
13 [576]	15 [591]	ACGTGGCACCCTTCTGACGCGCGGGGAGAGGC
13 [608]	15 [623]	AGTCTTTAAAAAGGGACGCCAGGGTGGTTTT
17 [644]	15 [655]	TGCCCCAGCAGGCTGGCCCTACAGCTG
17 [676]	15 [687]	TTCCGAAATCGCAGTTTGCTCCAAC
14 [431]	12 [416]	CTGCTCATTAAAGATTCATTTAAATTGTAAACGTTTTGTGGGTAAATGGTGTTGAGATG							linker_A

## Sheet: Ring2_for_dimer1A1B_sequence
start	end	sequence
2 [51]	16 [712]	GTACAAACTACAATCATTTTCACGCCACCCTCAGAGCGCC							dimer-linker
7 [112]	14 [118]	TTTAACCTGTGAATTATAATTTACCTCAAGAGAAGGATTAGTAAGTATAGCCCGGGCTTT							dimer-linker
16 [120]	5 [95]	GGGCAATAGGTGTATCACCGTACTCAGGAGGCCTATTTGGGTTTTGCTGAACAAGA							dimer-linker
17 [199]	4 [224]	CTATTGGCTCATTATACCAGTCAGGACGTTGGGAGAACAACAGAGGGGGTCAATCAAT							dimer-linker
3 [204]	15 [201]	TGCAAAAGAAGGATTTTAAGAACGGTAA							dimer-linker
3 [272]	17 [291]	GCGGAATCGTAGTAAACCCTGACGAGAAACACCGGTA							dimer-linker
16 [291]	6 [283]	TTGCAGAACGAGTCATAAGACAAGAACCTGAAAAGGTGGCATCAAAGAAACGATTTT							dimer-linker
6 [367]	16 [369]	ACGTTGGTTTTGAGGGGCTGTAGCCAGGTCTTTACCCTGAGGACAGC							dimer-linker
17 [369]	4 [380]	TGTTGATTTGTATCATCGCCTGATAGACGGTCAGTCAGAAAGAGCTTAATT							dimer-linker
7 [453]	17 [462]	TCTGGAGCAAACAAGAGAAAACTCCAGGCTGCGCTACAGAGGCTTTGAGGAACATCA							dimer-linker
16 [462]	6 [453]	CGTAGAAAGAGGCAAAAGAATACTTCAAATTTTTTCATCAGGCAAAGCGCCATTCGAG							dimer-linker
17 [540]	7 [538]	AAGCTCTTAAACCTTGCAGGTGACAGGATCACCGGAACCAGAGCTCC							dimer-linker
2 [559]	16 [540]	TCGCTGAGGAGCTTGATACTTTCGAGGTGAATTCTGG							dimer-linker
7 [624]	14 [630]	CCAGCAGCGACTGTAGTACAGTAATGGGATTTTGCTAAACAATAATAATTTTTTCGGTGT							dimer-linker
16 [632]	5 [607]	AAGCACGTTGAAAATCTCCAAAAAAAAGGCTAAATCCTCAGTTTCAGTTTTCAGGT							dimer-linker
17 [711]	3 [714]	AATACACCACCCCGCCTGTAACGGGGTCTAGCAAGGCCGTTA							dimer-linker
3 [48]	1 [63]	TGAGTAACCTCAGAACGGGATAGCAAGCCCAA
4 [63]	2 [52]	ATCACCAGTAGCACCATAATGCAGACCA
1 [64]	0 [72]	TAGGAACCCATGTCGGCGCCACC
3 [80]	1 [91]	GCCCCCTGTTTAGTACATAAGTGCCGTCG
5 [124]	7 [135]	ATGTAGAAACCATCATAGGGGTTGGGT
4 [127]	6 [112]	ATTAAAGCCGGCTTATCTGAGAGACTACCTT
2 [143]	5 [123]	TACGAGGCATAGAGGCTGAGACTCGAGC
4 [163]	6 [156]	AGGGAGGGAAGAATACCCAGTAC
2 [175]	4 [164]	CAACTAATGCAGATACATTTACCAATTG
4 [191]	7 [196]	ACAAAAGTCCTTATTACGC
5 [192]	3 [203]	CATATAAAAGAAACGCTTTACCAGCTTT
6 [196]	7 [167]	AGTATGTTAGCAAACGTAGAAAATGGGTATTAAACCAAAAAGAAC
2 [239]	0 [228]	GAACTAACGAGAAAAATCAATCATTGTGA
3 [240]	1 [251]	AAATGTTCAACTTTTACGTTACTGC
2 [271]	0 [260]	CATTACCCAAGGCTTGTTGGGCTTGAGA
7 [283]	7 [299]	TTGTTTAACGTCAAAAA
6 [303]	3 [311]	ATCCAAATATTCTACTATATAACATGAATCCCCCTCAAA
3 [312]	7 [327]	TGCTTTAAATAGGCTGAGCATTAACATCCAATATTAAGCATTCTCCGT
4 [319]	6 [304]	TGGAAGTTCCGTCGGAATATATTATTTATCCCA
4 [351]	6 [340]	GTTTTAAAGATTGACCCGCATCGTGCAA
5 [352]	7 [367]	ATCTGCCAGGTAGATGGGGTAATGGGATAGGTC
2 [399]	0 [388]	GAGGCGCAAATTGTCAAGCGCGAAA
3 [400]	1 [411]	GGATTGCATTATACGTCGAAATCCGCG
1 [412]	0 [424]	ACCTGCTGTAAAATACGTAATACACTCA
3 [432]	1 [443]	CGAAAGACACTAAAGCCACTACGAA
4 [479]	6 [468]	CGGAAGCATCGATGAAAGGCTATCAGG
5 [480]	7 [495]	GAAGGGCGAGATCTACAATCATTTTGCGGAAC
7 [496]	2 [488]	AAAGAAACACCCTCGGGCCTCTTCGAAAGACAGCATCGGA
4 [511]	6 [496]	AGAGCCGCCCACCAGAATATAATCCGCTATTAC
5 [512]	7 [523]	TTGGATTTTCATCAAGGAGCGGAAT
3 [560]	1 [575]	GCAGGTCATCAGCTTGCCGATAGTTGCGCCGA
1 [576]	0 [584]	CAATGACAACAACTAGAGCCTTT
3 [592]	1 [603]	AAACAAATCCAAAAGGAAAGGAACAACTA
3 [624]	5 [635]	GGAAAGCGCAGTCTCTTCTGTACAGT
5 [636]	7 [647]	ACCTTTTACATCCTGCAACAATCTAAA
4 [639]	6 [624]	AGCGTCAAAATGAAAAGTGCCACGCTGAGAG
4 [675]	6 [664]	CGTAATCAGTAAATCGCCATTGAATAC
2 [687]	4 [676]	CGTAACGATCTAAAGTGGCTTTTGCAC
4 [703]	7 [708]	ACCAATGATTTAGGCAGAG
6 [708]	7 [679]	GCATTTTCGAGCCAGTAATAAGAGAATATAAAGTTGCTTATTTAA
14 [47]	12 [712]	TATTACCGCGAATTACCTAAATAAGGCGTTAAATAA
15 [112]	13 [123]	GAACCCTATCAAATATCTATTAATTAAT
12 [127]	17 [131]	AACTTTTAAGGGAGTACTTCTAGGGCGCTGGC
12 [159]	17 [167]	CTTTTTAAGAAAGCCGTCTGTCCACGTAACCACCACACCCG
17 [168]	16 [160]	CCGCGCTTGTGCTTTCCTCGTGA
13 [192]	16 [188]	TATTCTAAAGAAGTGTGGCCGATTTGCTTTGACGAG
15 [272]	13 [283]	TCGGTGGTAAGTCAGATTGCACCCAGCTA
15 [304]	13 [323]	GGCTGGAGACGGGACCAACGCTAACGAGCTTATGA
12 [319]	17 [327]	GCCTTCCTGGTGTCCATGCCGTTCTGCGGCTGGTAATGGG
17 [328]	16 [320]	TAAAGGTTTCTGTCATTGCAGGCG
13 [352]	16 [348]	TTATTTCAAGCGGCCTTTCCCCCTGACGGCATCAGA
12 [475]	17 [483]	ATCAACGCGTGAGCTCTCACCTGTTTCCTGTGT
14 [495]	12 [476]	TCCGTGGTCCAGGGTTCTCGTATTAAATCCTGATA
12 [511]	17 [515]	CAAACAATCGTTGCGCGTGAGAGATTCCACACAAC
13 [512]	16 [508]	GTAAAACGGAATTTTCACTGCAACTCACATTA
14 [559]	12 [548]	GAAACAATCGCCACGGGACGTCAATAGAT
12 [639]	17 [643]	AATCAACCCAGTGATTCACCACCACGCTGGTT
12 [671]	17 [675]	GTTTAGTAATTAAAGAAATCGTCTTGTTTGATGGTGG
13 [672]	16 [668]	GATGAAACATTGACGCTCACGTGGAGAACAAGAGTC
13 [704]	16 [700]	ACATTTAAACAGGAAAACCGTCTACGAGATAGGGTT
14 [79]	12 [64]	ACTATCGCAATATATTTAATGGTTTGAA
14 [143]	12 [128]	ATTAACCGTATCCTTGAAAGCAGAACGCGAGAA
14 [175]	12 [160]	GCCACCGAATCAGATATATCTTACCGAAGCC
14 [207]	12 [192]	GAATCCTGGAACGCGAAAGAGCAAGAAACAAT
14 [239]	12 [224]	CCGGACTTGGCGGGAGGTACCCACAAGAATTGA
14 [271]	12 [256]	CCGGCCAGTTGCTATTGGGTAATTGAGCGCT
14 [303]	12 [288]	CGGTCCGTGAATCTTAGAATTAACTGAACACC
14 [335]	12 [320]	AGTTAAACGGTAATACTTAATAATTCGCGTCTG
14 [367]	12 [352]	CCGCACAGCGCAAGGACATTTTTTAACCAAT
14 [399]	12 [384]	TACATCGTTTTAAAAATTCGCATTAAATT
14 [431]	12 [416]	CTGCTCATTAAAGATTCATTTAAATTGTAAACG
14 [459]	12 [448]	GCAGGTCAAATCCCAAAAACAGGAAGA
14 [523]	12 [512]	TCCCGACGGCCAGAGTATTAGACTTTA
14 [591]	12 [576]	ATAGAACAGACAATTAGGAGCACTAACA
14 [655]	12 [640]	TTATTTACATTAAAAATAGTTGGTCAGTTGGCA
14 [687]	12 [672]	CTACATTAACATCAACTAGAAAAAGCCT
14 [714]	15 [47]	GCACAATTTCATTTCAGCCATTGGGCGATGGCCCACT
13 [64]	15 [79]	TACATAAATGCCTTGCTGAAATCAAGTTTTTT
13 [96]	15 [111]	GCTTCTGTCACTTGCCTAAAGCACTAAATCG
17 [132]	15 [143]	AAGTGTAGCGGTCAGGGAAGTTAGAGC
13 [160]	15 [175]	AGCAAGCAAGTAAAAGAGGCTAGAATCAGAGCG
12 [223]	15 [239]	GTTAAGCCAGGTGGTGCTGGTCTGGTCAGCA
13 [256]	15 [271]	CAAGATTAGAGCACATCCCCAACGGCAGCACCG
13 [324]	15 [335]	CCCTATGCTGATGCATCAGCGGGGCAG
13 [384]	15 [399]	CTCATATAACATAAAACACTGCGCGCCTGTG
13 [416]	15 [431]	GTGTAGGTTGCCGCCACGGCCAGAATGCGGC
13 [448]	15 [463]	CCGGAGACAAAACAGCGGTCATACCGGGGGTTT
17 [484]	15 [495]	GAAATTGTTATCAGTTGAGGTCGCGTCC
17 [516]	15 [527]	ATACGAGCCGGAAGTGAGCTCCGCTTT
13 [544]	15 [559]	GTGGAGCCGGCGAAACTCGTGCCAGCTGCAT
13 [576]	15 [591]	ACGTGGCACCCTTCTGACGCGCGGGGAGAGGC
13 [608]	15 [623]	AGTCTTTAAAAAGGGACGCCAGGGTGGTTTT
17 [644]	15 [655]	TGCCCCAGCAGGCTGGCCCTACAGCTG
17 [676]	15 [687]	TTCCGAAATCGCAGTTTGCTCCAAC
4 [95]	2 [80]	TGAGCCATTTGGGAAATAAGTCCTCAGTACC
7 [136]	2 [144]	TATAAATAATAACGGGTAAATATTCGGCTGTAAAGGAAT
7 [168]	2 [176]	TGGCATGATTAAGACGGCGACATACATAACCACATT
4 [223]	2 [208]	AGAAAATTCATATGGAAAGACACCGGTAGAAAG
5 [224]	2 [240]	AGTTTATTTTGAAATGGTCAATAAATAAAAC
4 [287]	2 [272]	CCAATTCTGCGAACGGGCGCGAGCGGATATT
7 [300]	2 [304]	TGAAAATAGCATCATTCCAATAGTAGTGCTGACCTT
7 [328]	2 [336]	GGGAACAAACGGCGTATGCAAAGGCAAGATGAACG
4 [379]	2 [368]	GCTGAATATAATGACGACGAGGAACCGA
4 [415]	2 [400]	AGGTCATTTTTGCGGACTCCAGCCAGCCGGAAC
4 [447]	2 [432]	AGAGTACCTTTAATTCGGAAACGAGGAAG
7 [524]	2 [528]	TATCATCATATCACCACCGAATAATGGGGCCGCTT
4 [575]	2 [560]	TTGCCATCTTTTCATAATTATTTGATATTCGG
4 [607]	2 [592]	ATTTTCGGTCATAGCTGCGTAGACGGAGTGA
7 [648]	2 [656]	GCATGCTTAATTGAGGCGACAGACAATAACGCTTTCCAG
7 [680]	2 [688]	CAACGCCAACATGTAAAACCATCTAAAGTAAATAGTTAG
0 [71]	5 [63]	CTCAGAACCGCCACCAGTGCCCGGTTTCGTCAACGCGCC
3 [144]	5 [159]	ACTATCATAACCCTCGTAACGCCACTTTCCTT
3 [176]	5 [191]	TAAAAACCAAAATATTAGGAATAAGGTGGCAA
0 [227]	5 [223]	ATTACCTTATGCTTTTGCCATTATTACAACGGAATA
0 [259]	5 [255]	TGGTTTAATTTTAGACTGGTAACAAAGCCTGTTTA
3 [336]	5 [351]	AGAATGACCATAAATGAGGACAGAACCGTGC
0 [387]	5 [383]	CAAAGTACAACCTATTATAATCATAAGCAGTATCGG
0 [423]	5 [415]	TCTTTGACCCCCAGCGATCAAAAATGTTACTTAGCTTTCC
3 [464]	5 [479]	GAGCTTCAAAGCGAAAGCAACGGCAACTGTTGG
3 [496]	5 [511]	CCTCAGAGCCGCCACCTCAGCAGCTGATTGT
3 [528]	5 [543]	GAGCCGCCGCCAGCATGAGTTAAAAAGGGTTA
0 [583]	5 [575]	AATTGTATCGGTTTAGACGATTGTAACCGATCACGTAAA
3 [656]	5 [671]	AGTAAGCGTCATACATTTTGTCGTGATTCGCC
3 [688]	5 [703]	CAGGAGTGTACTGGTACAGCCCTCTTCTGTCCA
15 [48]	13 [63]	ACGTGAACCGTGTGATTTTTTAATGGAAACAG
15 [144]	13 [159]	TTGACGGGGAAAAGTAAACTACCGCGCCCAAT
15 [176]	13 [191]	GGAGCTACAATAGCTAGAAGGCTTATCCGG
15 [336]	13 [351]	CCAGCGGCATCAAATTGCGGGAGAAGCCT
15 [432]	13 [447]	GGGCCGTGCAAATAAAAGGGTGAGAAAGG
15 [464]	13 [479]	CTGCCAGCGAAAAGCCACCATCAATATGATATT
15 [496]	13 [511]	GTGAGCCTCGACAATTCCCAGTCACGACGTT
15 [528]	13 [543]	CCAGTCGGGATTTAGATGCCAAGCTTTCAGAG
15 [592]	13 [607]	GGTTTGCGAATATCTTATTTTTGAATGGCTATT
15 [624]	13 [639]	TCTTTTCAAGTTGAAACTGATAGCCCTAAAA
15 [656]	13 [671]	ATTGCCCTTCATATGCCCGAGCAAAAGAAGAT
15 [688]	13 [703]	GTCAAAGGTCATAATTAGAAAACAAAATTAATT
12 [63]	14 [48]	ATACCGACCATCACCCGTAATATCCAGAACAA
12 [95]	14 [80]	ATCTTCTGGTGCCGTGAGTAGAAGAACTCAA
16 [159]	14 [144]	ACGTGGCGAGAAAGGAACGCTGCGTCACGCAA
16 [187]	14 [176]	CACGTATAACAATGCGCCAGTGAG
13 [224]	14 [208]	CCCGACTTTAGAACGTCAGCGAACGGTACGCCA
12 [255]	14 [240]	AATATCAGCAAGAATGTCATAACGGAACGTG
12 [287]	14 [272]	CTGAACAGCCATCCCTCGTCGCTGGCAGCCT
16 [319]	14 [304]	CTTTCGCACTCAATCCTGTTGCCCCGGCAAACG
16 [347]	14 [336]	TGCCGGGTTACCTTTGCTAGGGTAA
12 [383]	14 [368]	TTTGTTAGCAGTGTAAATCCCGTAAAAAAAG
12 [415]	14 [400]	TTAATATTTGGTGCTGGCAGTTGGGCGGTTGTG
12 [447]	14 [432]	TTGTATAATTTCACGGATCAAACTTAAATTT
16 [507]	14 [496]	ATTGTCCTCACCGCTCACAATAGACTTTC
12 [575]	14 [560]	ACTAATAGCGGCCAACCTGAAAGCCCTCACCG
12 [607]	14 [592]	TATCTAATATTGGGCATTCTGGCCAACAGAG
16 [667]	14 [656]	CACTTCACCGCCGAAAATCCGAAATGGA
16 [699]	14 [688]	GAGTGTTGTTCGCAAAATCGGAAATAC
15 [80]	13 [95]	GGGGTCGAGACCTAAATGTGAGTGAATAACCTTCGGTTGTACTGTGACCGATTC
15 [240]	13 [255]	GCAACCGAGAGATATTTGAAGCCTTAAATCGGTTGTACTGTGACCGATTC
15 [400]	13 [415]	CACTCTGTTGTTAATGCAATGCCTGAGTAATCGGTTGTACTGTGACCGATTC
15 [560]	13 [575]	TAATGAATATTAGAGCACGGATAAGTAAGAATCGGTTGTACTGTGACCGATTC
17 [113]	12 [96]	TTTTGCTTTGATTAGTAATAACATAAATCGTCGATTTTAGTTAATTTC
13 [124]	16 [113]	TTTCCCTTAGATGTAGCAACCCCCGATAAAGCGAAAGGAGCGGGCTTTT
12 [191]	17 [206]	GAAATAGAACAGGATTTTATAATCGCTACAGGGCGCGTACTATTTTT
16 [206]	13 [223]	TTTTGGTAAAGGGATTTTAGACCAATAATGGCGTTTTAGCGAACCT
13 [284]	16 [284]	CAATTTTATCCTTTTTTCGTCACGCAACGCGGTTGCTTTT
17 [284]	15 [303]	TTTTGGTATGAGCCGGGTCACGCCGGGCCAGCTTAC
12 [351]	17 [376]	AGGAACGCTGCCGGTGAGTGATGACGTCATAAACATCCCTTACACTGGTGTGTTTTTT
16 [376]	13 [383]	TTTTCAGCAAATCGTTACATCAGACGATCCAGCAATCAGCTTAAAAATTTTTAGAACC
17 [455]	14 [460]	TTTTATCATGGTCATAGGGAAAAAGAGAC
13 [480]	16 [455]	CAACCGTTGAAGGGATCCTGTTCTATCCCCGGGTACCGAGCTCGAATTCGTATTTT
12 [547]	17 [547]	AATACATTTGAGGAAACCTGGTACAGCGTGTAAAGCTTTT
16 [547]	14 [524]	TTTTCTGGGGTGCCTAATGAGCATAAAGCCATGTTTACCAG
17 [625]	12 [608]	TTTTGGTGTCACACGACCAGTAATATGCGCGAAGGAATTGAGGAAGGT
13 [640]	16 [625]	CATCGCCATTGGCAGAGACGGGCAGAGAGAGTTGCAGCAAGCTTTT
12 [711]	17 [718]	GAATAAACACCGGAAGCGAAAAAACGCTCATCCTTATAAATCAAAAGAATATTTT
11 [136]	9 [151]	AACTATATGTAAATGCGGAAACCGGCAAGCCGCTCTCCTT
10 [151]	8 [136]	TGAGAAGAGTCAATAGGAGAACAAAGGAAACGCTCTCCTT
9 [152]	11 [175]	TTTTTATTTTCATCGTGCTTAGATATCCAATCGCAAGACACTCTCCTT
8 [163]	10 [152]	AAGTTACCAGAATGATGCAATAAGACGCCTCTCCTT
10 [175]	8 [164]	TAGCGATAAGGAATCAGATAGCCGAACACTCTCCTT
11 [296]	9 [311]	CCTTTACAGAGAGAATTGTGAGCGGAGCATAACTCTCCTT
10 [311]	8 [296]	TTACAAAATAAACAGCAAGCCTCAAGTAACAACTCTCCTT
9 [312]	11 [335]	AGCTAAATCGGTTGTAGAGCCTAAAACAGGGAAGCGCATTCTCTCCTT
8 [323]	10 [312]	ATCAACATTAAAAACATAAATTTGCCAGCTCTCCTT
10 [335]	8 [324]	TCTTTCCACCAAAAACTAGCCAGCTTTCCTCTCCTT
11 [488]	9 [503]	GGTAATCGTAAAACTAAAGTTTGAGGATGTGCCTCTCCTT
10 [503]	8 [488]	GGGTAGCTATTTTTGACGAAAGGGGTAACATTCTCTCCTT
9 [504]	11 [527]	TGCAAGGCGATTAAGTAAATTAATATCATATGTACCCCGGCTCTCCTT
8 [515]	10 [504]	TATTAATTTTAAGCATGTCAGCCGGAGACTCTCCTT
10 [527]	8 [516]	TAGCTGATTGGGTAACTTGCCCGAACGTCTCTCCTT
11 [648]	9 [663]	ACCTTGCTGAACCTCACAACGCTCGCGCAGAGCTCTCCTT
10 [663]	8 [648]	CAGAGGTGAGGCGGTCACAAAATCAACAGTAGCTCTCCTT
9 [664]	11 [687]	GCGAATTATTCATTTCCCAGCAGAACCCTCAATCAATATCCTCTCCTT
8 [675]	10 [664]	CCAGTATAAAGCAATATCAAAGATAAAACTCTCCTT
10 [687]	8 [676]	ACGAACCAAATTACCTTACAAATTCTTACTCTCCTT
2 [79]	4 [64]	AGGACCGTAACACTGATATAAACCAGCAAAAAATTATCTACCACAACTCAC
1 [92]	4 [96]	AGAGGGTTGATAGATTAGCGCGGAACCTCACCGACTAAATTATCTACCACAACTCAC
2 [207]	4 [192]	ATTCATCAGTTGAGATGCGAGAGGCGCCAAAGAAATTATCTACCACAACTCAC
1 [252]	4 [256]	TCATTCAGTGAATAAATCAACGATAGCGTTAGTTTGAAATTATCTACCACAACTCAC
2 [303]	4 [288]	CATCAAGAGTAATCTTATATTCATGTTGATTCAAATTATCTACCACAACTCAC
2 [335]	4 [320]	GTGTACAGACCAGGCGCACAGTTCAACGGTGTCAAATTATCTACCACAACTCAC
2 [367]	4 [352]	ACTGACCAACTTTGAAACAAAAATTCAACATAAATTATCTACCACAACTCAC
2 [431]	4 [416]	TTTCCATTAAACGGCCAGATTAAGATTGATAAGAAATTATCTACCACAACTCAC
1 [444]	4 [448]	GGCACCAACCTAAACTAAAGACATCGCGTGGATTAGAAATTATCTACCACAACTCAC
6 [495]	4 [480]	GCCAGCTGATCGGTGCAGAACCGCCACCCGACAAATTATCTACCACAACTCAC
2 [527]	4 [512]	TTGCGGGATCGTCACCCAGAACCCTCCCTCAAATTATCTACCACAACTCAC
2 [591]	4 [576]	GAACATCGCCCACGCAGCCTTGATTAGCGTAAATTATCTACCACAACTCAC
1 [604]	4 [608]	AAGGAATTGCGAACTTTCAACATTAAAGTCATCGGCAAATTATCTACCACAACTCAC
2 [655]	4 [640]	ACGTTAGTAAATGAATTTGAATTTATTGCCTTTAAATTATCTACCACAACTCAC
2 [714]	4 [704]	GCATTCCACAGAATAAGTTGAAACGTCAAATTATCTACCACAACTCAC
5 [704]	3 [47]	GACGACGACAATAAACAACATGTTCAGCTTACCATAGTGCCT
5 [64]	3 [79]	TGTTTATCAACAATAGTTAGAGCAGTTAAT
5 [96]	3 [111]	AAAATAATATCCCATCCTCACCGTATTATTC
6 [155]	3 [143]	CGCACTCATGAATTTATCAAAAATCAATAATGACGGAGAGCAAC
5 [160]	3 [175]	ATCATTCCAAGAACACATTCAACCGGACGACGA
4 [255]	3 [239]	ACCATTAGATACATTTCGCTCAAATAGTA
5 [256]	3 [271]	GCTATATTTTCATTTGGAGTAGATTCCAATACT
6 [339]	3 [335]	AGAATTAGCAAAAAATCATACCTAAAGTGAAAACG
5 [384]	3 [399]	CCTCAGGAAGATCGCATGGCTTGCAAAGC
5 [416]	3 [431]	GGCACCGCTTCTGGTGCGCTCCTTGGAAGCC
6 [467]	3 [463]	TCATTGCCTGAGCCATTCAACAGGTCATTTAATTC
2 [487]	3 [495]	ACGAGGGTCCATCAGAGCCACCAC
6 [538]	3 [527]	TGATTATCAGATGATGGCAAATACTTCTGGAACCGCACCACCA
5 [544]	3 [559]	GAACCTACCATATCAAAATCAAAAGGTTGAG
5 [576]	3 [591]	ACAGAAATAAAGAAATCCCCTTATATTCAC
5 [608]	3 [623]	TTAACGTCAGATGAATACGCGTTTCCAGAAT
6 [663]	3 [655]	CAAGTGTATTAACACCGCGGGAGAAAATCAAGTCCGTTCC
5 [672]	3 [687]	TGATACCGACAAAAGGGATAGCAGATGATA
3 [112]	4 [128]	GTGGAGTTGATGTATGTGTAGGTTTTTGAAACATGAAAGTATTAAGTAAAATTATTC						linker_B
