# Supplementary material for: Digital nanoreactors to control absolute stoichiometry and spatiotemporal behavior of DNA receptors within lipid bilayers
Source: Nat Commun. 2023 Mar 20;14:1532. doi: 10.1038/s41467-023-36996-x (PMC10027858; doi:10.1038/s41467-023-36996-x)
Supplement: Supplementary file 5 — Supplementary Software [file 41467_2023_36996_MOESM5_ESM.zip]

Archive with 38 entries (30 files):
- Supplementary_Software/
- Supplementary_Software/.DS_Store
- __MACOSX/
- __MACOSX/Supplementary_Software/
- __MACOSX/Supplementary_Software/._.DS_Store
- Supplementary_Software/cadnano/
- Supplementary_Software/cadnano/.DS_Store
- __MACOSX/Supplementary_Software/cadnano/
- __MACOSX/Supplementary_Software/cadnano/._.DS_Store
- Supplementary_Software/cadnano/README_for_caDNAno.txt
- __MACOSX/Supplementary_Software/cadnano/._README_for_caDNAno.txt
- Supplementary_Software/cadnano/Nanocage_BASIC.json
- __MACOSX/Supplementary_Software/cadnano/._Nanocage_BASIC.json
- Supplementary_Software/perl_scripts/
- Supplementary_Software/perl_scripts/SampleFileOnly_BlankSubtracted.txt
- Supplementary_Software/perl_scripts/format_BlankSubtracted.pl
- Supplementary_Software/perl_scripts/README.txt
- Supplementary_Software/perl_scripts/extract_wells_print_NormalisedValues.pl
- Supplementary_Software/crn/
- Supplementary_Software/crn/1A1B.xlsx
- __MACOSX/Supplementary_Software/crn/
- __MACOSX/Supplementary_Software/crn/._1A1B.xlsx
- Supplementary_Software/crn/.DS_Store
- __MACOSX/Supplementary_Software/crn/._.DS_Store
- Supplementary_Software/crn/2A2B.xlsx
- __MACOSX/Supplementary_Software/crn/._2A2B.xlsx
- Supplementary_Software/crn/1A1B_nochol.xlsx
- __MACOSX/Supplementary_Software/crn/._1A1B_nochol.xlsx
- Supplementary_Software/crn/receptorbinding_final.pdf
- __MACOSX/Supplementary_Software/crn/._receptorbinding_final.pdf
- Supplementary_Software/crn/receptorbinding_final.nb
- __MACOSX/Supplementary_Software/crn/._receptorbinding_final.nb
- Supplementary_Software/crn/2A2B_nochol.xlsx
- __MACOSX/Supplementary_Software/crn/._2A2B_nochol.xlsx
- Supplementary_Software/crn/README.txt
- __MACOSX/Supplementary_Software/crn/._README.txt
- Supplementary_Software/crn/CRNSimulator.wl
- __MACOSX/Supplementary_Software/crn/._CRNSimulator.wl
