# Supplementary material for: Digital nanoreactors to control absolute stoichiometry and spatiotemporal behavior of DNA receptors within lipid bilayers
Source: Nat Commun. 2023 Mar 20;14:1532. doi: 10.1038/s41467-023-36996-x (PMC10027858; doi:10.1038/s41467-023-36996-x)
Supplement: Supplementary file 5 — Supplementary Software [file 41467_2023_36996_MOESM5_ESM.zip › Supplementary_Software/cadnano/README_for_caDNAno.txt]

a) Software dependencies are available here https://cadnano.org
b) candnano2 was used in this study
c) non-standard hardware not required

d) Software installation instructions are available here https://cadnano.org/
e) few minutes for installation

f) instructions: type this command on terminal and press enter (Mac OS 10.13 was used): cadnano2 (user can import the file Nanocage_BASIC.json provided in the Supporting info)
g) expected output: it opens a GUI where user can design or edit  DNA origami
h) few seconds to open the file
