# Supplementary material for: Digital nanoreactors to control absolute stoichiometry and spatiotemporal behavior of DNA receptors within lipid bilayers
Source: Nat Commun. 2023 Mar 20;14:1532. doi: 10.1038/s41467-023-36996-x (PMC10027858; doi:10.1038/s41467-023-36996-x)
Supplement: Supplementary file 5 — Supplementary Software [file 41467_2023_36996_MOESM5_ESM.zip › Supplementary_Software/perl_scripts/SampleFileOnly_BlankSubtracted.txt]

Time D20 I20
0:03:01 1534 1987
0:13:01 1776 2248
0:23:01 1845 2191
0:33:01 1689 2083
0:43:01 1589 2081
0:53:01 1673 2147
1:03:01 1629 1937
1:13:01 1720 2238
1:23:01 1817 2183
1:33:01 1654 2184
1:43:01 1763 2150
1:53:01 1652 2122
2:03:01 1746 2229
2:13:01 1627 2058
2:23:01 1735 2024
2:33:01 1770 2211
2:43:01 1687 2088
2:53:01 1748 2154
3:03:01 1583 2063
3:13:01 1598 2111
3:23:01 1694 2222
3:33:01 1485 2095
3:43:01 1582 2090
3:53:01 1405 2004
4:03:01 1560 1988
4:13:01 1747 2124
4:23:01 1486 1975
4:33:01 1583 2100
4:43:01 1695 2088
4:53:01 1456 1956
5:03:01 1624 2136
5:13:01 1617 2060
5:23:01 1607 2109
5:33:01 1528 1989
5:43:01 1595 2156
5:53:01 1633 2031
6:03:01 1672 2151
6:13:01 1786 2112
6:23:01 1609 2098
6:33:01 1633 2198
6:43:01 1565 2030
6:53:01 1877 2296
7:03:01 1587 2034
7:58:35 9667 12178
8:08:35 10758 13403
8:18:35 11842 14350
8:28:35 12417 15125
8:38:35 13211 15897
8:48:35 13481 16213
8:58:35 14175 16724
9:08:35 14519 17116
9:18:35 14715 17295
9:28:35 15023 17575
9:38:35 15058 17805
9:48:35 15173 17729
9:58:35 15324 17975
10:08:35 15566 18148
10:18:35 15647 18419
10:28:35 16007 18143
10:38:35 16227 18452
10:48:35 16047 18414
10:58:35 16256 18314
11:08:35 16219 18600
11:18:35 16295 18445
11:28:35 16431 18649
11:38:35 16550 18743
11:48:35 16818 18817
11:58:35 16656 18886
12:08:35 16842 18750
12:18:35 16832 19101
12:28:35 16732 18830
12:38:35 16998 18993
12:48:35 17117 19017
12:58:35 16984 19063
13:08:35 16907 19067
13:18:35 17160 19125
13:28:35 17171 19167
13:38:35 17259 19257
13:48:35 17114 19059
13:58:35 17195 19333
14:08:35 17200 19126
14:18:35 17231 19130
14:28:35 17260 19259
14:38:35 17348 19344
14:48:35 17463 19446
14:58:35 17492 19261
15:08:35 17678 19404
15:18:35 17415 19393
15:28:35 17419 19499
15:38:35 17686 19350
15:48:35 17450 19320
15:58:35 17568 19420
16:08:35 17672 19429
16:18:35 17420 19446
16:28:35 17788 19448
16:38:35 17655 19403
16:48:35 17786 19637
16:58:35 17949 19680
17:08:35 17558 19523
17:18:35 18062 19607
17:28:35 17717 19481
17:38:35 17726 19450
17:48:35 17787 19647
17:58:35 17627 19521
18:08:35 17655 19477
18:18:35 17960 19526
18:28:35 17801 19585
18:38:35 17818 19483
18:48:35 18079 19969
18:58:35 18044 19623
19:08:35 18095 19834
19:18:35 17855 19714
19:28:35 18027 19791
19:38:35 17948 19774
19:48:35 17848 19802
19:58:35 17933 19830
20:08:35 17990 19734
20:18:35 18245 19791
20:28:35 18059 19835
20:38:35 17962 19860
20:48:35 18143 19956
20:58:35 18132 19763
21:08:35 18056 19884
21:18:35 18091 19793
21:28:35 17951 19788
21:38:35 18126 20001
21:48:35 18104 19879
21:58:35 18214 19861
22:08:35 18307 20000
22:18:35 18240 20170
22:28:35 18353 20118
22:38:35 18332 20190
22:48:35 18250 19877
22:58:35 18281 20131
23:08:35 18501 20183
23:18:35 18468 20163
23:28:35 18501 20131
23:38:35 18488 20237
23:48:35 18472 20055
23:58:35 18418 20254
24:08:35 18264 20142
24:18:35 18532 20051
24:28:35 18505 20217
24:38:35 18397 19913
24:48:35 18487 20187
24:58:35 18559 20179
25:08:35 18462 20157
25:18:35 18613 20174
25:28:35 18376 20231
25:38:35 18577 20298
25:48:35 18517 20055
25:58:35 18601 20435
26:08:35 18727 20366
26:18:35 18659 20245
26:28:35 18715 20374
26:38:35 18363 20149
26:48:35 18466 20066
26:58:35 18510 20059
27:08:35 18240 20067
27:18:35 18473 20146
27:28:35 18386 19953
27:38:35 18641 20229
27:48:35 18590 20273
27:58:35 18369 20057
28:08:35 18595 20404
28:18:35 18606 20338
28:28:35 18530 19991
28:38:35 18529 20089
28:48:35 18715 20290
28:58:35 18566 20190
29:08:35 18498 20057
29:18:35 18658 20342
29:28:35 18629 20141
29:38:35 18570 20069
29:48:35 18645 20245
29:58:35 18510 20328
30:08:35 18737 20261
30:18:35 18822 20377
30:28:35 18636 20240
30:38:35 18747 20203
30:48:35 18856 19936
30:58:35 18841 20344
31:08:35 18779 20281
31:18:35 18863 20305
31:28:35 18739 20237
31:38:35 18556 20178
31:48:35 18692 20337
31:58:35 18782 20284
32:08:35 18850 20486
32:18:35 18617 20528
32:28:35 18910 20296
32:38:35 18784 20278
32:48:35 18433 20311
32:58:35 18709 20489
33:08:35 18840 20254
33:18:35 18820 20287
33:28:35 18757 20284
33:38:35 18641 20338
33:48:35 18847 20328
33:58:35 18871 20282
34:08:35 18839 20427
34:18:35 18910 20481
34:28:35 18883 20232
34:38:35 18895 20258
34:48:35 18883 20277
34:58:35 18717 20534
35:08:35 18877 20341
35:18:35 18934 20368
35:28:35 18801 20289
35:38:35 18864 20322
35:48:35 18709 20301
35:58:35 18777 20159
36:08:35 18977 20514
36:18:35 18940 20540
36:28:35 18873 20256
36:38:35 18853 20341
36:48:35 18749 20332
36:58:35 18815 20345
37:08:35 18790 20304
37:18:35 18985 20407
37:28:35 18965 20437
37:38:35 18824 20290
37:48:35 19054 20475
37:58:35 18895 20503
38:42:30 32211 32336
38:52:30 33190 32780
39:02:30 33142 33297
39:12:30 33434 33087
39:22:30 33470 33150
39:32:30 33416 33252
39:42:30 33463 33197
39:52:30 33571 33417
40:02:30 33602 33345
40:12:30 33772 33298
40:22:30 33703 33451
40:32:30 33741 33521
40:42:30 33843 33749
40:52:30 33558 33404
41:02:30 33495 33486
41:12:30 33528 33481
41:22:30 33922 33442
41:32:30 33477 33580
41:42:30 33861 33691
41:52:30 33929 33801
42:02:30 34037 33707
42:12:30 33939 33729
42:22:30 34069 33678
42:32:30 34119 33908
42:42:30 34220 34002
42:52:30 34350 33848
43:02:30 34219 34078
43:12:30 34032 33904
43:22:30 33949 33872
43:32:30 34234 34226
43:42:30 34028 33929
43:52:30 34080 33926
44:02:30 34144 33812
44:12:30 33978 33757
44:22:30 34335 33774
44:32:30 34007 33870
44:42:30 34288 33954
