# Supplementary material for: Digital nanoreactors to control absolute stoichiometry and spatiotemporal behavior of DNA receptors within lipid bilayers
Source: Nat Commun. 2023 Mar 20;14:1532. doi: 10.1038/s41467-023-36996-x (PMC10027858; doi:10.1038/s41467-023-36996-x)
Supplement: Supplementary file 5 — Supplementary Software [file 41467_2023_36996_MOESM5_ESM.zip › Supplementary_Software/perl_scripts/format_BlankSubtracted.pl]

#######################
# written by Vishal Maingi; maingivishal@gmail.com; last updated with comments on  06.Feb.2023
# requires PERL; script tested in macOS High Sierra 10.13. It should work on Linux. If it does not work for you please write to maingivishal@gmail.com
# NOTE: this is a general script and could have been written in a better form. Feel free to modify it for your academic usage.

# What does it do: it creates a formatted file used for the next step. 
#######################


# type this command to run this script and the save the output:
# perl format_BlankSubtracted.pl > format_BlankSubtracted.txt 


### you need to format your raw data file obtained from Biotek (blank subtracted). See a sample format file SampleFileOnly_BlankSubtracted.txt
### $initial_base_line is the time in minute you measure the baseline [called as segment1]; this has to be measured with your fluorophore species included
$file_name = "SampleFileOnly_BlankSubtracted.txt";
$initial_base_line = 60; ### in minute; initial base line
$time_step_initial = 10 ; ## in minute; raw data taken after every $time_step_initial minute during $initial_base_line minutes

$segment1_steps = $initial_base_line/$time_step_initial;

$number_col = `awk '{print NF; exit}' $file_name` ; ### to know number of columns in the file

$s = 1; ### well data starts from column2; so basically '1' is 2nd column as perl starts from 0, 1, 2 ...
for (2..$number_col)
  {
    my @time; my @well_data;
    open INPUT,"<","$file_name" or die("Couldn't open 'file' for reading!\n");
    while(<INPUT>)
       {
         push @time,(split(/\s+/,$_))[0];           ## time data
         push @temp,(split(/\s+/,$_))[1];          ## temperature 
         push @well_data,(split(/\s+/,$_))[$s];    ## $well_data[0] gives well number which is in first row; rest rows are raw readings
        }
  
          $q = 1;
          for (1..$#time) ### not starting from '0' because well number is first row (that is '0'); rest rows are raw readings
            {
               if ($q <= $segment1_steps)           
                 {$segment = 1}      ###### you can adjust segments here if required. Segment 1 is must to calculate correct time (segment 1 useed for initial averaging)
               if ($q > $segment1_steps)
                 {$segment = 2}

               print " $segment empty2 empty3 $well_data[0] FAM  $q  $well_data[$q] @temp[$q] \n"; # empty* columns are just fillers, as this script is a general script used for other purposes as well

              $q++;
            }

   $s++;
  }
