# Supplementary material for: Digital nanoreactors to control absolute stoichiometry and spatiotemporal behavior of DNA receptors within lipid bilayers
Source: Nat Commun. 2023 Mar 20;14:1532. doi: 10.1038/s41467-023-36996-x (PMC10027858; doi:10.1038/s41467-023-36996-x)
Supplement: Supplementary file 5 — Supplementary Software [file 41467_2023_36996_MOESM5_ESM.zip › Supplementary_Software/perl_scripts/README.txt]

1) See comments in each PERL script file for details

2) First run this (requires SampleFileOnly_BlankSubtracted.txt file):

perl  format_BlankSubtracted.pl > format_BlankSubtracted.txt

You can use your own data but it should be in SampleFileOnly_BlankSubtracted.txt format (row1 should contain titles 'Time' and 'your well names', Column1: Time data, Column2 and so on Wells data)


3) Finally run this (this will use format_BlankSubtracted.txt obtained in previous step):

perl extract_wells_print_NormalisedValues.pl 

You can select specific well names here (see PERL script file for how and where to edit it; modify array @wells_to_be_compared)
