# Supplementary material for: Digital nanoreactors to control absolute stoichiometry and spatiotemporal behavior of DNA receptors within lipid bilayers
Source: Nat Commun. 2023 Mar 20;14:1532. doi: 10.1038/s41467-023-36996-x (PMC10027858; doi:10.1038/s41467-023-36996-x)
Supplement: Supplementary file 5 — Supplementary Software [file 41467_2023_36996_MOESM5_ESM.zip › Supplementary_Software/perl_scripts/extract_wells_print_NormalisedValues.pl]

#######################
# written by Vishal Maingi; maingivishal@gmail.com; last updated with comments on  06.Feb.2023
# requires PERL; script tested in macOS High Sierra 10.13. It should work on Linux. If it does not work for you please write to maingivishal@gmail.com
# NOTE: this is a general script and could have been written in a better form. Feel free to modify it for your academic usage.

# What does it do: it prints normalised data for each well. this step needs format_BlankSubtracted.txt file obtained from previous step. here you can define a specific well name you are interested in. Try to change values in  @wells_to_be_compared.
#######################


use List::Util qw(sum min max);

$initial_base_line = 60; ### in minute; initial base line
$time_step_initial = 10 ; ## in minute; raw data taken after every $time_step_initial minute during $initial_base_line minutes
$time_step = 10 ; ## in minute; raw data taken after every $time_step minute; usually this can be same as base line measuremet time steps.

open INPUT2,"<","format_BlankSubtracted.txt" or die("Couldn't open 'file' for reading!\n");
while(<INPUT2>)
    {
    push @segment_number,(split(/\s+/,$_))[1]; ##  segment number 
    push @well_number,(split(/\s+/,$_))[4]; ##  well number 
    push @raw_reading,(split(/\s+/,$_))[7]; ##  raw reading from well
      }


##NOTE: DONOT include blank well here otherwise loop ends with illegal division error if Blank well is somewhere in the middle of the array. Blank value at the end of the array will not end the loop [because all wells would have been printed before loop crashes with illegal division.]

@wells_to_be_compared = ('D20','I20');
#@wells_to_be_compared = ('I3','J3','K3','I4');
#@wells_to_be_compared = ('J6');

########## calculate avg. value of initial time steps
$initial_avgdata_time = $initial_base_line/60; ### in hours

$s=0;
for (0..$#wells_to_be_compared)
  {
   open OUTFILES,">","$wells_to_be_compared[$s].outeachwell";
   $print_time = $time_step_initial/60; ### hour; converting minutes to hours
   $v = 0;
   print "####time in hr, raw reading\n\n";

   my @initial_values; my @raw_data;my @wellSegment_number; my @wellStep_number;
   for (0..$#well_number)
    { 
     
     
      if ($well_number[$v] eq $wells_to_be_compared[$s] && $print_time <= $initial_avgdata_time )
        {
         push @initial_values, $raw_reading[$v];
        }  
          

      if ($well_number[$v] eq $wells_to_be_compared[$s] )
        {
          push @raw_data, $raw_reading[$v];
          push @wellSegment_number, $segment_number[$v];

          $print_time = $print_time + $time_step_initial/60;
        }      

     $v++;
    }

     $initial_values_sum = sum @initial_values;
     $initial_values_avg = $initial_values_sum/($#initial_values+1);


############# subtracted iniitial baseline from segment1 to segment2 steps

      $step_start = 1;
      $x = 0;

      $time = $step_start*$time_step_initial/60;
      my  @all_subtracted_data_values;
      for (0..$#raw_data)
        {

         #subtracting from initial base line  
          $subtracted_data = $raw_data[$x]-$initial_values_avg;

         #to make data vary from 0 to 1 only using min and max values provided above by user 
  
          push @all_subtracted_data_values, $subtracted_data;  
          push @all_time, $time;
 
          $x++;

          if ($wellSegment_number[$x] == $initial_avgdata_time)
           {$time = $time + ($time_step_initial/60);}  ### hour; converting minutes to hours;

          else
            {$time = $time  + ($time_step/60);}

        }

      $min = min @all_subtracted_data_values;
      $max = max @all_subtracted_data_values; 
     $n = 0;     


      if ($min >= 0)
       {
         for (0..$#all_subtracted_data_values)
           {
            $range0to1 = ($all_subtracted_data_values[$n] - $min)/$max;
            print OUTFILES " $range0to1 \n";

            $n++;
           }
       }
        

      if ($min < 0)
       {
         for (0..$#all_subtracted_data_values)
           {
            $min_new = $min + abs ($min); ### to move minus min value to zero; this value will be added for other values (max and all_subtracted_data_values)
            $max_new = $max + abs ($min);
            $all_subtracted_data_values_new = $all_subtracted_data_values[$n] + abs ($min);
            $range0to1 = ($all_subtracted_data_values_new - $min_new)/$max_new;
            print OUTFILES " $range0to1 \n";

            $n++;
           }
       }


   $s++;
   close OUTFILES;
  }
