# Supplementary material for: Digital nanoreactors to control absolute stoichiometry and spatiotemporal behavior of DNA receptors within lipid bilayers
Source: Nat Commun. 2023 Mar 20;14:1532. doi: 10.1038/s41467-023-36996-x (PMC10027858; doi:10.1038/s41467-023-36996-x)
Supplement: Supplementary file 5 — Supplementary Software [file 41467_2023_36996_MOESM5_ESM.zip › Supplementary_Software/crn/1A1B.xlsx]

## Sheet: File2
0	0.235479
0.166667	0.269923
0.333333	0.297156
0.5	0.319695
0.666667	0.343215
0.833333	0.352213
1	0.373879
1.16667	0.383724
1.33333	0.387802
1.5	0.397285
1.66667	0.403007
1.83333	0.404477
2	0.412159
2.16667	0.417271
2.33333	0.421777
2.5	0.425679
2.66667	0.432525
2.83333	0.429824
3	0.434956
3.16667	0.436706
3.33333	0.439544
3.5	0.443768
3.66667	0.443981
3.83333	0.451433
4	0.447688
4.16667	0.45486
4.33333	0.453621
4.5	0.453236
4.66667	0.458268
4.83333	0.461682
5	0.460996
5.16667	0.45727
5.33333	0.464203
5.5	0.465488
5.66667	0.467513
5.83333	0.462954
6	0.467093
6.16667	0.464979
6.33333	0.469477
6.5	0.468569
6.66667	0.470548
6.83333	0.47482
7	0.473622
7.16667	0.478297
7.33333	0.473877
7.5	0.475821
7.66667	0.477607
7.83333	0.475297
8	0.476092
8.16667	0.482555
8.33333	0.475301
8.5	0.482034
8.66667	0.483186
8.83333	0.483229
9	0.486285
9.16667	0.482617
9.33333	0.490511
9.5	0.480252
9.66667	0.486116
9.83333	0.486506
10	0.480647
10.1667	0.482451
10.3333	0.489239
10.5	0.486749
10.6667	0.483531
10.8333	0.492392
11	0.488997
11.1667	0.491701
11.3333	0.489023
11.5	0.490301
11.6667	0.49094
11.8333	0.489009
12	0.491647
12.1667	0.492022
12.3333	0.497117
12.5	0.493069
12.6667	0.49247
12.8333	0.493792
13	0.494391
13.1667	0.493774
13.3333	0.492865
13.5	0.492303
13.6667	0.495004
13.8333	0.494839
14	0.496371
14.1667	0.498456
14.3333	0.498863
14.5	0.502921
14.6667	0.500214
14.8333	0.499291
15	0.500389
15.1667	0.503682
15.3333	0.500777
15.5	0.504325
15.6667	0.505552
15.8333	0.501756
16	0.504459
16.1667	0.500988
16.3333	0.509252
16.5	0.504508
16.6667	0.502394
16.8333	0.505261
17	0.507855
17.1667	0.505234
17.3333	0.508812
17.5	0.502826
17.6667	0.506872
17.8333	0.505808
18	0.510513
18.1667	0.512885
18.3333	0.511164
18.5	0.511156
18.6667	0.504298
18.8333	0.502921
19	0.505916
19.1667	0.500931
19.3333	0.505355
19.5	0.503759
19.6667	0.509298
19.8333	0.508999
20	0.500775
20.1667	0.511188
20.3333	0.509579
20.5	0.510247
20.6667	0.504995
20.8333	0.512106
21	0.508313
21.1667	0.50431
21.3333	0.515804
21.5	0.507386
21.6667	0.507486
21.8333	0.509665
22	0.507677
22.1667	0.508045
22.3333	0.515445
22.5	0.510922
22.6667	0.513847
22.8333	0.514475
23	0.514569
23.1667	0.514118
23.3333	0.515118
23.5	0.512485
23.6667	0.511576
23.8333	0.514299
24	0.51519
24.1667	0.518029
24.3333	0.514294
24.5	0.516489
24.6667	0.514455
24.8333	0.50804
25	0.515567
25.1667	0.513865
25.3333	0.515889
25.5	0.514428
25.6667	0.510339
25.8333	0.516437
26	0.513968
26.1667	0.51702
26.3333	0.520057
26.5	0.520168
26.6667	0.518053
26.8333	0.519464
27	0.514265
27.1667	0.518025
27.3333	0.520023
27.5	0.515631
27.6667	0.517231
27.8333	0.514143
28	0.517886
28.1667	0.520492
28.3333	0.519119
28.5	0.51922
28.6667	0.519223
28.8333	0.517537
29	0.516426
29.1667	0.517287
29.3333	0.522865
29.5	0.517707
29.6667	0.516011
