# Supplementary material for: Digital nanoreactors to control absolute stoichiometry and spatiotemporal behavior of DNA receptors within lipid bilayers
Source: Nat Commun. 2023 Mar 20;14:1532. doi: 10.1038/s41467-023-36996-x (PMC10027858; doi:10.1038/s41467-023-36996-x)
Supplement: Supplementary file 5 — Supplementary Software [file 41467_2023_36996_MOESM5_ESM.zip › Supplementary_Software/crn/2A2B.xlsx]

## Sheet: Sheet1
0	0.300119
0.166667	0.341902
0.333333	0.366489
0.5	0.387153
0.666667	0.415312
0.833333	0.427606
1	0.449531
1.16667	0.459407
1.33333	0.465502
1.5	0.477935
1.66667	0.483083
1.83333	0.483574
2	0.493696
2.16667	0.496673
2.33333	0.500806
2.5	0.505569
2.66667	0.51485
2.83333	0.518352
3	0.511348
3.16667	0.523116
3.33333	0.514675
3.5	0.520489
3.66667	0.525813
3.83333	0.534253
4	0.52991
4.16667	0.53005
4.33333	0.537896
4.5	0.527949
4.66667	0.533027
4.83333	0.540733
5	0.545006
5.16667	0.540242
5.33333	0.540207
5.5	0.543254
5.66667	0.543885
5.83333	0.54378
6	0.5442
6.16667	0.552466
6.33333	0.546407
6.5	0.548998
6.66667	0.548893
6.83333	0.555233
7	0.552641
7.16667	0.557369
7.33333	0.554497
7.5	0.562938
7.66667	0.555688
7.83333	0.554182
8	0.552956
8.16667	0.556809
8.33333	0.555022
8.5	0.557194
8.66667	0.562693
8.83333	0.566265
9	0.562482
9.16667	0.563673
9.33333	0.56553
9.5	0.560626
9.66667	0.560136
9.83333	0.562588
10	0.565004
10.1667	0.562027
10.3333	0.564759
10.5	0.562658
10.6667	0.56581
10.8333	0.572534
11	0.572955
11.1667	0.567316
11.3333	0.56602
11.5	0.574601
11.6667	0.565354
11.8333	0.570503
12	0.568577
12.1667	0.570118
12.3333	0.575266
12.5	0.561957
12.6667	0.574601
12.8333	0.575161
13	0.575897
13.1667	0.567176
13.3333	0.573235
13.5	0.571273
13.6667	0.580695
13.8333	0.57376
14	0.57313
14.1667	0.577017
14.3333	0.575511
14.5	0.574986
14.6667	0.578944
14.8333	0.573445
15	0.579119
15.1667	0.585283
15.3333	0.583637
15.5	0.578804
15.6667	0.577613
15.8333	0.582936
16	0.58115
16.1667	0.574356
16.3333	0.581045
16.5	0.585178
16.6667	0.577683
16.8333	0.587139
17	0.586754
17.1667	0.590677
17.3333	0.585248
17.5	0.582866
17.6667	0.585318
17.8333	0.580765
18	0.586719
18.1667	0.59523
18.3333	0.582551
18.5	0.587069
18.6667	0.588085
18.8333	0.583847
19	0.586194
19.1667	0.576667
19.3333	0.585703
19.5	0.578068
19.6667	0.5877
19.8333	0.590502
20	0.590046
20.1667	0.595335
20.3333	0.595265
20.5	0.587139
20.6667	0.584197
20.8333	0.597506
21	0.587595
21.1667	0.577122
21.3333	0.58868
21.5	0.586929
21.6667	0.584583
21.8333	0.584057
22	0.588505
22.1667	0.58875
22.3333	0.591797
22.5	0.585843
22.6667	0.585878
22.8333	0.585388
23	0.593549
23.1667	0.5884
23.3333	0.585948
23.5	0.590431
23.6667	0.584863
23.8333	0.587244
24	0.585948
24.1667	0.599643
24.3333	0.592183
24.5	0.594494
24.6667	0.591692
24.8333	0.592288
25	0.586894
25.1667	0.590992
25.3333	0.590852
25.5	0.59586
25.6667	0.584583
25.8333	0.5884
26	0.591412
26.1667	0.585423
26.3333	0.589556
26.5	0.590852
26.6667	0.588085
26.8333	0.595195
27	0.594004
27.1667	0.59607
27.3333	0.590502
27.5	0.596526
27.6667	0.591377
27.8333	0.588155
28	0.584547
28.1667	0.599993
28.3333	0.598487
28.5	0.591622
28.6667	0.589591
28.8333	0.583952
29	0.597226
29.1667	0.5953
29.3333	0.596035
29.5	0.594915
29.6667	0.594319
29.8333
30
