# Supplementary material for: Digital nanoreactors to control absolute stoichiometry and spatiotemporal behavior of DNA receptors within lipid bilayers
Source: Nat Commun. 2023 Mar 20;14:1532. doi: 10.1038/s41467-023-36996-x (PMC10027858; doi:10.1038/s41467-023-36996-x)
Supplement: Supplementary file 5 — Supplementary Software [file 41467_2023_36996_MOESM5_ESM.zip › Supplementary_Software/crn/1A1B_nochol.xlsx]

## Sheet: Sheet1
0.0333333	0.0716338
0.0666667	0.0977634
0.1	0.139001
0.133333	0.176537
0.166667	0.181012
0.2	0.207972
0.233333	0.245095
0.266667	0.254102
0.3	0.286288
0.333333	0.30822
0.366667	0.330982
0.4	0.357383
0.433333	0.363165
0.466667	0.398776
0.5	0.408098
0.533333	0.413784
0.566667	0.453459
0.6	0.414259
0.633333	0.446356
0.666667	0.477123
0.7	0.468644
0.733333	0.527126
0.766667	0.52494
0.8	0.517066
0.833333	0.509587
0.866667	0.51712
0.9	0.539243
0.933333	0.542593
0.966667	0.598501
1	0.595558
1.03333	0.609736
1.06667	0.60866
1.1	0.624994
1.13333	0.648858
1.16667	0.60048
1.2	0.637705
1.23333	0.621825
1.26667	0.677613
1.3	0.686614
1.33333	0.698272
1.36667	0.648395
1.4	0.67578
1.43333	0.678761
1.46667	0.683141
1.5	0.676067
1.53333	0.701405
1.56667	0.750232
1.6	0.711617
1.63333	0.729625
1.66667	0.675006
1.7	0.724247
1.73333	0.756247
1.76667	0.737767
1.8	0.707526
1.83333	0.774128
1.86667	0.739491
1.9	0.729612
1.93333	0.740819
1.96667	0.752761
2	0.75983
2.03333	0.794402
2.06667	0.814301
2.1	0.806073
2.13333	0.801088
2.16667	0.811356
2.2	0.811268
2.23333	0.761285
2.26667	0.817244
2.3	0.823888
2.33333	0.786973
2.36667	0.809288
2.4	0.800647
2.43333	0.819092
2.46667	0.789752
2.5	0.799194
2.53333	0.803557
2.56667	0.812192
2.6	0.833757
2.63333	0.827536
2.66667	0.810699
2.7	0.820608
2.73333	0.826701
2.76667	0.839645
2.8	0.827209
2.83333	0.806617
2.86667	0.865081
2.9	0.822213
2.93333	0.824101
2.96667	0.852508
3	0.851164
3.03333	0.850494
3.06667	0.835347
3.1	0.867179
3.13333	0.836453
3.16667	0.861675
3.2	0.880964
3.23333	0.864056
3.26667	0.838762
3.3	0.862856
3.33333	0.863673
3.36667	0.870821
3.4	0.872106
3.43333	0.853165
3.46667	0.891118
3.5	0.872116
3.53333	0.881773
3.56667	0.868744
3.6	0.876703
3.63333	0.866586
3.66667	0.896191
3.7	0.880423
3.73333	0.866023
3.76667	0.87432
3.8	0.908345
3.83333	0.882279
3.86667	0.886462
3.9	0.856295
3.93333	0.890768
3.96667	0.896031
4	0.86738
4.03333	0.898827
4.06667	0.920213
4.1	0.915906
4.13333	0.885883
4.16667	0.916747
4.2	0.884854
4.23333	0.89431
4.26667	0.898987
4.3	0.881993
4.33333	0.887845
4.36667	0.88997
4.4	0.866836
4.43333	0.889037
4.46667	0.906332
4.5	0.888441
4.53333	0.898843
4.56667	0.866899
4.6	0.889058
4.63333	0.929399
4.66667	0.891562
4.7	0.932579
4.73333	0.913241
4.76667	0.881291
4.8	0.930378
4.83333	0.88533
4.86667	0.889695
4.9	0.891038
4.93333	0.901788
4.96667	0.913253
5	0.907835
5.03333	0.911668
5.06667	0.922866
5.1	0.904005
5.13333	0.89745
5.16667	0.898144
5.2	0.918465
5.23333	0.912846
5.26667	0.897873
5.3	0.895251
5.33333	0.916902
5.36667	0.92185
5.4	0.939535
5.43333	0.913711
5.46667	0.932612
5.5	0.898577
5.53333	0.933423
5.56667	0.892391
5.6	0.918746
5.63333	0.898882
5.66667	0.894092
5.7	0.918471
5.73333	0.88934
5.76667	0.906772
5.8	0.924367
5.83333	0.90807
5.86667	0.936926
5.9	0.929629
5.93333	0.94171
5.96667	0.885854
6	0.911384
6.03333	0.925149
6.06667	0.925584
6.1	0.909983
6.13333	0.903952
6.16667	0.921526
6.2	0.899097
6.23333	0.880877
6.26667	0.934771
6.3	0.92505
6.33333	0.914794
6.36667	0.887318
6.4	0.930341
6.43333	0.926453
6.46667	0.88598
6.5	0.91706
6.53333	0.945864
6.56667	0.919576
6.6	0.914697
6.63333	0.872522
6.66667	0.931819
6.7	0.907712
6.73333	0.923856
6.76667	0.958105
6.8	0.899909
6.83333	0.912311
6.86667	0.934531
6.9	0.930563
6.93333	0.935331
6.96667	0.912559
7	0.904044
7.03333	0.937372
7.06667	0.880557
7.1	0.943322
7.13333	0.946525
7.16667	0.938863
7.2	0.91139
7.23333	0.928554
7.26667	0.925111
7.3	0.941918
7.33333	0.915451
7.36667	0.903282
7.4	0.928014
7.43333	0.895922
7.46667	0.962722
7.5	0.926048
7.53333	0.931187
7.56667	0.961673
7.6	0.924669
7.63333	0.971217
7.66667	0.89547
7.7	0.93149
7.73333	0.920368
7.76667	0.924884
7.8	0.939159
7.83333	0.948829
7.86667	0.931029
7.9	0.942406
7.93333	0.916671
7.96667	0.915035
8	0.934811
8.03333	0.9165
8.06667	0.90415
8.1	0.94395
8.13333	0.956523
8.16667	0.945359
8.2	0.95494
8.23333	0.943122
8.26667	0.958969
8.3	0.968661
8.33333	0.92144
8.36667	0.915633
8.4	0.922032
8.43333	0.931192
8.46667	0.9272
8.5	0.939298
8.53333	0.924303
8.56667	0.933172
8.6	0.916033
8.63333	0.945591
8.66667	0.91217
8.7	0.945329
8.73333	0.942249
8.76667	0.929673
8.8	0.919288
8.83333	0.915814
8.86667	0.919391
8.9	0.948584
8.93333	0.935857
8.96667	0.915406
9	0.958525
9.03333	0.963921
9.06667	0.929072
9.1	0.941263
9.13333	0.970184
9.16667	0.941109
9.2	0.930201
9.23333	0.944222
9.26667	0.923487
9.3	0.92055
9.33333	0.944869
9.36667	0.946938
9.4	0.989375
9.43333	0.9216
9.46667	0.917248
9.5	0.94104
9.53333	0.925974
9.56667	0.940863
9.6	0.9296
9.63333	0.950597
9.66667	0.94097
9.7	0.927231
9.73333	0.954955
9.76667	0.934559
9.8	0.913365
9.83333	0.958016
9.86667	0.962065
9.9	0.928977
9.93333	0.923299
9.96667	0.96601
10	0.950383
