# Supplementary material for: Digital nanoreactors to control absolute stoichiometry and spatiotemporal behavior of DNA receptors within lipid bilayers
Source: Nat Commun. 2023 Mar 20;14:1532. doi: 10.1038/s41467-023-36996-x (PMC10027858; doi:10.1038/s41467-023-36996-x)
Supplement: Supplementary file 5 — Supplementary Software [file 41467_2023_36996_MOESM5_ESM.zip › Supplementary_Software/crn/receptorbinding_final.nb]

(* Content-type: application/vnd.wolfram.mathematica *)

(*** Wolfram Notebook File ***)
(* http://www.wolfram.com/nb *)

(* CreatedBy='Mathematica 11.2' *)

(*CacheID: 234*)
(* Internal cache information:
NotebookFileLineBreakTest
NotebookFileLineBreakTest
NotebookDataPosition[       158,          7]
NotebookDataLength[    738062,      16200]
NotebookOptionsPosition[    728922,      16033]
NotebookOutlinePosition[    734095,      16145]
CellTagsIndexPosition[    734052,      16142]
WindowFrame->Normal*)

(* Beginning of Notebook Content *)
Notebook[{

Cell[CellGroupData[{
Cell["Load data", "Subsection",
 CellChangeTimes->{{3.8550990783790703`*^9, 3.855099099317358*^9}, 
   3.855704144797645*^9, {3.855704176075392*^9, 3.8557041843827314`*^9}, 
   3.8557042183500385`*^9, {3.855704253318956*^9, 3.855704297468802*^9}, 
   3.8657094201624575`*^9},ExpressionUUID->"a992cd52-d354-4fba-aa81-\
374d25acd06a"],

Cell[CellGroupData[{

Cell[BoxData[
 RowBox[{
  RowBox[{
   RowBox[{"SetDirectory", "[", 
    RowBox[{"NotebookDirectory", "[", "]"}], "]"}], ";"}], "\n"}]], "Input",
 CellGroupingRules->{"GroupTogetherGrouping", 10000.},
 CellChangeTimes->{{3.8557042585097823`*^9, 3.855704286411581*^9}, 
   3.8657094201624575`*^9},
 CellLabel->"In[45]:=",ExpressionUUID->"fe998132-6366-43ab-8032-4f6aaec5f12e"],

Cell[BoxData[{
 RowBox[{
  RowBox[{"timeDelay", "[", 
   RowBox[{"data_", ",", "delay_"}], "]"}], ":=", "\[IndentingNewLine]", 
  RowBox[{"Module", "[", 
   RowBox[{
    RowBox[{"{", "}"}], ",", "\[IndentingNewLine]", 
    RowBox[{"Table", "[", 
     RowBox[{
      RowBox[{"Thread", "[", 
       RowBox[{"{", 
        RowBox[{
         RowBox[{
          RowBox[{"data", "[", 
           RowBox[{"[", 
            RowBox[{"x", ",", "All", ",", "1"}], "]"}], "]"}], "+", "delay"}],
          ",", 
         RowBox[{"data", "[", 
          RowBox[{"[", 
           RowBox[{"x", ",", "All", ",", "2"}], "]"}], "]"}]}], "}"}], "]"}], 
      ",", 
      RowBox[{"{", 
       RowBox[{"x", ",", 
        RowBox[{
         RowBox[{"Dimensions", "[", "data", "]"}], "[", 
         RowBox[{"[", "1", "]"}], "]"}]}], "}"}]}], "]"}]}], 
   "\[IndentingNewLine]", "]"}]}], "\n", 
 RowBox[{
  RowBox[{"delay", "=", 
   RowBox[{"20", "/", "60"}]}], ";"}]}], "Input",
 CellGroupingRules->{"GroupTogetherGrouping", 10000.},
 CellChangeTimes->{3.855704286412759*^9, 3.865709420163455*^9},
 CellLabel->"In[46]:=",ExpressionUUID->"5b1b4f2e-419a-48eb-8c99-e3296c47fc95"],

Cell[BoxData[
 RowBox[{"\[IndentingNewLine]", 
  RowBox[{
   RowBox[{
    RowBox[{"solution1A1Bnochol", "=", 
     RowBox[{"Import", "[", "\"\<1A1B_nochol.xlsx\>\"", "]"}]}], ";"}], 
   "\[IndentingNewLine]", 
   RowBox[{
    RowBox[{"solution2A2Bnochol", "=", 
     RowBox[{"Import", "[", "\"\<2A2B_nochol.xlsx\>\"", "]"}]}], ";"}], 
   "\[IndentingNewLine]", 
   RowBox[{
    RowBox[{"oneAoneB", "=", 
     RowBox[{"Import", "[", "\"\<1A1B.xlsx\>\"", "]"}]}], ";"}], 
   "\[IndentingNewLine]", 
   RowBox[{
    RowBox[{"twoAtwoB", "=", 
     RowBox[{"Import", "[", "\"\<2A2B.xlsx\>\"", "]"}]}], ";"}], "\n", 
   "\[IndentingNewLine]", "\n", 
   RowBox[{
    RowBox[{"oneAoneB", "=", 
     RowBox[{"timeDelay", "[", 
      RowBox[{"oneAoneB", ",", "delay"}], "]"}]}], ";"}], 
   "\[IndentingNewLine]", 
   RowBox[{
    RowBox[{"twoAtwoB", "=", 
     RowBox[{"timeDelay", "[", 
      RowBox[{"twoAtwoB", ",", "delay"}], "]"}]}], ";"}], 
   "\[IndentingNewLine]"}]}]], "Input",
 CellGroupingRules->{"GroupTogetherGrouping", 10000.},
 CellChangeTimes->{{3.8557042287845745`*^9, 3.8557042362138605`*^9}, 
   3.8557042864138126`*^9, {3.857930579151439*^9, 3.8579306635223055`*^9}, {
   3.857931669791769*^9, 3.8579316958448086`*^9}, {3.8579318045573616`*^9, 
   3.857931814920153*^9}, {3.857931852082306*^9, 3.8579318590934134`*^9}, {
   3.860270196745985*^9, 3.8602702366932917`*^9}, {3.865709420165668*^9, 
   3.8657094448395185`*^9}, {3.874255547574534*^9, 3.8742555526911116`*^9}, {
   3.874255821886997*^9, 3.874255860081064*^9}},
 CellLabel->"In[48]:=",ExpressionUUID->"d1fbe461-17ad-4202-8e95-5ee7025e5a6a"],

Cell[BoxData[
 RowBox[{"solution1A1Bnocholplot", "=", 
  RowBox[{"ListPlot", "[", 
   RowBox[{
    RowBox[{
     StyleBox["Tooltip",
      FontColor->GrayLevel[0]], 
     StyleBox["[",
      FontColor->GrayLevel[0]], 
     StyleBox[
      RowBox[{"solution1A1Bnochol", "[", 
       RowBox[{"[", 
        RowBox[{"1", ",", 
         RowBox[{";;", ";;", "2"}]}], "]"}], "]"}],
      FontColor->GrayLevel[0]], "]"}], ",", 
    RowBox[{"Frame", "\[Rule]", "True"}], ",", 
    RowBox[{"ImageSize", "\[Rule]", "400"}], ",", 
    RowBox[{"PlotStyle", "\[Rule]", 
     RowBox[{"Table", "[", 
      RowBox[{
       RowBox[{"{", 
        RowBox[{
         RowBox[{"PointSize", "[", "Medium", "]"}], ",", "i"}], "}"}], ",", 
       RowBox[{"{", 
        RowBox[{"i", ",", 
         RowBox[{"{", "Blue", "}"}]}], "}"}]}], "]"}]}], ",", 
    RowBox[{"PlotRange", "\[Rule]", 
     RowBox[{"{", 
      RowBox[{"Full", ",", " ", "Full"}], "}"}]}], ",", 
    RowBox[{"Joined", "\[Rule]", "False"}], ",", "\[IndentingNewLine]", 
    RowBox[{"PlotLabel", "\[Rule]", 
     RowBox[{"Style", "[", 
      RowBox[{"\"\<solution 1A1B\>\"", ",", 
       RowBox[{"FontFamily", "\[Rule]", "\"\<Helvetica\>\""}], ",", 
       RowBox[{"FontSize", "\[Rule]", "16"}], ",", "Black"}], "]"}]}], ",", 
    "\[IndentingNewLine]", 
    RowBox[{"PlotLegends", "\[Rule]", 
     RowBox[{"{", "\"\<\>\"", "}"}]}], ",", "\[IndentingNewLine]", 
    RowBox[{"FrameLabel", "\[Rule]", 
     RowBox[{"{", 
      RowBox[{
       RowBox[{"Style", "[", 
        RowBox[{"\"\<Time (hours)\>\"", ",", "Black", ",", 
         RowBox[{"FontSize", "\[Rule]", "16"}], ",", 
         RowBox[{"FontFamily", "\[Rule]", "\"\<Helvetica\>\""}]}], "]"}], ",", 
       RowBox[{"Style", "[", 
        RowBox[{"\"\<Fluorescence\>\"", ",", "Black", ",", 
         RowBox[{"FontSize", "\[Rule]", "16"}], ",", 
         RowBox[{"FontFamily", "\[Rule]", "\"\<Helvetica\>\""}]}], "]"}]}], 
      "}"}]}]}], "]"}]}]], "Input",
 CellGroupingRules->{"GroupTogetherGrouping", 10000.},
 CellChangeTimes->{{3.853331408100582*^9, 3.8533315536329594`*^9}, {
   3.853346706477359*^9, 3.8533467078364844`*^9}, {3.854475016405095*^9, 
   3.8544750682122016`*^9}, {3.854669022947834*^9, 3.8546690445342073`*^9}, {
   3.854797676919468*^9, 3.854797679443121*^9}, {3.8548002815787106`*^9, 
   3.8548003096686835`*^9}, {3.8548028622844887`*^9, 
   3.8548028954281516`*^9}, {3.8548029890884647`*^9, 3.854802989695924*^9}, {
   3.854803480937236*^9, 3.854803481273514*^9}, 3.8550990993249226`*^9, {
   3.8579311323921146`*^9, 3.857931143254099*^9}, {3.857931204276848*^9, 
   3.8579312055524836`*^9}, {3.857931248952819*^9, 3.857931249440586*^9}, {
   3.860270260642074*^9, 3.8602702666419554`*^9}, 3.8657094202810345`*^9, 
   3.8742556276945543`*^9, {3.874255787790874*^9, 3.8742557885406528`*^9}},
 CellLabel->"In[54]:=",ExpressionUUID->"3eb36d47-0b9a-41b8-81f3-84a154a0c24d"],

Cell[BoxData[
 TemplateBox[{
   GraphicsBox[{{}, {{{
        Directive[
         AbsoluteThickness[1.6], 
         PointSize[Medium], 
         RGBColor[0, 0, 1]], 
        PointBox[CompressedData["
1:eJw10wtUjGkYB/BKFImm0nSday4pNaQSy/vIXcqdRApltUk4XVZtR8etkFvo
ENot2sTSwbJuU2xboWZaLGURK1Mz8833RY20tdXW9LzPOXPmzJnzvt/7+//f
T7w+bkmUiZGRUXbvp++bZ5g8YjwpW5u94jrJOd03d0jXTQ/byicPyXLDlJOz
yWu/RrtXkvq3faMgFwfrqwPCa4i3YZ6TxfOKHmcueUaSDFNLcn6ccELp+YLc
v9c3r4nfHmmr3bRaYmSY90SW0J44W/A3kRjmA0mEqYt2DHxLZhrmI3F7pJrJ
P/aGbDRMIwmq+0Ezs/st2Z/RN2ry2AomL6x+Ty5f6hstiXv3QHQg+D1RVPeN
jnjxhDtTpv9DmjnDkIBv0pN1oxpw/SdiIsg7ot/VgN7PJO3RjsDWngbcr4Vk
rryqEPk14PlbSU97uKhL1YD768nIVMsF8nYV5vGFjL7Soi8o/YjPayPsEDZl
020VetuJ8EtQwMp8FenP+1+i71CUNhqr0d9B6p8cteevasI8OwkIW/eYjWvC
PP4jtSrLxsdnmrCPLvLwbMiui+VqzKebyMNmPugMacL8e8jpI8yLc3ZqXG8E
b9w+cPIYDZ7fCHYLL5wIrdLgfsag6Umd9FObBj3G8IdZetj2NXR/E5Aopy+e
H6ZFnwl4bjgYVKzS4PMGQLn+0KseHy16TaElWT23J0uDeZvCBRuLYzu6NOgf
CPsDfc6OS9Fi/gOBO/97REyAFvMYBPkmBz0i6rXYxyCQ+ypVyhoN5mMGrafm
rspaqMV+zOBLVX5CyRwGveZQtLpgyTQ/Br3moDjXFsuWMugdDB6zLwTXZTHo
HQwmGld5yM8MeofAatfPt/acZdA7BBqStmrK3jLotQCvP3N8xEEMeodCdUyd
WbiaQe9QKJYeDnhQzaDXEq6UuO+1vseg1xIaNHUVsR469A6DhXHPk2M7GPQO
g8MH3nnnT9Ghdzis+1r+tWwjg97hAI/5kvm/0PVWoEq/ppeV6fD8VjDILf6l
w0IW97MCqfxDdvdyFj1W0OnUnSTLpfvzIMh86IZ5/jr08eBdQZx7frIOn8eD
inb/jO7tOvRag+mSWB/nLTrMu/f3UbfuPDn1W8Ortsmf8+Qs5m8N3164pyyu
ZTEPG3j/slmf4a3DPmygcYu0NHeZDvOxgdBo5u763TrsxwY6PF9o1vqz6LWF
u5vD9q3zYNFrCy3Zz7kcVodeW/DJnZVyWq5Dry34+6YMMfdl0TsCQtea2qoK
qHcEpMFkm+qdLHpHwLxbr10EU1n02kGG56Xr0ofUawfNvn8tSzqsQ68dxAwY
6VPQm3+/1w6C+Ykil0jq5UP9wPoHs0xZ9PJhisWKbPUwFr18eFqyNHxvKYte
PhQJqqK1IbRfe7jswM57lkO99jCiRbj+pID2aw+mbnP3uabSfu0hQsWmjJTR
fh1gjHb+dZPe9f1eB8jg3dA3RdJ+HSDu+AHlzgLqdYQNVzN9DoWw6HUEn3+3
nBwby6LXEdKkE5Q3GPp+OYKDB1vYYUG9TtA6oGVD1UUOvU5Ql5/nXTieep3g
u4C9Ee6V1OsEo4uSjhd7036dIWnuOAd9N/U6w+HCiqJrXhx6nSE+xH7TWAsO
vc6g3nSS99st2q8LSGQLOmWuHHpdIKzSfUZxE/W6wNjTtdcjL9P7LIBtztMq
vfKpVwBZ4bKRgyo49Argk1UN39e2Gb0CiPqSaVWupF4hCHLbggpP0X6FMJbd
plCs4dArBNcE6zWyMRx6hdCd8zGtfQ5dL4K2FffNvy6l5xfBzs1Rxi8n0vxE
kJQecjECqEcEv6akrLH0pPuLgN8VOGp2D4e+3v+ffFpUv4DmK4LI+BW8ZdW0
XzGcyPhcc2cYh3mLYbFUMTvzDfWLYYrZ+FtzAjjMXwxlFncUEqB5iCF6cfTy
D6X0/onh5sSTgauC6fsuhk4uPao6lPYjhhJlWatRIPVK4Az/fOvWOg69Eih5
3vzqmYB6JXCs/nbiMRfqlUBWVcURKz/qlUDk1ROhrgn0fZVA4Q7jp4uCaL4S
2NWQc6c0lXqlkBo8zbfHmXqlMOV7cdwhJw69UuiKb06fH0O9UtjC97ry7jK9
71JolzFp6ibqlYJfLhHweu93v1cKU0NXvhh3l75/Urg2IyP8kIYj/wOAbWQX

         "]]}}, {
       TagBox[
        TooltipBox[{
          Opacity[0.], 
          PointBox[{{0.03333333333333333, 0.0716337511750851}}]}, 
         RowBox[{"{", 
           RowBox[{"0.03333333333333333`", ",", "0.0716337511750851`"}], 
           "}"}]], Annotation[#, {0.03333333333333333, 0.0716337511750851}, 
         "Tooltip"]& ], 
       TagBox[
        TooltipBox[{
          Opacity[0.], 
          PointBox[{{0.1, 0.139000782824425}}]}, 
         RowBox[{"{", 
           RowBox[{"0.1`", ",", "0.139000782824425`"}], "}"}]], 
        Annotation[#, {0.1, 0.139000782824425}, "Tooltip"]& ], 
       TagBox[
        TooltipBox[{
          Opacity[0.], 
          PointBox[{{0.16666666666666666`, 0.181012388024972}}]}, 
         RowBox[{"{", 
           RowBox[{"0.16666666666666666`", ",", "0.181012388024972`"}], 
           "}"}]], Annotation[#, {0.16666666666666666`, 0.181012388024972}, 
         "Tooltip"]& ], 
       TagBox[
        TooltipBox[{
          Opacity[0.], 
          PointBox[{{0.23333333333333334`, 0.24509463317379}}]}, 
         RowBox[{"{", 
           RowBox[{"0.23333333333333334`", ",", "0.24509463317379`"}], "}"}]],
         Annotation[#, {0.23333333333333334`, 0.24509463317379}, 
         "Tooltip"]& ], 
       TagBox[
        TooltipBox[{
          Opacity[0.], 
          PointBox[{{0.3, 0.286288449225272}}]}, 
         RowBox[{"{", 
           RowBox[{"0.3`", ",", "0.286288449225272`"}], "}"}]], 
        Annotation[#, {0.3, 0.286288449225272}, "Tooltip"]& ], 
       TagBox[
        TooltipBox[{
          Opacity[0.], 
          PointBox[{{0.36666666666666664`, 0.330981869434703}}]}, 
         RowBox[{"{", 
           RowBox[{"0.36666666666666664`", ",", "0.330981869434703`"}], 
           "}"}]], Annotation[#, {0.36666666666666664`, 0.330981869434703}, 
         "Tooltip"]& ], 
       TagBox[
        TooltipBox[{
          Opacity[0.], 
          PointBox[{{0.43333333333333335`, 0.363164651336834}}]}, 
         RowBox[{"{", 
           RowBox[{"0.43333333333333335`", ",", "0.363164651336834`"}], 
           "}"}]], Annotation[#, {0.43333333333333335`, 0.363164651336834}, 
         "Tooltip"]& ], 
       TagBox[
        TooltipBox[{
          Opacity[0.], 
          PointBox[{{0.5, 0.408097854787985}}]}, 
         RowBox[{"{", 
           RowBox[{"0.5`", ",", "0.408097854787985`"}], "}"}]], 
        Annotation[#, {0.5, 0.408097854787985}, "Tooltip"]& ], 
       TagBox[
        TooltipBox[{
          Opacity[0.], 
          PointBox[{{0.5666666666666667, 0.45345909915796}}]}, 
         RowBox[{"{", 
           RowBox[{"0.5666666666666667`", ",", "0.45345909915796`"}], "}"}]], 
        Annotation[#, {0.5666666666666667, 0.45345909915796}, "Tooltip"]& ], 
       TagBox[
        TooltipBox[{
          Opacity[0.], 
          PointBox[{{0.6333333333333333, 0.446355645449446}}]}, 
         RowBox[{"{", 
           RowBox[{"0.6333333333333333`", ",", "0.446355645449446`"}], "}"}]],
         Annotation[#, {0.6333333333333333, 0.446355645449446}, "Tooltip"]& ], 
       TagBox[
        TooltipBox[{
          Opacity[0.], 
          PointBox[{{0.7, 0.468644359603222}}]}, 
         RowBox[{"{", 
           RowBox[{"0.7`", ",", "0.468644359603222`"}], "}"}]], 
        Annotation[#, {0.7, 0.468644359603222}, "Tooltip"]& ], 
       TagBox[
        TooltipBox[{
          Opacity[0.], 
          PointBox[{{0.7666666666666667, 0.524940122385055}}]}, 
         RowBox[{"{", 
           RowBox[{"0.7666666666666667`", ",", "0.524940122385055`"}], "}"}]],
         Annotation[#, {0.7666666666666667, 0.524940122385055}, "Tooltip"]& ], 
       TagBox[
        TooltipBox[{
          Opacity[0.], 
          PointBox[{{0.8333333333333334, 0.509587348910811}}]}, 
         RowBox[{"{", 
           RowBox[{"0.8333333333333334`", ",", "0.509587348910811`"}], "}"}]],
         Annotation[#, {0.8333333333333334, 0.509587348910811}, "Tooltip"]& ], 
       TagBox[
        TooltipBox[{
          Opacity[0.], 
          PointBox[{{0.9, 0.539243458064936}}]}, 
         RowBox[{"{", 
           RowBox[{"0.9`", ",", "0.539243458064936`"}], "}"}]], 
        Annotation[#, {0.9, 0.539243458064936}, "Tooltip"]& ], 
       TagBox[
        TooltipBox[{
          Opacity[0.], 
          PointBox[{{0.9666666666666667, 0.598501433671011}}]}, 
         RowBox[{"{", 
           RowBox[{"0.9666666666666667`", ",", "0.598501433671011`"}], "}"}]],
         Annotation[#, {0.9666666666666667, 0.598501433671011}, "Tooltip"]& ], 
       TagBox[
        TooltipBox[{
          Opacity[0.], 
          PointBox[{{1.0333333333333334`, 0.60973575642214}}]}, 
         RowBox[{"{", 
           RowBox[{"1.0333333333333334`", ",", "0.60973575642214`"}], "}"}]], 
        Annotation[#, {1.0333333333333334`, 0.60973575642214}, "Tooltip"]& ], 
       TagBox[
        TooltipBox[{
          Opacity[0.], 
          PointBox[{{1.1, 0.624993941701419}}]}, 
         RowBox[{"{", 
           RowBox[{"1.1`", ",", "0.624993941701419`"}], "}"}]], 
        Annotation[#, {1.1, 0.624993941701419}, "Tooltip"]& ], 
       TagBox[
        TooltipBox[{
          Opacity[0.], 
          PointBox[{{1.1666666666666667`, 0.600479509087323}}]}, 
         RowBox[{"{", 
           RowBox[{"1.1666666666666667`", ",", "0.600479509087323`"}], "}"}]],
         Annotation[#, {1.1666666666666667`, 0.600479509087323}, 
         "Tooltip"]& ], 
       TagBox[
        TooltipBox[{
          Opacity[0.], 
          PointBox[{{1.2333333333333334`, 0.621824801666463}}]}, 
         RowBox[{"{", 
           RowBox[{"1.2333333333333334`", ",", "0.621824801666463`"}], "}"}]],
         Annotation[#, {1.2333333333333334`, 0.621824801666463}, 
         "Tooltip"]& ], 
       TagBox[
        TooltipBox[{
          Opacity[0.], 
          PointBox[{{1.3, 0.686613701382076}}]}, 
         RowBox[{"{", 
           RowBox[{"1.3`", ",", "0.686613701382076`"}], "}"}]], 
        Annotation[#, {1.3, 0.686613701382076}, "Tooltip"]& ], 
       TagBox[
        TooltipBox[{
          Opacity[0.], 
          PointBox[{{1.3666666666666667`, 0.648394564069723}}]}, 
         RowBox[{"{", 
           RowBox[{"1.3666666666666667`", ",", "0.648394564069723`"}], "}"}]],
         Annotation[#, {1.3666666666666667`, 0.648394564069723}, 
         "Tooltip"]& ], 
       TagBox[
        TooltipBox[{
          Opacity[0.], 
          PointBox[{{1.4333333333333333`, 0.678760759394519}}]}, 
         RowBox[{"{", 
           RowBox[{"1.4333333333333333`", ",", "0.678760759394519`"}], "}"}]],
         Annotation[#, {1.4333333333333333`, 0.678760759394519}, 
         "Tooltip"]& ], 
       TagBox[
        TooltipBox[{
          Opacity[0.], 
          PointBox[{{1.5, 0.676066998959559}}]}, 
         RowBox[{"{", 
           RowBox[{"1.5`", ",", "0.676066998959559`"}], "}"}]], 
        Annotation[#, {1.5, 0.676066998959559}, "Tooltip"]& ], 
       TagBox[
        TooltipBox[{
          Opacity[0.], 
          PointBox[{{1.5666666666666667`, 0.750232100122814}}]}, 
         RowBox[{"{", 
           RowBox[{"1.5666666666666667`", ",", "0.750232100122814`"}], "}"}]],
         Annotation[#, {1.5666666666666667`, 0.750232100122814}, 
         "Tooltip"]& ], 
       TagBox[
        TooltipBox[{
          Opacity[0.], 
          PointBox[{{1.6333333333333333`, 0.729625270824126}}]}, 
         RowBox[{"{", 
           RowBox[{"1.6333333333333333`", ",", "0.729625270824126`"}], "}"}]],
         Annotation[#, {1.6333333333333333`, 0.729625270824126}, 
         "Tooltip"]& ], 
       TagBox[
        TooltipBox[{
          Opacity[0.], 
          PointBox[{{1.7, 0.724246749560713}}]}, 
         RowBox[{"{", 
           RowBox[{"1.7`", ",", "0.724246749560713`"}], "}"}]], 
        Annotation[#, {1.7, 0.724246749560713}, "Tooltip"]& ], 
       TagBox[
        TooltipBox[{
          Opacity[0.], 
          PointBox[{{1.7666666666666666`, 0.737767171215803}}]}, 
         RowBox[{"{", 
           RowBox[{"1.7666666666666666`", ",", "0.737767171215803`"}], "}"}]],
         Annotation[#, {1.7666666666666666`, 0.737767171215803}, 
         "Tooltip"]& ], 
       TagBox[
        TooltipBox[{
          Opacity[0.], 
          PointBox[{{1.8333333333333333`, 0.774128202993687}}]}, 
         RowBox[{"{", 
           RowBox[{"1.8333333333333333`", ",", "0.774128202993687`"}], "}"}]],
         Annotation[#, {1.8333333333333333`, 0.774128202993687}, 
         "Tooltip"]& ], 
       TagBox[
        TooltipBox[{
          Opacity[0.], 
          PointBox[{{1.9, 0.729612231752007}}]}, 
         RowBox[{"{", 
           RowBox[{"1.9`", ",", "0.729612231752007`"}], "}"}]], 
        Annotation[#, {1.9, 0.729612231752007}, "Tooltip"]& ], 
       TagBox[
        TooltipBox[{
          Opacity[0.], 
          PointBox[{{1.9666666666666666`, 0.752760808766186}}]}, 
         RowBox[{"{", 
           RowBox[{"1.9666666666666666`", ",", "0.752760808766186`"}], "}"}]],
         Annotation[#, {1.9666666666666666`, 0.752760808766186}, 
         "Tooltip"]& ], 
       TagBox[
        TooltipBox[{
          Opacity[0.], 
          PointBox[{{2.033333333333333, 0.794402090615502}}]}, 
         RowBox[{"{", 
           RowBox[{"2.033333333333333`", ",", "0.794402090615502`"}], "}"}]], 
        Annotation[#, {2.033333333333333, 0.794402090615502}, "Tooltip"]& ], 
       TagBox[
        TooltipBox[{
          Opacity[0.], 
          PointBox[{{2.1, 0.806073465647373}}]}, 
         RowBox[{"{", 
           RowBox[{"2.1`", ",", "0.806073465647373`"}], "}"}]], 
        Annotation[#, {2.1, 0.806073465647373}, "Tooltip"]& ], 
       TagBox[
        TooltipBox[{
          Opacity[0.], 
          PointBox[{{2.1666666666666665`, 0.811355696045209}}]}, 
         RowBox[{"{", 
           RowBox[{"2.1666666666666665`", ",", "0.811355696045209`"}], "}"}]],
         Annotation[#, {2.1666666666666665`, 0.811355696045209}, 
         "Tooltip"]& ], 
       TagBox[
        TooltipBox[{
          Opacity[0.], 
          PointBox[{{2.2333333333333334`, 0.761285002394509}}]}, 
         RowBox[{"{", 
           RowBox[{"2.2333333333333334`", ",", "0.761285002394509`"}], "}"}]],
         Annotation[#, {2.2333333333333334`, 0.761285002394509}, 
         "Tooltip"]& ], 
       TagBox[
        TooltipBox[{
          Opacity[0.], 
          PointBox[{{2.3, 0.82388797636526}}]}, 
         RowBox[{"{", 
           RowBox[{"2.3`", ",", "0.82388797636526`"}], "}"}]], 
        Annotation[#, {2.3, 0.82388797636526}, "Tooltip"]& ], 
       TagBox[
        TooltipBox[{
          Opacity[0.], 
          PointBox[{{2.3666666666666667`, 0.809287692503039}}]}, 
         RowBox[{"{", 
           RowBox[{"2.3666666666666667`", ",", "0.809287692503039`"}], "}"}]],
         Annotation[#, {2.3666666666666667`, 0.809287692503039}, 
         "Tooltip"]& ], 
       TagBox[
        TooltipBox[{
          Opacity[0.], 
          PointBox[{{2.433333333333333, 0.819091725264706}}]}, 
         RowBox[{"{", 
           RowBox[{"2.433333333333333`", ",", "0.819091725264706`"}], "}"}]], 
        Annotation[#, {2.433333333333333, 0.819091725264706}, "Tooltip"]& ], 
       TagBox[
        TooltipBox[{
          Opacity[0.], 
          PointBox[{{2.5, 0.799193994902309}}]}, 
         RowBox[{"{", 
           RowBox[{"2.5`", ",", "0.799193994902309`"}], "}"}]], 
        Annotation[#, {2.5, 0.799193994902309}, "Tooltip"]& ], 
       TagBox[
        TooltipBox[{
          Opacity[0.], 
          PointBox[{{2.566666666666667, 0.812191756522783}}]}, 
         RowBox[{"{", 
           RowBox[{"2.566666666666667`", ",", "0.812191756522783`"}], "}"}]], 
        Annotation[#, {2.566666666666667, 0.812191756522783}, "Tooltip"]& ], 
       TagBox[
        TooltipBox[{
          Opacity[0.], 
          PointBox[{{2.6333333333333333`, 0.827536397070035}}]}, 
         RowBox[{"{", 
           RowBox[{"2.6333333333333333`", ",", "0.827536397070035`"}], "}"}]],
         Annotation[#, {2.6333333333333333`, 0.827536397070035}, 
         "Tooltip"]& ], 
       TagBox[
        TooltipBox[{
          Opacity[0.], 
          PointBox[{{2.7, 0.820607842431057}}]}, 
         RowBox[{"{", 
           RowBox[{"2.7`", ",", "0.820607842431057`"}], "}"}]], 
        Annotation[#, {2.7, 0.820607842431057}, "Tooltip"]& ], 
       TagBox[
        TooltipBox[{
          Opacity[0.], 
          PointBox[{{2.7666666666666666`, 0.839645468710007}}]}, 
         RowBox[{"{", 
           RowBox[{"2.7666666666666666`", ",", "0.839645468710007`"}], "}"}]],
         Annotation[#, {2.7666666666666666`, 0.839645468710007}, 
         "Tooltip"]& ], 
       TagBox[
        TooltipBox[{
          Opacity[0.], 
          PointBox[{{2.8333333333333335`, 0.806617211188232}}]}, 
         RowBox[{"{", 
           RowBox[{"2.8333333333333335`", ",", "0.806617211188232`"}], "}"}]],
         Annotation[#, {2.8333333333333335`, 0.806617211188232}, 
         "Tooltip"]& ], 
       TagBox[
        TooltipBox[{
          Opacity[0.], 
          PointBox[{{2.9, 0.822213339216232}}]}, 
         RowBox[{"{", 
           RowBox[{"2.9`", ",", "0.822213339216232`"}], "}"}]], 
        Annotation[#, {2.9, 0.822213339216232}, "Tooltip"]& ], 
       TagBox[
        TooltipBox[{
          Opacity[0.], 
          PointBox[{{2.966666666666667, 0.852507810361543}}]}, 
         RowBox[{"{", 
           RowBox[{"2.966666666666667`", ",", "0.852507810361543`"}], "}"}]], 
        Annotation[#, {2.966666666666667, 0.852507810361543}, "Tooltip"]& ], 
       TagBox[
        TooltipBox[{
          Opacity[0.], 
          PointBox[{{3.033333333333333, 0.850493585031349}}]}, 
         RowBox[{"{", 
           RowBox[{"3.033333333333333`", ",", "0.850493585031349`"}], "}"}]], 
        Annotation[#, {3.033333333333333, 0.850493585031349}, "Tooltip"]& ], 
       TagBox[
        TooltipBox[{
          Opacity[0.], 
          PointBox[{{3.1, 0.867178644916686}}]}, 
         RowBox[{"{", 
           RowBox[{"3.1`", ",", "0.867178644916686`"}], "}"}]], 
        Annotation[#, {3.1, 0.867178644916686}, "Tooltip"]& ], 
       TagBox[
        TooltipBox[{
          Opacity[0.], 
          PointBox[{{3.1666666666666665`, 0.861675408932745}}]}, 
         RowBox[{"{", 
           RowBox[{"3.1666666666666665`", ",", "0.861675408932745`"}], "}"}]],
         Annotation[#, {3.1666666666666665`, 0.861675408932745}, 
         "Tooltip"]& ], 
       TagBox[
        TooltipBox[{
          Opacity[0.], 
          PointBox[{{3.2333333333333334`, 0.864055985853412}}]}, 
         RowBox[{"{", 
           RowBox[{"3.2333333333333334`", ",", "0.864055985853412`"}], "}"}]],
         Annotation[#, {3.2333333333333334`, 0.864055985853412}, 
         "Tooltip"]& ], 
       TagBox[
        TooltipBox[{
          Opacity[0.], 
          PointBox[{{3.3, 0.862856252010839}}]}, 
         RowBox[{"{", 
           RowBox[{"3.3`", ",", "0.862856252010839`"}], "}"}]], 
        Annotation[#, {3.3, 0.862856252010839}, "Tooltip"]& ], 
       TagBox[
        TooltipBox[{
          Opacity[0.], 
          PointBox[{{3.3666666666666667`, 0.870820957122984}}]}, 
         RowBox[{"{", 
           RowBox[{"3.3666666666666667`", ",", "0.870820957122984`"}], "}"}]],
         Annotation[#, {3.3666666666666667`, 0.870820957122984}, 
         "Tooltip"]& ], 
       TagBox[
        TooltipBox[{
          Opacity[0.], 
          PointBox[{{3.433333333333333, 0.853165249535328}}]}, 
         RowBox[{"{", 
           RowBox[{"3.433333333333333`", ",", "0.853165249535328`"}], "}"}]], 
        Annotation[#, {3.433333333333333, 0.853165249535328}, "Tooltip"]& ], 
       TagBox[
        TooltipBox[{
          Opacity[0.], 
          PointBox[{{3.5, 0.872115626643216}}]}, 
         RowBox[{"{", 
           RowBox[{"3.5`", ",", "0.872115626643216`"}], "}"}]], 
        Annotation[#, {3.5, 0.872115626643216}, "Tooltip"]& ], 
       TagBox[
        TooltipBox[{
          Opacity[0.], 
          PointBox[{{3.566666666666667, 0.868744020453155}}]}, 
         RowBox[{"{", 
           RowBox[{"3.566666666666667`", ",", "0.868744020453155`"}], "}"}]], 
        Annotation[#, {3.566666666666667, 0.868744020453155}, "Tooltip"]& ], 
       TagBox[
        TooltipBox[{
          Opacity[0.], 
          PointBox[{{3.6333333333333333`, 0.866585979556438}}]}, 
         RowBox[{"{", 
           RowBox[{"3.6333333333333333`", ",", "0.866585979556438`"}], "}"}]],
         Annotation[#, {3.6333333333333333`, 0.866585979556438}, 
         "Tooltip"]& ], 
       TagBox[
        TooltipBox[{
          Opacity[0.], 
          PointBox[{{3.7, 0.880423439382238}}]}, 
         RowBox[{"{", 
           RowBox[{"3.7`", ",", "0.880423439382238`"}], "}"}]], 
        Annotation[#, {3.7, 0.880423439382238}, "Tooltip"]& ], 
       TagBox[
        TooltipBox[{
          Opacity[0.], 
          PointBox[{{3.7666666666666666`, 0.874319782156343}}]}, 
         RowBox[{"{", 
           RowBox[{"3.7666666666666666`", ",", "0.874319782156343`"}], "}"}]],
         Annotation[#, {3.7666666666666666`, 0.874319782156343}, 
         "Tooltip"]& ], 
       TagBox[
        TooltipBox[{
          Opacity[0.], 
          PointBox[{{3.8333333333333335`, 0.882279492678508}}]}, 
         RowBox[{"{", 
           RowBox[{"3.8333333333333335`", ",", "0.882279492678508`"}], "}"}]],
         Annotation[#, {3.8333333333333335`, 0.882279492678508}, 
         "Tooltip"]& ], 
       TagBox[
        TooltipBox[{
          Opacity[0.], 
          PointBox[{{3.9, 0.856294616634596}}]}, 
         RowBox[{"{", 
           RowBox[{"3.9`", ",", "0.856294616634596`"}], "}"}]], 
        Annotation[#, {3.9, 0.856294616634596}, "Tooltip"]& ], 
       TagBox[
        TooltipBox[{
          Opacity[0.], 
          PointBox[{{3.966666666666667, 0.896031443202709}}]}, 
         RowBox[{"{", 
           RowBox[{"3.966666666666667`", ",", "0.896031443202709`"}], "}"}]], 
        Annotation[#, {3.966666666666667, 0.896031443202709}, "Tooltip"]& ], 
       TagBox[
        TooltipBox[{
          Opacity[0.], 
          PointBox[{{4.033333333333333, 0.898827054898217}}]}, 
         RowBox[{"{", 
           RowBox[{"4.033333333333333`", ",", "0.898827054898217`"}], "}"}]], 
        Annotation[#, {4.033333333333333, 0.898827054898217}, "Tooltip"]& ], 
       TagBox[
        TooltipBox[{
          Opacity[0.], 
          PointBox[{{4.1, 0.915905875067694}}]}, 
         RowBox[{"{", 
           RowBox[{"4.1`", ",", "0.915905875067694`"}], "}"}]], 
        Annotation[#, {4.1, 0.915905875067694}, "Tooltip"]& ], 
       TagBox[
        TooltipBox[{
          Opacity[0.], 
          PointBox[{{4.166666666666667, 0.916747374247198}}]}, 
         RowBox[{"{", 
           RowBox[{"4.166666666666667`", ",", "0.916747374247198`"}], "}"}]], 
        Annotation[#, {4.166666666666667, 0.916747374247198}, "Tooltip"]& ], 
       TagBox[
        TooltipBox[{
          Opacity[0.], 
          PointBox[{{4.233333333333333, 0.894310221062255}}]}, 
         RowBox[{"{", 
           RowBox[{"4.233333333333333`", ",", "0.894310221062255`"}], "}"}]], 
        Annotation[#, {4.233333333333333, 0.894310221062255}, "Tooltip"]& ], 
       TagBox[
        TooltipBox[{
          Opacity[0.], 
          PointBox[{{4.3, 0.881993001414466}}]}, 
         RowBox[{"{", 
           RowBox[{"4.3`", ",", "0.881993001414466`"}], "}"}]], 
        Annotation[#, {4.3, 0.881993001414466}, "Tooltip"]& ], 
       TagBox[
        TooltipBox[{
          Opacity[0.], 
          PointBox[{{4.366666666666666, 0.889969906650716}}]}, 
         RowBox[{"{", 
           RowBox[{"4.366666666666666`", ",", "0.889969906650716`"}], "}"}]], 
        Annotation[#, {4.366666666666666, 0.889969906650716}, "Tooltip"]& ], 
       TagBox[
        TooltipBox[{
          Opacity[0.], 
          PointBox[{{4.433333333333334, 0.889037386004724}}]}, 
         RowBox[{"{", 
           RowBox[{"4.433333333333334`", ",", "0.889037386004724`"}], "}"}]], 
        Annotation[#, {4.433333333333334, 0.889037386004724}, "Tooltip"]& ], 
       TagBox[
        TooltipBox[{
          Opacity[0.], 
          PointBox[{{4.5, 0.888441185331033}}]}, 
         RowBox[{"{", 
           RowBox[{"4.5`", ",", "0.888441185331033`"}], "}"}]], 
        Annotation[#, {4.5, 0.888441185331033}, "Tooltip"]& ], 
       TagBox[
        TooltipBox[{
          Opacity[0.], 
          PointBox[{{4.566666666666666, 0.866898533259246}}]}, 
         RowBox[{"{", 
           RowBox[{"4.566666666666666`", ",", "0.866898533259246`"}], "}"}]], 
        Annotation[#, {4.566666666666666, 0.866898533259246}, "Tooltip"]& ], 
       TagBox[
        TooltipBox[{
          Opacity[0.], 
          PointBox[{{4.633333333333334, 0.929398509171473}}]}, 
         RowBox[{"{", 
           RowBox[{"4.633333333333334`", ",", "0.929398509171473`"}], "}"}]], 
        Annotation[#, {4.633333333333334, 0.929398509171473}, "Tooltip"]& ], 
       TagBox[
        TooltipBox[{
          Opacity[0.], 
          PointBox[{{4.7, 0.932578948760363}}]}, 
         RowBox[{"{", 
           RowBox[{"4.7`", ",", "0.932578948760363`"}], "}"}]], 
        Annotation[#, {4.7, 0.932578948760363}, "Tooltip"]& ], 
       TagBox[
        TooltipBox[{
          Opacity[0.], 
          PointBox[{{4.766666666666667, 0.881290892021493}}]}, 
         RowBox[{"{", 
           RowBox[{"4.766666666666667`", ",", "0.881290892021493`"}], "}"}]], 
        Annotation[#, {4.766666666666667, 0.881290892021493}, "Tooltip"]& ], 
       TagBox[
        TooltipBox[{
          Opacity[0.], 
          PointBox[{{4.833333333333333, 0.88532960254403}}]}, 
         RowBox[{"{", 
           RowBox[{"4.833333333333333`", ",", "0.88532960254403`"}], "}"}]], 
        Annotation[#, {4.833333333333333, 0.88532960254403}, "Tooltip"]& ], 
       TagBox[
        TooltipBox[{
          Opacity[0.], 
          PointBox[{{4.9, 0.891038289143846}}]}, 
         RowBox[{"{", 
           RowBox[{"4.9`", ",", "0.891038289143846`"}], "}"}]], 
        Annotation[#, {4.9, 0.891038289143846}, "Tooltip"]& ], 
       TagBox[
        TooltipBox[{
          Opacity[0.], 
          PointBox[{{4.966666666666667, 0.913253266052805}}]}, 
         RowBox[{"{", 
           RowBox[{"4.966666666666667`", ",", "0.913253266052805`"}], "}"}]], 
        Annotation[#, {4.966666666666667, 0.913253266052805}, "Tooltip"]& ], 
       TagBox[
        TooltipBox[{
          Opacity[0.], 
          PointBox[{{5.033333333333333, 0.91166759722855}}]}, 
         RowBox[{"{", 
           RowBox[{"5.033333333333333`", ",", "0.91166759722855`"}], "}"}]], 
        Annotation[#, {5.033333333333333, 0.91166759722855}, "Tooltip"]& ], 
       TagBox[
        TooltipBox[{
          Opacity[0.], 
          PointBox[{{5.1, 0.904004541833926}}]}, 
         RowBox[{"{", 
           RowBox[{"5.1`", ",", "0.904004541833926`"}], "}"}]], 
        Annotation[#, {5.1, 0.904004541833926}, "Tooltip"]& ], 
       TagBox[
        TooltipBox[{
          Opacity[0.], 
          PointBox[{{5.166666666666667, 0.898144474759596}}]}, 
         RowBox[{"{", 
           RowBox[{"5.166666666666667`", ",", "0.898144474759596`"}], "}"}]], 
        Annotation[#, {5.166666666666667, 0.898144474759596}, "Tooltip"]& ], 
       TagBox[
        TooltipBox[{
          Opacity[0.], 
          PointBox[{{5.233333333333333, 0.912845631095201}}]}, 
         RowBox[{"{", 
           RowBox[{"5.233333333333333`", ",", "0.912845631095201`"}], "}"}]], 
        Annotation[#, {5.233333333333333, 0.912845631095201}, "Tooltip"]& ], 
       TagBox[
        TooltipBox[{
          Opacity[0.], 
          PointBox[{{5.3, 0.895250834556417}}]}, 
         RowBox[{"{", 
           RowBox[{"5.3`", ",", "0.895250834556417`"}], "}"}]], 
        Annotation[#, {5.3, 0.895250834556417}, "Tooltip"]& ], 
       TagBox[
        TooltipBox[{
          Opacity[0.], 
          PointBox[{{5.366666666666666, 0.92185024028187}}]}, 
         RowBox[{"{", 
           RowBox[{"5.366666666666666`", ",", "0.92185024028187`"}], "}"}]], 
        Annotation[#, {5.366666666666666, 0.92185024028187}, "Tooltip"]& ], 
       TagBox[
        TooltipBox[{
          Opacity[0.], 
          PointBox[{{5.433333333333334, 0.913710649792571}}]}, 
         RowBox[{"{", 
           RowBox[{"5.433333333333334`", ",", "0.913710649792571`"}], "}"}]], 
        Annotation[#, {5.433333333333334, 0.913710649792571}, "Tooltip"]& ], 
       TagBox[
        TooltipBox[{
          Opacity[0.], 
          PointBox[{{5.5, 0.898576592402109}}]}, 
         RowBox[{"{", 
           RowBox[{"5.5`", ",", "0.898576592402109`"}], "}"}]], 
        Annotation[#, {5.5, 0.898576592402109}, "Tooltip"]& ], 
       TagBox[
        TooltipBox[{
          Opacity[0.], 
          PointBox[{{5.566666666666666, 0.892390886003083}}]}, 
         RowBox[{"{", 
           RowBox[{"5.566666666666666`", ",", "0.892390886003083`"}], "}"}]], 
        Annotation[#, {5.566666666666666, 0.892390886003083}, "Tooltip"]& ], 
       TagBox[
        TooltipBox[{
          Opacity[0.], 
          PointBox[{{5.633333333333334, 0.898882488058104}}]}, 
         RowBox[{"{", 
           RowBox[{"5.633333333333334`", ",", "0.898882488058104`"}], "}"}]], 
        Annotation[#, {5.633333333333334, 0.898882488058104}, "Tooltip"]& ], 
       TagBox[
        TooltipBox[{
          Opacity[0.], 
          PointBox[{{5.7, 0.918470919991458}}]}, 
         RowBox[{"{", 
           RowBox[{"5.7`", ",", "0.918470919991458`"}], "}"}]], 
        Annotation[#, {5.7, 0.918470919991458}, "Tooltip"]& ], 
       TagBox[
        TooltipBox[{
          Opacity[0.], 
          PointBox[{{5.766666666666667, 0.906771542257214}}]}, 
         RowBox[{"{", 
           RowBox[{"5.766666666666667`", ",", "0.906771542257214`"}], "}"}]], 
        Annotation[#, {5.766666666666667, 0.906771542257214}, "Tooltip"]& ], 
       TagBox[
        TooltipBox[{
          Opacity[0.], 
          PointBox[{{5.833333333333333, 0.908069890618527}}]}, 
         RowBox[{"{", 
           RowBox[{"5.833333333333333`", ",", "0.908069890618527`"}], "}"}]], 
        Annotation[#, {5.833333333333333, 0.908069890618527}, "Tooltip"]& ], 
       TagBox[
        TooltipBox[{
          Opacity[0.], 
          PointBox[{{5.9, 0.929629026590158}}]}, 
         RowBox[{"{", 
           RowBox[{"5.9`", ",", "0.929629026590158`"}], "}"}]], 
        Annotation[#, {5.9, 0.929629026590158}, "Tooltip"]& ], 
       TagBox[
        TooltipBox[{
          Opacity[0.], 
          PointBox[{{5.966666666666667, 0.885853964450651}}]}, 
         RowBox[{"{", 
           RowBox[{"5.966666666666667`", ",", "0.885853964450651`"}], "}"}]], 
        Annotation[#, {5.966666666666667, 0.885853964450651}, "Tooltip"]& ], 
       TagBox[
        TooltipBox[{
          Opacity[0.], 
          PointBox[{{6.033333333333333, 0.92514910162645}}]}, 
         RowBox[{"{", 
           RowBox[{"6.033333333333333`", ",", "0.92514910162645`"}], "}"}]], 
        Annotation[#, {6.033333333333333, 0.92514910162645}, "Tooltip"]& ], 
       TagBox[
        TooltipBox[{
          Opacity[0.], 
          PointBox[{{6.1, 0.909983340883232}}]}, 
         RowBox[{"{", 
           RowBox[{"6.1`", ",", "0.909983340883232`"}], "}"}]], 
        Annotation[#, {6.1, 0.909983340883232}, "Tooltip"]& ], 
       TagBox[
        TooltipBox[{
          Opacity[0.], 
          PointBox[{{6.166666666666667, 0.92152620531968}}]}, 
         RowBox[{"{", 
           RowBox[{"6.166666666666667`", ",", "0.92152620531968`"}], "}"}]], 
        Annotation[#, {6.166666666666667, 0.92152620531968}, "Tooltip"]& ], 
       TagBox[
        TooltipBox[{
          Opacity[0.], 
          PointBox[{{6.233333333333333, 0.880877248811128}}]}, 
         RowBox[{"{", 
           RowBox[{"6.233333333333333`", ",", "0.880877248811128`"}], "}"}]], 
        Annotation[#, {6.233333333333333, 0.880877248811128}, "Tooltip"]& ], 
       TagBox[
        TooltipBox[{
          Opacity[0.], 
          PointBox[{{6.3, 0.925050113895229}}]}, 
         RowBox[{"{", 
           RowBox[{"6.3`", ",", "0.925050113895229`"}], "}"}]], 
        Annotation[#, {6.3, 0.925050113895229}, "Tooltip"]& ], 
       TagBox[
        TooltipBox[{
          Opacity[0.], 
          PointBox[{{6.366666666666666, 0.887317636421856}}]}, 
         RowBox[{"{", 
           RowBox[{"6.366666666666666`", ",", "0.887317636421856`"}], "}"}]], 
        Annotation[#, {6.366666666666666, 0.887317636421856}, "Tooltip"]& ], 
       TagBox[
        TooltipBox[{
          Opacity[0.], 
          PointBox[{{6.433333333333334, 0.926452544594765}}]}, 
         RowBox[{"{", 
           RowBox[{"6.433333333333334`", ",", "0.926452544594765`"}], "}"}]], 
        Annotation[#, {6.433333333333334, 0.926452544594765}, "Tooltip"]& ], 
       TagBox[
        TooltipBox[{
          Opacity[0.], 
          PointBox[{{6.5, 0.91705952128309}}]}, 
         RowBox[{"{", 
           RowBox[{"6.5`", ",", "0.91705952128309`"}], "}"}]], 
        Annotation[#, {6.5, 0.91705952128309}, "Tooltip"]& ], 
       TagBox[
        TooltipBox[{
          Opacity[0.], 
          PointBox[{{6.566666666666666, 0.91957596956471}}]}, 
         RowBox[{"{", 
           RowBox[{"6.566666666666666`", ",", "0.91957596956471`"}], "}"}]], 
        Annotation[#, {6.566666666666666, 0.91957596956471}, "Tooltip"]& ], 
       TagBox[
        TooltipBox[{
          Opacity[0.], 
          PointBox[{{6.633333333333334, 0.872522261358526}}]}, 
         RowBox[{"{", 
           RowBox[{"6.633333333333334`", ",", "0.872522261358526`"}], "}"}]], 
        Annotation[#, {6.633333333333334, 0.872522261358526}, "Tooltip"]& ], 
       TagBox[
        TooltipBox[{
          Opacity[0.], 
          PointBox[{{6.7, 0.907712295514446}}]}, 
         RowBox[{"{", 
           RowBox[{"6.7`", ",", "0.907712295514446`"}], "}"}]], 
        Annotation[#, {6.7, 0.907712295514446}, "Tooltip"]& ], 
       TagBox[
        TooltipBox[{
          Opacity[0.], 
          PointBox[{{6.766666666666667, 0.958104796605879}}]}, 
         RowBox[{"{", 
           RowBox[{"6.766666666666667`", ",", "0.958104796605879`"}], "}"}]], 
        Annotation[#, {6.766666666666667, 0.958104796605879}, "Tooltip"]& ], 
       TagBox[
        TooltipBox[{
          Opacity[0.], 
          PointBox[{{6.833333333333333, 0.91231117328888}}]}, 
         RowBox[{"{", 
           RowBox[{"6.833333333333333`", ",", "0.91231117328888`"}], "}"}]], 
        Annotation[#, {6.833333333333333, 0.91231117328888}, "Tooltip"]& ], 
       TagBox[
        TooltipBox[{
          Opacity[0.], 
          PointBox[{{6.9, 0.930562675968827}}]}, 
         RowBox[{"{", 
           RowBox[{"6.9`", ",", "0.930562675968827`"}], "}"}]], 
        Annotation[#, {6.9, 0.930562675968827}, "Tooltip"]& ], 
       TagBox[
        TooltipBox[{
          Opacity[0.], 
          PointBox[{{6.966666666666667, 0.912559307119669}}]}, 
         RowBox[{"{", 
           RowBox[{"6.966666666666667`", ",", "0.912559307119669`"}], "}"}]], 
        Annotation[#, {6.966666666666667, 0.912559307119669}, "Tooltip"]& ], 
       TagBox[
        TooltipBox[{
          Opacity[0.], 
          PointBox[{{7.033333333333333, 0.937372254537208}}]}, 
         RowBox[{"{", 
           RowBox[{"7.033333333333333`", ",", "0.937372254537208`"}], "}"}]], 
        Annotation[#, {7.033333333333333, 0.937372254537208}, "Tooltip"]& ], 
       TagBox[
        TooltipBox[{
          Opacity[0.], 
          PointBox[{{7.1, 0.943322021096934}}]}, 
         RowBox[{"{", 
           RowBox[{"7.1`", ",", "0.943322021096934`"}], "}"}]], 
        Annotation[#, {7.1, 0.943322021096934}, "Tooltip"]& ], 
       TagBox[
        TooltipBox[{
          Opacity[0.], 
          PointBox[{{7.166666666666667, 0.938862994490377}}]}, 
         RowBox[{"{", 
           RowBox[{"7.166666666666667`", ",", "0.938862994490377`"}], "}"}]], 
        Annotation[#, {7.166666666666667, 0.938862994490377}, "Tooltip"]& ], 
       TagBox[
        TooltipBox[{
          Opacity[0.], 
          PointBox[{{7.233333333333333, 0.928554090827018}}]}, 
         RowBox[{"{", 
           RowBox[{"7.233333333333333`", ",", "0.928554090827018`"}], "}"}]], 
        Annotation[#, {7.233333333333333, 0.928554090827018}, "Tooltip"]& ], 
       TagBox[
        TooltipBox[{
          Opacity[0.], 
          PointBox[{{7.3, 0.941917887511867}}]}, 
         RowBox[{"{", 
           RowBox[{"7.3`", ",", "0.941917887511867`"}], "}"}]], 
        Annotation[#, {7.3, 0.941917887511867}, "Tooltip"]& ], 
       TagBox[
        TooltipBox[{
          Opacity[0.], 
          PointBox[{{7.366666666666666, 0.903281813805943}}]}, 
         RowBox[{"{", 
           RowBox[{"7.366666666666666`", ",", "0.903281813805943`"}], "}"}]], 
        Annotation[#, {7.366666666666666, 0.903281813805943}, "Tooltip"]& ], 
       TagBox[
        TooltipBox[{
          Opacity[0.], 
          PointBox[{{7.433333333333334, 0.895922040272841}}]}, 
         RowBox[{"{", 
           RowBox[{"7.433333333333334`", ",", "0.895922040272841`"}], "}"}]], 
        Annotation[#, {7.433333333333334, 0.895922040272841}, "Tooltip"]& ], 
       TagBox[
        TooltipBox[{
          Opacity[0.], 
          PointBox[{{7.5, 0.926048173089738}}]}, 
         RowBox[{"{", 
           RowBox[{"7.5`", ",", "0.926048173089738`"}], "}"}]], 
        Annotation[#, {7.5, 0.926048173089738}, "Tooltip"]& ], 
       TagBox[
        TooltipBox[{
          Opacity[0.], 
          PointBox[{{7.566666666666666, 0.961672852167782}}]}, 
         RowBox[{"{", 
           RowBox[{"7.566666666666666`", ",", "0.961672852167782`"}], "}"}]], 
        Annotation[#, {7.566666666666666, 0.961672852167782}, "Tooltip"]& ], 
       TagBox[
        TooltipBox[{
          Opacity[0.], 
          PointBox[{{7.633333333333334, 0.971217199803986}}]}, 
         RowBox[{"{", 
           RowBox[{"7.633333333333334`", ",", "0.971217199803986`"}], "}"}]], 
        Annotation[#, {7.633333333333334, 0.971217199803986}, "Tooltip"]& ], 
       TagBox[
        TooltipBox[{
          Opacity[0.], 
          PointBox[{{7.7, 0.931490452123097}}]}, 
         RowBox[{"{", 
           RowBox[{"7.7`", ",", "0.931490452123097`"}], "}"}]], 
        Annotation[#, {7.7, 0.931490452123097}, "Tooltip"]& ], 
       TagBox[
        TooltipBox[{
          Opacity[0.], 
          PointBox[{{7.766666666666667, 0.924884464523476}}]}, 
         RowBox[{"{", 
           RowBox[{"7.766666666666667`", ",", "0.924884464523476`"}], "}"}]], 
        Annotation[#, {7.766666666666667, 0.924884464523476}, "Tooltip"]& ], 
       TagBox[
        TooltipBox[{
          Opacity[0.], 
          PointBox[{{7.833333333333333, 0.948828603038611}}]}, 
         RowBox[{"{", 
           RowBox[{"7.833333333333333`", ",", "0.948828603038611`"}], "}"}]], 
        Annotation[#, {7.833333333333333, 0.948828603038611}, "Tooltip"]& ], 
       TagBox[
        TooltipBox[{
          Opacity[0.], 
          PointBox[{{7.9, 0.942405872181244}}]}, 
         RowBox[{"{", 
           RowBox[{"7.9`", ",", "0.942405872181244`"}], "}"}]], 
        Annotation[#, {7.9, 0.942405872181244}, "Tooltip"]& ], 
       TagBox[
        TooltipBox[{
          Opacity[0.], 
          PointBox[{{7.966666666666667, 0.915035487884637}}]}, 
         RowBox[{"{", 
           RowBox[{"7.966666666666667`", ",", "0.915035487884637`"}], "}"}]], 
        Annotation[#, {7.966666666666667, 0.915035487884637}, "Tooltip"]& ], 
       TagBox[
        TooltipBox[{
          Opacity[0.], 
          PointBox[{{8.033333333333333, 0.916499630987089}}]}, 
         RowBox[{"{", 
           RowBox[{"8.033333333333333`", ",", "0.916499630987089`"}], "}"}]], 
        Annotation[#, {8.033333333333333, 0.916499630987089}, "Tooltip"]& ], 
       TagBox[
        TooltipBox[{
          Opacity[0.], 
          PointBox[{{8.1, 0.943949702002456}}]}, 
         RowBox[{"{", 
           RowBox[{"8.1`", ",", "0.943949702002456`"}], "}"}]], 
        Annotation[#, {8.1, 0.943949702002456}, "Tooltip"]& ], 
       TagBox[
        TooltipBox[{
          Opacity[0.], 
          PointBox[{{8.166666666666666, 0.945358589935707}}]}, 
         RowBox[{"{", 
           RowBox[{"8.166666666666666`", ",", "0.945358589935707`"}], "}"}]], 
        Annotation[#, {8.166666666666666, 0.945358589935707}, "Tooltip"]& ], 
       TagBox[
        TooltipBox[{
          Opacity[0.], 
          PointBox[{{8.233333333333333, 0.943121605519869}}]}, 
         RowBox[{"{", 
           RowBox[{"8.233333333333333`", ",", "0.943121605519869`"}], "}"}]], 
        Annotation[#, {8.233333333333333, 0.943121605519869}, "Tooltip"]& ], 
       TagBox[
        TooltipBox[{
          Opacity[0.], 
          PointBox[{{8.3, 0.96866137962198}}]}, 
         RowBox[{"{", 
           RowBox[{"8.3`", ",", "0.96866137962198`"}], "}"}]], 
        Annotation[#, {8.3, 0.96866137962198}, "Tooltip"]& ], 
       TagBox[
        TooltipBox[{
          Opacity[0.], 
          PointBox[{{8.366666666666667, 0.915633352362724}}]}, 
         RowBox[{"{", 
           RowBox[{"8.366666666666667`", ",", "0.915633352362724`"}], "}"}]], 
        Annotation[#, {8.366666666666667, 0.915633352362724}, "Tooltip"]& ], 
       TagBox[
        TooltipBox[{
          Opacity[0.], 
          PointBox[{{8.433333333333334, 0.931192430365297}}]}, 
         RowBox[{"{", 
           RowBox[{"8.433333333333334`", ",", "0.931192430365297`"}], "}"}]], 
        Annotation[#, {8.433333333333334, 0.931192430365297}, "Tooltip"]& ], 
       TagBox[
        TooltipBox[{
          Opacity[0.], 
          PointBox[{{8.5, 0.939297586574201}}]}, 
         RowBox[{"{", 
           RowBox[{"8.5`", ",", "0.939297586574201`"}], "}"}]], 
        Annotation[#, {8.5, 0.939297586574201}, "Tooltip"]& ], 
       TagBox[
        TooltipBox[{
          Opacity[0.], 
          PointBox[{{8.566666666666666, 0.933172357829884}}]}, 
         RowBox[{"{", 
           RowBox[{"8.566666666666666`", ",", "0.933172357829884`"}], "}"}]], 
        Annotation[#, {8.566666666666666, 0.933172357829884}, "Tooltip"]& ], 
       TagBox[
        TooltipBox[{
          Opacity[0.], 
          PointBox[{{8.633333333333333, 0.945590835421377}}]}, 
         RowBox[{"{", 
           RowBox[{"8.633333333333333`", ",", "0.945590835421377`"}], "}"}]], 
        Annotation[#, {8.633333333333333, 0.945590835421377}, "Tooltip"]& ], 
       TagBox[
        TooltipBox[{
          Opacity[0.], 
          PointBox[{{8.7, 0.945329095652021}}]}, 
         RowBox[{"{", 
           RowBox[{"8.7`", ",", "0.945329095652021`"}], "}"}]], 
        Annotation[#, {8.7, 0.945329095652021}, "Tooltip"]& ], 
       TagBox[
        TooltipBox[{
          Opacity[0.], 
          PointBox[{{8.766666666666667, 0.929673353976381}}]}, 
         RowBox[{"{", 
           RowBox[{"8.766666666666667`", ",", "0.929673353976381`"}], "}"}]], 
        Annotation[#, {8.766666666666667, 0.929673353976381}, "Tooltip"]& ], 
       TagBox[
        TooltipBox[{
          Opacity[0.], 
          PointBox[{{8.833333333333334, 0.915814063666082}}]}, 
         RowBox[{"{", 
           RowBox[{"8.833333333333334`", ",", "0.915814063666082`"}], "}"}]], 
        Annotation[#, {8.833333333333334, 0.915814063666082}, "Tooltip"]& ], 
       TagBox[
        TooltipBox[{
          Opacity[0.], 
          PointBox[{{8.9, 0.94858379202148}}]}, 
         RowBox[{"{", 
           RowBox[{"8.9`", ",", "0.94858379202148`"}], "}"}]], 
        Annotation[#, {8.9, 0.94858379202148}, "Tooltip"]& ], 
       TagBox[
        TooltipBox[{
          Opacity[0.], 
          PointBox[{{8.966666666666667, 0.915405727484959}}]}, 
         RowBox[{"{", 
           RowBox[{"8.966666666666667`", ",", "0.915405727484959`"}], "}"}]], 
        Annotation[#, {8.966666666666667, 0.915405727484959}, "Tooltip"]& ], 
       TagBox[
        TooltipBox[{
          Opacity[0.], 
          PointBox[{{9.033333333333333, 0.963921047071142}}]}, 
         RowBox[{"{", 
           RowBox[{"9.033333333333333`", ",", "0.963921047071142`"}], "}"}]], 
        Annotation[#, {9.033333333333333, 0.963921047071142}, "Tooltip"]& ], 
       TagBox[
        TooltipBox[{
          Opacity[0.], 
          PointBox[{{9.1, 0.941262651117192}}]}, 
         RowBox[{"{", 
           RowBox[{"9.1`", ",", "0.941262651117192`"}], "}"}]], 
        Annotation[#, {9.1, 0.941262651117192}, "Tooltip"]& ], 
       TagBox[
        TooltipBox[{
          Opacity[0.], 
          PointBox[{{9.166666666666666, 0.941109401587669}}]}, 
         RowBox[{"{", 
           RowBox[{"9.166666666666666`", ",", "0.941109401587669`"}], "}"}]], 
        Annotation[#, {9.166666666666666, 0.941109401587669}, "Tooltip"]& ], 
       TagBox[
        TooltipBox[{
          Opacity[0.], 
          PointBox[{{9.233333333333333, 0.944221764386713}}]}, 
         RowBox[{"{", 
           RowBox[{"9.233333333333333`", ",", "0.944221764386713`"}], "}"}]], 
        Annotation[#, {9.233333333333333, 0.944221764386713}, "Tooltip"]& ], 
       TagBox[
        TooltipBox[{
          Opacity[0.], 
          PointBox[{{9.3, 0.920549561420057}}]}, 
         RowBox[{"{", 
           RowBox[{"9.3`", ",", "0.920549561420057`"}], "}"}]], 
        Annotation[#, {9.3, 0.920549561420057}, "Tooltip"]& ], 
       TagBox[
        TooltipBox[{
          Opacity[0.], 
          PointBox[{{9.366666666666667, 0.946937950338726}}]}, 
         RowBox[{"{", 
           RowBox[{"9.366666666666667`", ",", "0.946937950338726`"}], "}"}]], 
        Annotation[#, {9.366666666666667, 0.946937950338726}, "Tooltip"]& ], 
       TagBox[
        TooltipBox[{
          Opacity[0.], 
          PointBox[{{9.433333333333334, 0.921600210676033}}]}, 
         RowBox[{"{", 
           RowBox[{"9.433333333333334`", ",", "0.921600210676033`"}], "}"}]], 
        Annotation[#, {9.433333333333334, 0.921600210676033}, "Tooltip"]& ], 
       TagBox[
        TooltipBox[{
          Opacity[0.], 
          PointBox[{{9.5, 0.94103966326152}}]}, 
         RowBox[{"{", 
           RowBox[{"9.5`", ",", "0.94103966326152`"}], "}"}]], 
        Annotation[#, {9.5, 0.94103966326152}, "Tooltip"]& ], 
       TagBox[
        TooltipBox[{
          Opacity[0.], 
          PointBox[{{9.566666666666666, 0.940863339473942}}]}, 
         RowBox[{"{", 
           RowBox[{"9.566666666666666`", ",", "0.940863339473942`"}], "}"}]], 
        Annotation[#, {9.566666666666666, 0.940863339473942}, "Tooltip"]& ], 
       TagBox[
        TooltipBox[{
          Opacity[0.], 
          PointBox[{{9.633333333333333, 0.950597062586581}}]}, 
         RowBox[{"{", 
           RowBox[{"9.633333333333333`", ",", "0.950597062586581`"}], "}"}]], 
        Annotation[#, {9.633333333333333, 0.950597062586581}, "Tooltip"]& ], 
       TagBox[
        TooltipBox[{
          Opacity[0.], 
          PointBox[{{9.7, 0.927230680704026}}]}, 
         RowBox[{"{", 
           RowBox[{"9.7`", ",", "0.927230680704026`"}], "}"}]], 
        Annotation[#, {9.7, 0.927230680704026}, "Tooltip"]& ], 
       TagBox[
        TooltipBox[{
          Opacity[0.], 
          PointBox[{{9.766666666666667, 0.934559108538024}}]}, 
         RowBox[{"{", 
           RowBox[{"9.766666666666667`", ",", "0.934559108538024`"}], "}"}]], 
        Annotation[#, {9.766666666666667, 0.934559108538024}, "Tooltip"]& ], 
       TagBox[
        TooltipBox[{
          Opacity[0.], 
          PointBox[{{9.833333333333334, 0.958015975073926}}]}, 
         RowBox[{"{", 
           RowBox[{"9.833333333333334`", ",", "0.958015975073926`"}], "}"}]], 
        Annotation[#, {9.833333333333334, 0.958015975073926}, "Tooltip"]& ], 
       TagBox[
        TooltipBox[{
          Opacity[0.], 
          PointBox[{{9.9, 0.928976933176109}}]}, 
         RowBox[{"{", 
           RowBox[{"9.9`", ",", "0.928976933176109`"}], "}"}]], 
        Annotation[#, {9.9, 0.928976933176109}, "Tooltip"]& ], 
       TagBox[
        TooltipBox[{
          Opacity[0.], 
          PointBox[{{9.966666666666667, 0.96600979479455}}]}, 
         RowBox[{"{", 
           RowBox[{"9.966666666666667`", ",", "0.96600979479455`"}], "}"}]], 
        Annotation[#, {9.966666666666667, 0.96600979479455}, 
         "Tooltip"]& ]}}, {{}, {}}}, {
    DisplayFunction -> Identity, DisplayFunction -> Identity, AspectRatio -> 
     NCache[GoldenRatio^(-1), 0.6180339887498948], Axes -> {True, True}, 
     AxesLabel -> {None, None}, AxesOrigin -> {0, 0}, DisplayFunction :> 
     Identity, Frame -> {{True, True}, {True, True}}, FrameLabel -> {{
        FormBox[
         TagBox[
          StyleBox["\"Fluorescence\"", 
           GrayLevel[0], FontSize -> 16, FontFamily -> "Helvetica", 
           StripOnInput -> False], HoldForm], TraditionalForm], None}, {
        FormBox[
         TagBox[
          StyleBox["\"Time (hours)\"", 
           GrayLevel[0], FontSize -> 16, FontFamily -> "Helvetica", 
           StripOnInput -> False], HoldForm], TraditionalForm], None}}, 
     FrameTicks -> {{Automatic, Automatic}, {Automatic, Automatic}}, 
     GridLines -> {None, None}, GridLinesStyle -> Directive[
       GrayLevel[0.5, 0.4]], ImageSize -> 400, 
     Method -> {
      "OptimizePlotMarkers" -> True, "OptimizePlotMarkers" -> True, 
       "CoordinatesToolOptions" -> {"DisplayFunction" -> ({
           Identity[
            Part[#, 1]], 
           Identity[
            Part[#, 2]]}& ), "CopiedValueFunction" -> ({
           Identity[
            Part[#, 1]], 
           Identity[
            Part[#, 2]]}& )}}, PlotLabel -> FormBox[
       StyleBox[
       "\"solution 1A1B\"", FontFamily -> "Helvetica", FontSize -> 16, 
        GrayLevel[0], StripOnInput -> False], TraditionalForm], 
     PlotRange -> {{0, 9.966666666666667}, {0, 0.971217199803986}}, 
     PlotRangeClipping -> True, PlotRangePadding -> {{
        Scaled[0.02], 
        Scaled[0.02]}, {
        Scaled[0.02], 
        Scaled[0.05]}}, Ticks -> {Automatic, Automatic}}], 
   FormBox[
    FormBox[
     TemplateBox[{"\"\""}, "PointLegend", DisplayFunction -> (FormBox[
        StyleBox[
         StyleBox[
          PaneBox[
           TagBox[
            GridBox[{{
               TagBox[
                GridBox[{{
                   GraphicsBox[{{}, {
                    Directive[
                    EdgeForm[
                    Directive[
                    Opacity[0.3], 
                    GrayLevel[0]]], 
                    AbsoluteThickness[1.6], 
                    PointSize[Medium], 
                    RGBColor[0, 0, 1]], {
                    Directive[
                    EdgeForm[
                    Directive[
                    Opacity[0.3], 
                    GrayLevel[0]]], 
                    AbsoluteThickness[1.6], 
                    PointSize[Medium], 
                    RGBColor[0, 0, 1]], 
                    PointBox[
                    NCache[{
                    Scaled[{
                    Rational[1, 2], 
                    Rational[1, 2]}]}, {
                    Scaled[{0.5, 0.5}]}]]}}}, AspectRatio -> Full, 
                    ImageSize -> {10, 10}, PlotRangePadding -> None, 
                    ImagePadding -> Automatic, 
                    BaselinePosition -> (Scaled[0.1] -> Baseline)], #}}, 
                 GridBoxAlignment -> {
                  "Columns" -> {Center, Left}, "Rows" -> {{Baseline}}}, 
                 AutoDelete -> False, 
                 GridBoxDividers -> {
                  "Columns" -> {{False}}, "Rows" -> {{False}}}, 
                 GridBoxItemSize -> {"Columns" -> {{All}}, "Rows" -> {{All}}},
                  GridBoxSpacings -> {
                  "Columns" -> {{0.5}}, "Rows" -> {{0.8}}}], "Grid"]}}, 
             GridBoxAlignment -> {"Columns" -> {{Left}}, "Rows" -> {{Top}}}, 
             AutoDelete -> False, 
             GridBoxItemSize -> {
              "Columns" -> {{Automatic}}, "Rows" -> {{Automatic}}}, 
             GridBoxSpacings -> {"Columns" -> {{1}}, "Rows" -> {{0}}}], 
            "Grid"], Alignment -> Left, AppearanceElements -> None, 
           ImageMargins -> {{5, 5}, {5, 5}}, ImageSizeAction -> 
           "ResizeToFit"], LineIndent -> 0, StripOnInput -> False], {
         FontFamily -> "Arial"}, Background -> Automatic, StripOnInput -> 
         False], TraditionalForm]& ), 
      InterpretationFunction :> (RowBox[{"PointLegend", "[", 
         RowBox[{
           RowBox[{"{", 
             RowBox[{"Directive", "[", 
               RowBox[{
                 RowBox[{"AbsoluteThickness", "[", "1.6`", "]"}], ",", 
                 RowBox[{"PointSize", "[", "Medium", "]"}], ",", 
                 
                 TemplateBox[<|"color" -> RGBColor[0, 0, 1]|>, 
                  "RGBColorSwatchTemplate"]}], "]"}], "}"}], ",", 
           RowBox[{"{", #, "}"}], ",", 
           RowBox[{"LegendMarkers", "\[Rule]", 
             RowBox[{"{", 
               RowBox[{"{", 
                 RowBox[{"False", ",", "Automatic"}], "}"}], "}"}]}], ",", 
           RowBox[{"Joined", "\[Rule]", 
             RowBox[{"{", "False", "}"}]}], ",", 
           RowBox[{"LabelStyle", "\[Rule]", 
             RowBox[{"{", "}"}]}], ",", 
           RowBox[{"LegendLayout", "\[Rule]", "\"Column\""}]}], "]"}]& ), 
      Editable -> True], TraditionalForm], TraditionalForm]},
  "Legended",
  DisplayFunction->(GridBox[{{
      TagBox[
       ItemBox[
        PaneBox[
         TagBox[#, "SkipImageSizeLevel"], Alignment -> {Center, Baseline}, 
         BaselinePosition -> Baseline], DefaultBaseStyle -> "Labeled"], 
       "SkipImageSizeLevel"], 
      ItemBox[#2, DefaultBaseStyle -> "LabeledLabel"]}}, 
    GridBoxAlignment -> {"Columns" -> {{Center}}, "Rows" -> {{Center}}}, 
    AutoDelete -> False, GridBoxItemSize -> Automatic, 
    BaselinePosition -> {1, 1}]& ),
  Editable->True,
  InterpretationFunction->(RowBox[{"Legended", "[", 
     RowBox[{#, ",", 
       RowBox[{"Placed", "[", 
         RowBox[{#2, ",", "After"}], "]"}]}], "]"}]& )]], "Output",
 CellGroupingRules->{"GroupTogetherGrouping", 10000.},
 CellChangeTimes->{
  3.8579311445525293`*^9, 3.857931206792886*^9, 3.857931250072856*^9, 
   3.8579317815260515`*^9, 3.8579323456096945`*^9, 3.8579326103354373`*^9, 
   3.857932668630437*^9, 3.857932890103078*^9, 3.857932976067153*^9, 
   3.8579336203595815`*^9, 3.8579341424748135`*^9, 3.859923900427251*^9, 
   3.8599256044984317`*^9, 3.859925657694415*^9, 3.8599256979108143`*^9, {
   3.859925748865446*^9, 3.8599257947226954`*^9}, 3.860270304300499*^9, 
   3.8602873673484807`*^9, 3.860287534215641*^9, 3.860287818158606*^9, {
   3.8602879168303633`*^9, 3.8602879351850424`*^9}, 3.8605330889576125`*^9, 
   3.860533203894045*^9, 3.864233559799019*^9, 3.865709420291007*^9, 
   3.8657095138705816`*^9, 3.8657097484046383`*^9, 3.865709886652321*^9, 
   3.865711594291347*^9, 3.8742542193847847`*^9, 3.87425429554807*^9, 
   3.8742547705444593`*^9, 3.874254988574771*^9, 3.8742556439291124`*^9, 
   3.874255722734271*^9, 3.874255768923439*^9, 3.8742558632097464`*^9},
 CellLabel->"Out[54]=",ExpressionUUID->"8040006e-6ad2-48a4-8bcd-9268738db159"],

Cell[BoxData[
 RowBox[{"solution2A2Bnocholplot", " ", "=", 
  RowBox[{"ListPlot", "[", 
   RowBox[{
    RowBox[{
     StyleBox["Tooltip",
      FontColor->GrayLevel[0]], 
     StyleBox["[",
      FontColor->GrayLevel[0]], 
     StyleBox[
      RowBox[{"solution2A2Bnochol", "[", 
       RowBox[{"[", 
        RowBox[{"1", ",", 
         RowBox[{";;", ";;", "2"}]}], "]"}], "]"}],
      FontColor->GrayLevel[0]], "]"}], ",", 
    RowBox[{"Frame", "\[Rule]", "True"}], ",", 
    RowBox[{"ImageSize", "\[Rule]", "400"}], ",", 
    RowBox[{"PlotStyle", "\[Rule]", 
     RowBox[{"Table", "[", 
      RowBox[{
       RowBox[{"{", 
        RowBox[{
         RowBox[{"PointSize", "[", "Medium", "]"}], ",", "i"}], "}"}], ",", 
       RowBox[{"{", 
        RowBox[{"i", ",", 
         RowBox[{"{", "Green", "}"}]}], "}"}]}], "]"}]}], ",", 
    RowBox[{"PlotRange", "\[Rule]", 
     RowBox[{"{", 
      RowBox[{"Full", ",", " ", "Full"}], "}"}]}], ",", 
    RowBox[{"Joined", "\[Rule]", "False"}], ",", "\[IndentingNewLine]", 
    RowBox[{"PlotLabel", "\[Rule]", 
     RowBox[{"Style", "[", 
      RowBox[{"\"\<solution 2A2B\>\"", ",", 
       RowBox[{"FontFamily", "\[Rule]", "\"\<Helvetica\>\""}], ",", 
       RowBox[{"FontSize", "\[Rule]", "16"}], ",", "Black"}], "]"}]}], ",", 
    "\[IndentingNewLine]", 
    RowBox[{"PlotLegends", "\[Rule]", 
     RowBox[{"{", "\"\<\>\"", "}"}]}], ",", "\[IndentingNewLine]", 
    RowBox[{"FrameLabel", "\[Rule]", 
     RowBox[{"{", 
      RowBox[{
       RowBox[{"Style", "[", 
        RowBox[{"\"\<Time (hours)\>\"", ",", "Black", ",", 
         RowBox[{"FontSize", "\[Rule]", "16"}], ",", 
         RowBox[{"FontFamily", "\[Rule]", "\"\<Helvetica\>\""}]}], "]"}], ",", 
       RowBox[{"Style", "[", 
        RowBox[{"\"\<Fluorescence\>\"", ",", "Black", ",", 
         RowBox[{"FontSize", "\[Rule]", "16"}], ",", 
         RowBox[{"FontFamily", "\[Rule]", "\"\<Helvetica\>\""}]}], "]"}]}], 
      "}"}]}]}], "]"}]}]], "Input",
 CellGroupingRules->{"GroupTogetherGrouping", 10000.},
 CellChangeTimes->{{3.853331408100582*^9, 3.8533315536329594`*^9}, {
   3.853346706477359*^9, 3.8533467078364844`*^9}, {3.854475016405095*^9, 
   3.8544750682122016`*^9}, {3.854669022947834*^9, 3.8546690445342073`*^9}, {
   3.854797676919468*^9, 3.854797679443121*^9}, {3.8548002815787106`*^9, 
   3.8548003096686835`*^9}, {3.8548028622844887`*^9, 
   3.8548028954281516`*^9}, {3.8548029890884647`*^9, 3.854802989695924*^9}, {
   3.854803480937236*^9, 3.854803481273514*^9}, 3.8550990993249226`*^9, {
   3.8579311323921146`*^9, 3.857931143254099*^9}, {3.8579311814391527`*^9, 
   3.8579311838521624`*^9}, {3.8579312541287527`*^9, 
   3.8579312949648137`*^9}, {3.8602702863342676`*^9, 
   3.8602702919853706`*^9}, {3.8602703365092335`*^9, 3.8602703370445957`*^9}, 
   3.8657094203119507`*^9, 3.8742556315095882`*^9, {3.87425579085925*^9, 
   3.8742557921461773`*^9}},
 CellLabel->"In[55]:=",ExpressionUUID->"a40244d5-efae-4ebf-b9d8-e883012c7f44"],

Cell[BoxData[
 TemplateBox[{
   GraphicsBox[{{}, {{{
        Directive[
         AbsoluteThickness[1.6], 
         PointSize[Medium], 
         RGBColor[0, 1, 0]], 
        PointBox[CompressedData["
1:eJw91Hs0lHkYB/AxhOQ6F8Z9LlmVsummWvwe0oltuiktbalU0imLE9FpbWnT
ZZLkiGgTaRWp7cJWW0vXpSlKoj1JCeUy7zskErlspt+zzzmOv+b3vp/v9/m9
kuBwvw1cDoeT9uVv5L+ZZnIIWx2d4LviOsnMGJnrxPvSM11H5RPir5n7RO5V
efvXM8/Jq/qRqSD+txqcbHivyVTNVBMPp4jlZ3a/ITGaeU4iL6aJZiiayc0b
I1NHps+yGRrUfUc4mmkgBgMmPj86txCpZhpJ444/HYOdWom3ZprJ2bZSZeDu
VhKimXckQlhZNr27lRzYPzKtJH1Rnva39u3kXMHItJO4pkaTnpx2UvFoZBhS
8rBRZHqpjXSoNUPWTau7KbzM0N93koCgHU+c3BjqfU98FnVZJt9k6Hld5O/8
pWNbpqjo+38g84P9YkViFT2/m1QnFyXVlKtoHj3E69D1OcqtDH3eRyLlVIwf
NmWp9xPpqw9IOpfKkK9595ESh9sq7kGW+vvJ1kknMpRchub5meTlhdZ4eqto
HgNEdPGTwnIuS/sYJNtX8QbjehmazxBxGigPSuSzNP9h4h8VoHvcg6W/54BZ
/y4bl1A1fX8O2AzW10TkMvQ8Lbjv1hI2WMZSjxacFva8ChtS0fO5kBN1cfv1
K+jjwqJVbnfuVuDztKFqvZ181kuGenVg07ac3iJDzFsHmEH/me41KuofBXnL
G+5Ovob5j4JxnX39C7wYmocuZFe2h68Nwz50IVLZJd5ZhPnogTj+QKvVU4b2
owedS11jZx9lqFcfTh1Mig+bwlKvPixruPfprY+aekfDlptXdYy56B0NS57x
nI8kqqnXACx69OInxbDUawAhIuvAR/PROwZmGRrlTIrEfg1hWeDhhGuFLPUa
QmJ/vSRtEPs2AvneC6HB59FrBFOPVR8p+QX7N4aFQTqKF0qWeo3Bz19xMkyP
pV4TuHN8omKsCUu9JsANz6s3GMa8TKG0lRlf+pql728KPs2Rn7VS8DxTaOfd
KHLIUFOPKWgPJz1gXfF8MzgymRcV9gR9ZvBSwcjCduLzzODZxTNppz5jvzy4
1xbsF/A75s2DaLeg7T4h6OeB7zvRBP0uzJ8He5ujat9/2fevefDhrJ7Oho4A
3Gc+jBcelh9dhfnwoWTjRLlLCkP74cM2kuLi6ol5CSCrbFP0mjj0CqBkbmf7
uo24LwKoMpBWefvgvgpg8558LcM+9ArBQyXtWLgbvUIoVzjsKG5GrxBuuZ//
qbIVveYg1ndO0JqMXnPYrL2WE+mhpl5zWOGiV7ftG/Sag59v/lDbZjX1WkC0
8RJFPRe9FpDqCll/rFdTrwVMPBm3S5iN+2gBhfsG3AsisF8RTCse9bawC70i
uO//6gqYq6lXBFcNUzb1KnBfRWAev2n5gxq8L5bgkHX+ebadmnotQftYUvzW
Xrw/lqBuKji0w0tFvVbQbzcmmGuppl4r6Ot+eo1fjP1aganIgXNoP0O9ViDs
ON3ExOC+W0OjoKCCbcfvizXkeuavf6fAfq0h+ZrIY0oqeq1hpvLEngm56LWB
n2W9kalaeB9tINxPXvvpN/TagIfj+79ilNivDaTPcp9u/A/2awvKWqGcv4eh
Xlv4d4tJhDxfTb22UFUlUW3rxH7tILqsVvfhSvTagVusiNO/G/u1g6GonaUR
H7FfO/AqX9A7uwT7tQfvU613DN5gv/Yw3zXj8fcC7NcezLvSazKq0GsPc+tC
Rt/Pxfsghpf1JyozBfj+Yoit7bJXqjE/Mbj6pq7YlYf7KobFDz5G7bvC0vPF
UMav67kr6KA+MWw0DHVks/H+iCE0RpqsJVRTrwRiQ+QTilR4nyRwpW5GbcZ0
9Evg8bSst9pBuG8SWG2Qv/phOvYvgXG2a8+5VON9k4DRFs/EA5mYjwRG67m0
vLmF3xsJLHY0qhT/75XCs7imKdJyNfVKYVRt7QLvyfh9loJT1X62qgW9UsjM
7x/W5aNXCr4uuWZzZNinFBTNhYHhZzBfKZQKPmxZcxS9Mshe6RuwrwK9Mqhz
/uiso4NeGUwLWbXcPwH3TQbd8xatv5CO/csg2PapXv9T3D8ZLLk8ztTzLHpl
YNE978V35Xj/ZPDDq6vFDm0s+Q8hblxQ
         "]]}}, {
       TagBox[
        TooltipBox[{
          Opacity[0.], 
          PointBox[{{0.03333333333333333, 0.099033923228333}}]}, 
         RowBox[{"{", 
           RowBox[{"0.03333333333333333`", ",", "0.099033923228333`"}], 
           "}"}]], Annotation[#, {0.03333333333333333, 0.099033923228333}, 
         "Tooltip"]& ], 
       TagBox[
        TooltipBox[{
          Opacity[0.], 
          PointBox[{{0.1, 0.262338406248791}}]}, 
         RowBox[{"{", 
           RowBox[{"0.1`", ",", "0.262338406248791`"}], "}"}]], 
        Annotation[#, {0.1, 0.262338406248791}, "Tooltip"]& ], 
       TagBox[
        TooltipBox[{
          Opacity[0.], 
          PointBox[{{0.16666666666666666`, 0.369599284423235}}]}, 
         RowBox[{"{", 
           RowBox[{"0.16666666666666666`", ",", "0.369599284423235`"}], 
           "}"}]], Annotation[#, {0.16666666666666666`, 0.369599284423235}, 
         "Tooltip"]& ], 
       TagBox[
        TooltipBox[{
          Opacity[0.], 
          PointBox[{{0.23333333333333334`, 0.485480349397226}}]}, 
         RowBox[{"{", 
           RowBox[{"0.23333333333333334`", ",", "0.485480349397226`"}], 
           "}"}]], Annotation[#, {0.23333333333333334`, 0.485480349397226}, 
         "Tooltip"]& ], 
       TagBox[
        TooltipBox[{
          Opacity[0.], 
          PointBox[{{0.3, 0.547198933434039}}]}, 
         RowBox[{"{", 
           RowBox[{"0.3`", ",", "0.547198933434039`"}], "}"}]], 
        Annotation[#, {0.3, 0.547198933434039}, "Tooltip"]& ], 
       TagBox[
        TooltipBox[{
          Opacity[0.], 
          PointBox[{{0.36666666666666664`, 0.641871498131435}}]}, 
         RowBox[{"{", 
           RowBox[{"0.36666666666666664`", ",", "0.641871498131435`"}], 
           "}"}]], Annotation[#, {0.36666666666666664`, 0.641871498131435}, 
         "Tooltip"]& ], 
       TagBox[
        TooltipBox[{
          Opacity[0.], 
          PointBox[{{0.43333333333333335`, 0.688353534993246}}]}, 
         RowBox[{"{", 
           RowBox[{"0.43333333333333335`", ",", "0.688353534993246`"}], 
           "}"}]], Annotation[#, {0.43333333333333335`, 0.688353534993246}, 
         "Tooltip"]& ], 
       TagBox[
        TooltipBox[{
          Opacity[0.], 
          PointBox[{{0.5, 0.72440876078315}}]}, 
         RowBox[{"{", 
           RowBox[{"0.5`", ",", "0.72440876078315`"}], "}"}]], 
        Annotation[#, {0.5, 0.72440876078315}, "Tooltip"]& ], 
       TagBox[
        TooltipBox[{
          Opacity[0.], 
          PointBox[{{0.5666666666666667, 0.75529582744991}}]}, 
         RowBox[{"{", 
           RowBox[{"0.5666666666666667`", ",", "0.75529582744991`"}], "}"}]], 
        Annotation[#, {0.5666666666666667, 0.75529582744991}, "Tooltip"]& ], 
       TagBox[
        TooltipBox[{
          Opacity[0.], 
          PointBox[{{0.6333333333333333, 0.765911956782749}}]}, 
         RowBox[{"{", 
           RowBox[{"0.6333333333333333`", ",", "0.765911956782749`"}], "}"}]],
         Annotation[#, {0.6333333333333333, 0.765911956782749}, "Tooltip"]& ], 
       TagBox[
        TooltipBox[{
          Opacity[0.], 
          PointBox[{{0.7, 0.779810800785226}}]}, 
         RowBox[{"{", 
           RowBox[{"0.7`", ",", "0.779810800785226`"}], "}"}]], 
        Annotation[#, {0.7, 0.779810800785226}, "Tooltip"]& ], 
       TagBox[
        TooltipBox[{
          Opacity[0.], 
          PointBox[{{0.7666666666666667, 0.816306597831942}}]}, 
         RowBox[{"{", 
           RowBox[{"0.7666666666666667`", ",", "0.816306597831942`"}], "}"}]],
         Annotation[#, {0.7666666666666667, 0.816306597831942}, "Tooltip"]& ], 
       TagBox[
        TooltipBox[{
          Opacity[0.], 
          PointBox[{{0.8333333333333334, 0.832270175006769}}]}, 
         RowBox[{"{", 
           RowBox[{"0.8333333333333334`", ",", "0.832270175006769`"}], "}"}]],
         Annotation[#, {0.8333333333333334, 0.832270175006769}, "Tooltip"]& ], 
       TagBox[
        TooltipBox[{
          Opacity[0.], 
          PointBox[{{0.9, 0.802864121060672}}]}, 
         RowBox[{"{", 
           RowBox[{"0.9`", ",", "0.802864121060672`"}], "}"}]], 
        Annotation[#, {0.9, 0.802864121060672}, "Tooltip"]& ], 
       TagBox[
        TooltipBox[{
          Opacity[0.], 
          PointBox[{{0.9666666666666667, 0.896738880977534}}]}, 
         RowBox[{"{", 
           RowBox[{"0.9666666666666667`", ",", "0.896738880977534`"}], "}"}]],
         Annotation[#, {0.9666666666666667, 0.896738880977534}, "Tooltip"]& ], 
       TagBox[
        TooltipBox[{
          Opacity[0.], 
          PointBox[{{1.0333333333333334`, 0.882345111075618}}]}, 
         RowBox[{"{", 
           RowBox[{"1.0333333333333334`", ",", "0.882345111075618`"}], "}"}]],
         Annotation[#, {1.0333333333333334`, 0.882345111075618}, 
         "Tooltip"]& ], 
       TagBox[
        TooltipBox[{
          Opacity[0.], 
          PointBox[{{1.1, 0.898017931629945}}]}, 
         RowBox[{"{", 
           RowBox[{"1.1`", ",", "0.898017931629945`"}], "}"}]], 
        Annotation[#, {1.1, 0.898017931629945}, "Tooltip"]& ], 
       TagBox[
        TooltipBox[{
          Opacity[0.], 
          PointBox[{{1.1666666666666667`, 0.849963732672499}}]}, 
         RowBox[{"{", 
           RowBox[{"1.1666666666666667`", ",", "0.849963732672499`"}], "}"}]],
         Annotation[#, {1.1666666666666667`, 0.849963732672499}, 
         "Tooltip"]& ], 
       TagBox[
        TooltipBox[{
          Opacity[0.], 
          PointBox[{{1.2333333333333334`, 0.847667918208637}}]}, 
         RowBox[{"{", 
           RowBox[{"1.2333333333333334`", ",", "0.847667918208637`"}], "}"}]],
         Annotation[#, {1.2333333333333334`, 0.847667918208637}, 
         "Tooltip"]& ], 
       TagBox[
        TooltipBox[{
          Opacity[0.], 
          PointBox[{{1.3, 0.868265894624097}}]}, 
         RowBox[{"{", 
           RowBox[{"1.3`", ",", "0.868265894624097`"}], "}"}]], 
        Annotation[#, {1.3, 0.868265894624097}, "Tooltip"]& ], 
       TagBox[
        TooltipBox[{
          Opacity[0.], 
          PointBox[{{1.3666666666666667`, 0.889134533190749}}]}, 
         RowBox[{"{", 
           RowBox[{"1.3666666666666667`", ",", "0.889134533190749`"}], "}"}]],
         Annotation[#, {1.3666666666666667`, 0.889134533190749}, 
         "Tooltip"]& ], 
       TagBox[
        TooltipBox[{
          Opacity[0.], 
          PointBox[{{1.4333333333333333`, 0.908324796335368}}]}, 
         RowBox[{"{", 
           RowBox[{"1.4333333333333333`", ",", "0.908324796335368`"}], "}"}]],
         Annotation[#, {1.4333333333333333`, 0.908324796335368}, 
         "Tooltip"]& ], 
       TagBox[
        TooltipBox[{
          Opacity[0.], 
          PointBox[{{1.5, 0.893148210546257}}]}, 
         RowBox[{"{", 
           RowBox[{"1.5`", ",", "0.893148210546257`"}], "}"}]], 
        Annotation[#, {1.5, 0.893148210546257}, "Tooltip"]& ], 
       TagBox[
        TooltipBox[{
          Opacity[0.], 
          PointBox[{{1.5666666666666667`, 0.923219166238759}}]}, 
         RowBox[{"{", 
           RowBox[{"1.5666666666666667`", ",", "0.923219166238759`"}], "}"}]],
         Annotation[#, {1.5666666666666667`, 0.923219166238759}, 
         "Tooltip"]& ], 
       TagBox[
        TooltipBox[{
          Opacity[0.], 
          PointBox[{{1.6333333333333333`, 0.875340747859282}}]}, 
         RowBox[{"{", 
           RowBox[{"1.6333333333333333`", ",", "0.875340747859282`"}], "}"}]],
         Annotation[#, {1.6333333333333333`, 0.875340747859282}, 
         "Tooltip"]& ], 
       TagBox[
        TooltipBox[{
          Opacity[0.], 
          PointBox[{{1.7, 0.852082173170136}}]}, 
         RowBox[{"{", 
           RowBox[{"1.7`", ",", "0.852082173170136`"}], "}"}]], 
        Annotation[#, {1.7, 0.852082173170136}, "Tooltip"]& ], 
       TagBox[
        TooltipBox[{
          Opacity[0.], 
          PointBox[{{1.7666666666666666`, 0.914685031345928}}]}, 
         RowBox[{"{", 
           RowBox[{"1.7666666666666666`", ",", "0.914685031345928`"}], "}"}]],
         Annotation[#, {1.7666666666666666`, 0.914685031345928}, 
         "Tooltip"]& ], 
       TagBox[
        TooltipBox[{
          Opacity[0.], 
          PointBox[{{1.8333333333333333`, 0.905211443215122}}]}, 
         RowBox[{"{", 
           RowBox[{"1.8333333333333333`", ",", "0.905211443215122`"}], "}"}]],
         Annotation[#, {1.8333333333333333`, 0.905211443215122}, 
         "Tooltip"]& ], 
       TagBox[
        TooltipBox[{
          Opacity[0.], 
          PointBox[{{1.9, 0.908636269690651}}]}, 
         RowBox[{"{", 
           RowBox[{"1.9`", ",", "0.908636269690651`"}], "}"}]], 
        Annotation[#, {1.9, 0.908636269690651}, "Tooltip"]& ], 
       TagBox[
        TooltipBox[{
          Opacity[0.], 
          PointBox[{{1.9666666666666666`, 0.913892280953983}}]}, 
         RowBox[{"{", 
           RowBox[{"1.9666666666666666`", ",", "0.913892280953983`"}], "}"}]],
         Annotation[#, {1.9666666666666666`, 0.913892280953983}, 
         "Tooltip"]& ], 
       TagBox[
        TooltipBox[{
          Opacity[0.], 
          PointBox[{{2.033333333333333, 0.950218730613246}}]}, 
         RowBox[{"{", 
           RowBox[{"2.033333333333333`", ",", "0.950218730613246`"}], "}"}]], 
        Annotation[#, {2.033333333333333, 0.950218730613246}, "Tooltip"]& ], 
       TagBox[
        TooltipBox[{
          Opacity[0.], 
          PointBox[{{2.1, 0.894951265057816}}]}, 
         RowBox[{"{", 
           RowBox[{"2.1`", ",", "0.894951265057816`"}], "}"}]], 
        Annotation[#, {2.1, 0.894951265057816}, "Tooltip"]& ], 
       TagBox[
        TooltipBox[{
          Opacity[0.], 
          PointBox[{{2.1666666666666665`, 0.93066283669932}}]}, 
         RowBox[{"{", 
           RowBox[{"2.1666666666666665`", ",", "0.93066283669932`"}], "}"}]], 
        Annotation[#, {2.1666666666666665`, 0.93066283669932}, "Tooltip"]& ], 
       TagBox[
        TooltipBox[{
          Opacity[0.], 
          PointBox[{{2.2333333333333334`, 0.874808249915692}}]}, 
         RowBox[{"{", 
           RowBox[{"2.2333333333333334`", ",", "0.874808249915692`"}], "}"}]],
         Annotation[#, {2.2333333333333334`, 0.874808249915692}, 
         "Tooltip"]& ], 
       TagBox[
        TooltipBox[{
          Opacity[0.], 
          PointBox[{{2.3, 0.896939027475714}}]}, 
         RowBox[{"{", 
           RowBox[{"2.3`", ",", "0.896939027475714`"}], "}"}]], 
        Annotation[#, {2.3, 0.896939027475714}, "Tooltip"]& ], 
       TagBox[
        TooltipBox[{
          Opacity[0.], 
          PointBox[{{2.3666666666666667`, 0.931367759100718}}]}, 
         RowBox[{"{", 
           RowBox[{"2.3666666666666667`", ",", "0.931367759100718`"}], "}"}]],
         Annotation[#, {2.3666666666666667`, 0.931367759100718}, 
         "Tooltip"]& ], 
       TagBox[
        TooltipBox[{
          Opacity[0.], 
          PointBox[{{2.433333333333333, 0.901882790250193}}]}, 
         RowBox[{"{", 
           RowBox[{"2.433333333333333`", ",", "0.901882790250193`"}], "}"}]], 
        Annotation[#, {2.433333333333333, 0.901882790250193}, "Tooltip"]& ], 
       TagBox[
        TooltipBox[{
          Opacity[0.], 
          PointBox[{{2.5, 0.876551135686623}}]}, 
         RowBox[{"{", 
           RowBox[{"2.5`", ",", "0.876551135686623`"}], "}"}]], 
        Annotation[#, {2.5, 0.876551135686623}, "Tooltip"]& ], 
       TagBox[
        TooltipBox[{
          Opacity[0.], 
          PointBox[{{2.566666666666667, 0.869780168562952}}]}, 
         RowBox[{"{", 
           RowBox[{"2.566666666666667`", ",", "0.869780168562952`"}], "}"}]], 
        Annotation[#, {2.566666666666667, 0.869780168562952}, "Tooltip"]& ], 
       TagBox[
        TooltipBox[{
          Opacity[0.], 
          PointBox[{{2.6333333333333333`, 0.897484190531675}}]}, 
         RowBox[{"{", 
           RowBox[{"2.6333333333333333`", ",", "0.897484190531675`"}], "}"}]],
         Annotation[#, {2.6333333333333333`, 0.897484190531675}, 
         "Tooltip"]& ], 
       TagBox[
        TooltipBox[{
          Opacity[0.], 
          PointBox[{{2.7, 0.883093824566008}}]}, 
         RowBox[{"{", 
           RowBox[{"2.7`", ",", "0.883093824566008`"}], "}"}]], 
        Annotation[#, {2.7, 0.883093824566008}, "Tooltip"]& ], 
       TagBox[
        TooltipBox[{
          Opacity[0.], 
          PointBox[{{2.7666666666666666`, 0.888352125728904}}]}, 
         RowBox[{"{", 
           RowBox[{"2.7666666666666666`", ",", "0.888352125728904`"}], "}"}]],
         Annotation[#, {2.7666666666666666`, 0.888352125728904}, 
         "Tooltip"]& ], 
       TagBox[
        TooltipBox[{
          Opacity[0.], 
          PointBox[{{2.8333333333333335`, 0.897033275940272}}]}, 
         RowBox[{"{", 
           RowBox[{"2.8333333333333335`", ",", "0.897033275940272`"}], "}"}]],
         Annotation[#, {2.8333333333333335`, 0.897033275940272}, 
         "Tooltip"]& ], 
       TagBox[
        TooltipBox[{
          Opacity[0.], 
          PointBox[{{2.9, 0.900647596525264}}]}, 
         RowBox[{"{", 
           RowBox[{"2.9`", ",", "0.900647596525264`"}], "}"}]], 
        Annotation[#, {2.9, 0.900647596525264}, "Tooltip"]& ], 
       TagBox[
        TooltipBox[{
          Opacity[0.], 
          PointBox[{{2.966666666666667, 0.893216357037657}}]}, 
         RowBox[{"{", 
           RowBox[{"2.966666666666667`", ",", "0.893216357037657`"}], "}"}]], 
        Annotation[#, {2.966666666666667, 0.893216357037657}, "Tooltip"]& ], 
       TagBox[
        TooltipBox[{
          Opacity[0.], 
          PointBox[{{3.033333333333333, 0.912405732193623}}]}, 
         RowBox[{"{", 
           RowBox[{"3.033333333333333`", ",", "0.912405732193623`"}], "}"}]], 
        Annotation[#, {3.033333333333333, 0.912405732193623}, "Tooltip"]& ], 
       TagBox[
        TooltipBox[{
          Opacity[0.], 
          PointBox[{{3.1, 0.946398721577689}}]}, 
         RowBox[{"{", 
           RowBox[{"3.1`", ",", "0.946398721577689`"}], "}"}]], 
        Annotation[#, {3.1, 0.946398721577689}, "Tooltip"]& ], 
       TagBox[
        TooltipBox[{
          Opacity[0.], 
          PointBox[{{3.1666666666666665`, 0.906500825132651}}]}, 
         RowBox[{"{", 
           RowBox[{"3.1666666666666665`", ",", "0.906500825132651`"}], "}"}]],
         Annotation[#, {3.1666666666666665`, 0.906500825132651}, 
         "Tooltip"]& ], 
       TagBox[
        TooltipBox[{
          Opacity[0.], 
          PointBox[{{3.2333333333333334`, 0.954659070956618}}]}, 
         RowBox[{"{", 
           RowBox[{"3.2333333333333334`", ",", "0.954659070956618`"}], "}"}]],
         Annotation[#, {3.2333333333333334`, 0.954659070956618}, 
         "Tooltip"]& ], 
       TagBox[
        TooltipBox[{
          Opacity[0.], 
          PointBox[{{3.3, 0.920798065198741}}]}, 
         RowBox[{"{", 
           RowBox[{"3.3`", ",", "0.920798065198741`"}], "}"}]], 
        Annotation[#, {3.3, 0.920798065198741}, "Tooltip"]& ], 
       TagBox[
        TooltipBox[{
          Opacity[0.], 
          PointBox[{{3.3666666666666667`, 0.915502714190336}}]}, 
         RowBox[{"{", 
           RowBox[{"3.3666666666666667`", ",", "0.915502714190336`"}], "}"}]],
         Annotation[#, {3.3666666666666667`, 0.915502714190336}, 
         "Tooltip"]& ], 
       TagBox[
        TooltipBox[{
          Opacity[0.], 
          PointBox[{{3.433333333333333, 0.920065702965423}}]}, 
         RowBox[{"{", 
           RowBox[{"3.433333333333333`", ",", "0.920065702965423`"}], "}"}]], 
        Annotation[#, {3.433333333333333, 0.920065702965423}, "Tooltip"]& ], 
       TagBox[
        TooltipBox[{
          Opacity[0.], 
          PointBox[{{3.5, 0.927334080561915}}]}, 
         RowBox[{"{", 
           RowBox[{"3.5`", ",", "0.927334080561915`"}], "}"}]], 
        Annotation[#, {3.5, 0.927334080561915}, "Tooltip"]& ], 
       TagBox[
        TooltipBox[{
          Opacity[0.], 
          PointBox[{{3.566666666666667, 0.905955377718628}}]}, 
         RowBox[{"{", 
           RowBox[{"3.566666666666667`", ",", "0.905955377718628`"}], "}"}]], 
        Annotation[#, {3.566666666666667, 0.905955377718628}, "Tooltip"]& ], 
       TagBox[
        TooltipBox[{
          Opacity[0.], 
          PointBox[{{3.6333333333333333`, 0.896165089088933}}]}, 
         RowBox[{"{", 
           RowBox[{"3.6333333333333333`", ",", "0.896165089088933`"}], "}"}]],
         Annotation[#, {3.6333333333333333`, 0.896165089088933}, 
         "Tooltip"]& ], 
       TagBox[
        TooltipBox[{
          Opacity[0.], 
          PointBox[{{3.7, 0.921721730058158}}]}, 
         RowBox[{"{", 
           RowBox[{"3.7`", ",", "0.921721730058158`"}], "}"}]], 
        Annotation[#, {3.7, 0.921721730058158}, "Tooltip"]& ], 
       TagBox[
        TooltipBox[{
          Opacity[0.], 
          PointBox[{{3.7666666666666666`, 0.931012410702303}}]}, 
         RowBox[{"{", 
           RowBox[{"3.7666666666666666`", ",", "0.931012410702303`"}], "}"}]],
         Annotation[#, {3.7666666666666666`, 0.931012410702303}, 
         "Tooltip"]& ], 
       TagBox[
        TooltipBox[{
          Opacity[0.], 
          PointBox[{{3.8333333333333335`, 0.90715676460483}}]}, 
         RowBox[{"{", 
           RowBox[{"3.8333333333333335`", ",", "0.90715676460483`"}], "}"}]], 
        Annotation[#, {3.8333333333333335`, 0.90715676460483}, "Tooltip"]& ], 
       TagBox[
        TooltipBox[{
          Opacity[0.], 
          PointBox[{{3.9, 0.908098478194795}}]}, 
         RowBox[{"{", 
           RowBox[{"3.9`", ",", "0.908098478194795`"}], "}"}]], 
        Annotation[#, {3.9, 0.908098478194795}, "Tooltip"]& ], 
       TagBox[
        TooltipBox[{
          Opacity[0.], 
          PointBox[{{3.966666666666667, 0.906133110914624}}]}, 
         RowBox[{"{", 
           RowBox[{"3.966666666666667`", ",", "0.906133110914624`"}], "}"}]], 
        Annotation[#, {3.966666666666667, 0.906133110914624}, "Tooltip"]& ], 
       TagBox[
        TooltipBox[{
          Opacity[0.], 
          PointBox[{{4.033333333333333, 0.933562833676909}}]}, 
         RowBox[{"{", 
           RowBox[{"4.033333333333333`", ",", "0.933562833676909`"}], "}"}]], 
        Annotation[#, {4.033333333333333, 0.933562833676909}, "Tooltip"]& ], 
       TagBox[
        TooltipBox[{
          Opacity[0.], 
          PointBox[{{4.1, 0.924073210814762}}]}, 
         RowBox[{"{", 
           RowBox[{"4.1`", ",", "0.924073210814762`"}], "}"}]], 
        Annotation[#, {4.1, 0.924073210814762}, "Tooltip"]& ], 
       TagBox[
        TooltipBox[{
          Opacity[0.], 
          PointBox[{{4.166666666666667, 0.956194737424622}}]}, 
         RowBox[{"{", 
           RowBox[{"4.166666666666667`", ",", "0.956194737424622`"}], "}"}]], 
        Annotation[#, {4.166666666666667, 0.956194737424622}, "Tooltip"]& ], 
       TagBox[
        TooltipBox[{
          Opacity[0.], 
          PointBox[{{4.233333333333333, 0.913077253026103}}]}, 
         RowBox[{"{", 
           RowBox[{"4.233333333333333`", ",", "0.913077253026103`"}], "}"}]], 
        Annotation[#, {4.233333333333333, 0.913077253026103}, "Tooltip"]& ], 
       TagBox[
        TooltipBox[{
          Opacity[0.], 
          PointBox[{{4.3, 0.931692816449429}}]}, 
         RowBox[{"{", 
           RowBox[{"4.3`", ",", "0.931692816449429`"}], "}"}]], 
        Annotation[#, {4.3, 0.931692816449429}, "Tooltip"]& ], 
       TagBox[
        TooltipBox[{
          Opacity[0.], 
          PointBox[{{4.366666666666666, 0.921804971851397}}]}, 
         RowBox[{"{", 
           RowBox[{"4.366666666666666`", ",", "0.921804971851397`"}], "}"}]], 
        Annotation[#, {4.366666666666666, 0.921804971851397}, "Tooltip"]& ], 
       TagBox[
        TooltipBox[{
          Opacity[0.], 
          PointBox[{{4.433333333333334, 0.905717176674012}}]}, 
         RowBox[{"{", 
           RowBox[{"4.433333333333334`", ",", "0.905717176674012`"}], "}"}]], 
        Annotation[#, {4.433333333333334, 0.905717176674012}, "Tooltip"]& ], 
       TagBox[
        TooltipBox[{
          Opacity[0.], 
          PointBox[{{4.5, 0.895183716689012}}]}, 
         RowBox[{"{", 
           RowBox[{"4.5`", ",", "0.895183716689012`"}], "}"}]], 
        Annotation[#, {4.5, 0.895183716689012}, "Tooltip"]& ], 
       TagBox[
        TooltipBox[{
          Opacity[0.], 
          PointBox[{{4.566666666666666, 0.918735730216112}}]}, 
         RowBox[{"{", 
           RowBox[{"4.566666666666666`", ",", "0.918735730216112`"}], "}"}]], 
        Annotation[#, {4.566666666666666, 0.918735730216112}, "Tooltip"]& ], 
       TagBox[
        TooltipBox[{
          Opacity[0.], 
          PointBox[{{4.633333333333334, 0.93579490873453}}]}, 
         RowBox[{"{", 
           RowBox[{"4.633333333333334`", ",", "0.93579490873453`"}], "}"}]], 
        Annotation[#, {4.633333333333334, 0.93579490873453}, "Tooltip"]& ], 
       TagBox[
        TooltipBox[{
          Opacity[0.], 
          PointBox[{{4.7, 0.923333090649195}}]}, 
         RowBox[{"{", 
           RowBox[{"4.7`", ",", "0.923333090649195`"}], "}"}]], 
        Annotation[#, {4.7, 0.923333090649195}, "Tooltip"]& ], 
       TagBox[
        TooltipBox[{
          Opacity[0.], 
          PointBox[{{4.766666666666667, 0.917106339737292}}]}, 
         RowBox[{"{", 
           RowBox[{"4.766666666666667`", ",", "0.917106339737292`"}], "}"}]], 
        Annotation[#, {4.766666666666667, 0.917106339737292}, "Tooltip"]& ], 
       TagBox[
        TooltipBox[{
          Opacity[0.], 
          PointBox[{{4.833333333333333, 0.886423730401167}}]}, 
         RowBox[{"{", 
           RowBox[{"4.833333333333333`", ",", "0.886423730401167`"}], "}"}]], 
        Annotation[#, {4.833333333333333, 0.886423730401167}, "Tooltip"]& ], 
       TagBox[
        TooltipBox[{
          Opacity[0.], 
          PointBox[{{4.9, 0.892845772529874}}]}, 
         RowBox[{"{", 
           RowBox[{"4.9`", ",", "0.892845772529874`"}], "}"}]], 
        Annotation[#, {4.9, 0.892845772529874}, "Tooltip"]& ], 
       TagBox[
        TooltipBox[{
          Opacity[0.], 
          PointBox[{{4.966666666666667, 0.914210888689907}}]}, 
         RowBox[{"{", 
           RowBox[{"4.966666666666667`", ",", "0.914210888689907`"}], "}"}]], 
        Annotation[#, {4.966666666666667, 0.914210888689907}, "Tooltip"]& ], 
       TagBox[
        TooltipBox[{
          Opacity[0.], 
          PointBox[{{5.033333333333333, 0.921554784128819}}]}, 
         RowBox[{"{", 
           RowBox[{"5.033333333333333`", ",", "0.921554784128819`"}], "}"}]], 
        Annotation[#, {5.033333333333333, 0.921554784128819}, "Tooltip"]& ], 
       TagBox[
        TooltipBox[{
          Opacity[0.], 
          PointBox[{{5.1, 0.887620886673339}}]}, 
         RowBox[{"{", 
           RowBox[{"5.1`", ",", "0.887620886673339`"}], "}"}]], 
        Annotation[#, {5.1, 0.887620886673339}, "Tooltip"]& ], 
       TagBox[
        TooltipBox[{
          Opacity[0.], 
          PointBox[{{5.166666666666667, 0.883821876967284}}]}, 
         RowBox[{"{", 
           RowBox[{"5.166666666666667`", ",", "0.883821876967284`"}], "}"}]], 
        Annotation[#, {5.166666666666667, 0.883821876967284}, "Tooltip"]& ], 
       TagBox[
        TooltipBox[{
          Opacity[0.], 
          PointBox[{{5.233333333333333, 0.936651232954444}}]}, 
         RowBox[{"{", 
           RowBox[{"5.233333333333333`", ",", "0.936651232954444`"}], "}"}]], 
        Annotation[#, {5.233333333333333, 0.936651232954444}, "Tooltip"]& ], 
       TagBox[
        TooltipBox[{
          Opacity[0.], 
          PointBox[{{5.3, 0.922156779349599}}]}, 
         RowBox[{"{", 
           RowBox[{"5.3`", ",", "0.922156779349599`"}], "}"}]], 
        Annotation[#, {5.3, 0.922156779349599}, "Tooltip"]& ], 
       TagBox[
        TooltipBox[{
          Opacity[0.], 
          PointBox[{{5.366666666666666, 0.934168568154143}}]}, 
         RowBox[{"{", 
           RowBox[{"5.366666666666666`", ",", "0.934168568154143`"}], "}"}]], 
        Annotation[#, {5.366666666666666, 0.934168568154143}, "Tooltip"]& ], 
       TagBox[
        TooltipBox[{
          Opacity[0.], 
          PointBox[{{5.433333333333334, 0.903418747106052}}]}, 
         RowBox[{"{", 
           RowBox[{"5.433333333333334`", ",", "0.903418747106052`"}], "}"}]], 
        Annotation[#, {5.433333333333334, 0.903418747106052}, "Tooltip"]& ], 
       TagBox[
        TooltipBox[{
          Opacity[0.], 
          PointBox[{{5.5, 0.880860099903888}}]}, 
         RowBox[{"{", 
           RowBox[{"5.5`", ",", "0.880860099903888`"}], "}"}]], 
        Annotation[#, {5.5, 0.880860099903888}, "Tooltip"]& ], 
       TagBox[
        TooltipBox[{
          Opacity[0.], 
          PointBox[{{5.566666666666666, 0.945122242679742}}]}, 
         RowBox[{"{", 
           RowBox[{"5.566666666666666`", ",", "0.945122242679742`"}], "}"}]], 
        Annotation[#, {5.566666666666666, 0.945122242679742}, "Tooltip"]& ], 
       TagBox[
        TooltipBox[{
          Opacity[0.], 
          PointBox[{{5.633333333333334, 0.91094534663129}}]}, 
         RowBox[{"{", 
           RowBox[{"5.633333333333334`", ",", "0.91094534663129`"}], "}"}]], 
        Annotation[#, {5.633333333333334, 0.91094534663129}, "Tooltip"]& ], 
       TagBox[
        TooltipBox[{
          Opacity[0.], 
          PointBox[{{5.7, 0.95067310083895}}]}, 
         RowBox[{"{", 
           RowBox[{"5.7`", ",", "0.95067310083895`"}], "}"}]], 
        Annotation[#, {5.7, 0.95067310083895}, "Tooltip"]& ], 
       TagBox[
        TooltipBox[{
          Opacity[0.], 
          PointBox[{{5.766666666666667, 0.906599779271757}}]}, 
         RowBox[{"{", 
           RowBox[{"5.766666666666667`", ",", "0.906599779271757`"}], "}"}]], 
        Annotation[#, {5.766666666666667, 0.906599779271757}, "Tooltip"]& ], 
       TagBox[
        TooltipBox[{
          Opacity[0.], 
          PointBox[{{5.833333333333333, 0.94979077251786}}]}, 
         RowBox[{"{", 
           RowBox[{"5.833333333333333`", ",", "0.94979077251786`"}], "}"}]], 
        Annotation[#, {5.833333333333333, 0.94979077251786}, "Tooltip"]& ], 
       TagBox[
        TooltipBox[{
          Opacity[0.], 
          PointBox[{{5.9, 0.92579150291292}}]}, 
         RowBox[{"{", 
           RowBox[{"5.9`", ",", "0.92579150291292`"}], "}"}]], 
        Annotation[#, {5.9, 0.92579150291292}, "Tooltip"]& ], 
       TagBox[
        TooltipBox[{
          Opacity[0.], 
          PointBox[{{5.966666666666667, 0.888753052775646}}]}, 
         RowBox[{"{", 
           RowBox[{"5.966666666666667`", ",", "0.888753052775646`"}], "}"}]], 
        Annotation[#, {5.966666666666667, 0.888753052775646}, "Tooltip"]& ], 
       TagBox[
        TooltipBox[{
          Opacity[0.], 
          PointBox[{{6.033333333333333, 0.93587345820348}}]}, 
         RowBox[{"{", 
           RowBox[{"6.033333333333333`", ",", "0.93587345820348`"}], "}"}]], 
        Annotation[#, {6.033333333333333, 0.93587345820348}, "Tooltip"]& ], 
       TagBox[
        TooltipBox[{
          Opacity[0.], 
          PointBox[{{6.1, 0.940216399484307}}]}, 
         RowBox[{"{", 
           RowBox[{"6.1`", ",", "0.940216399484307`"}], "}"}]], 
        Annotation[#, {6.1, 0.940216399484307}, "Tooltip"]& ], 
       TagBox[
        TooltipBox[{
          Opacity[0.], 
          PointBox[{{6.166666666666667, 0.923213678543468}}]}, 
         RowBox[{"{", 
           RowBox[{"6.166666666666667`", ",", "0.923213678543468`"}], "}"}]], 
        Annotation[#, {6.166666666666667, 0.923213678543468}, "Tooltip"]& ], 
       TagBox[
        TooltipBox[{
          Opacity[0.], 
          PointBox[{{6.233333333333333, 0.901096981786426}}]}, 
         RowBox[{"{", 
           RowBox[{"6.233333333333333`", ",", "0.901096981786426`"}], "}"}]], 
        Annotation[#, {6.233333333333333, 0.901096981786426}, "Tooltip"]& ], 
       TagBox[
        TooltipBox[{
          Opacity[0.], 
          PointBox[{{6.3, 0.941238805052255}}]}, 
         RowBox[{"{", 
           RowBox[{"6.3`", ",", "0.941238805052255`"}], "}"}]], 
        Annotation[#, {6.3, 0.941238805052255}, "Tooltip"]& ], 
       TagBox[
        TooltipBox[{
          Opacity[0.], 
          PointBox[{{6.366666666666666, 0.905206444779424}}]}, 
         RowBox[{"{", 
           RowBox[{"6.366666666666666`", ",", "0.905206444779424`"}], "}"}]], 
        Annotation[#, {6.366666666666666, 0.905206444779424}, "Tooltip"]& ], 
       TagBox[
        TooltipBox[{
          Opacity[0.], 
          PointBox[{{6.433333333333334, 0.851865555471816}}]}, 
         RowBox[{"{", 
           RowBox[{"6.433333333333334`", ",", "0.851865555471816`"}], "}"}]], 
        Annotation[#, {6.433333333333334, 0.851865555471816}, "Tooltip"]& ], 
       TagBox[
        TooltipBox[{
          Opacity[0.], 
          PointBox[{{6.5, 0.940552894106957}}]}, 
         RowBox[{"{", 
           RowBox[{"6.5`", ",", "0.940552894106957`"}], "}"}]], 
        Annotation[#, {6.5, 0.940552894106957}, "Tooltip"]& ], 
       TagBox[
        TooltipBox[{
          Opacity[0.], 
          PointBox[{{6.566666666666666, 0.928354130730127}}]}, 
         RowBox[{"{", 
           RowBox[{"6.566666666666666`", ",", "0.928354130730127`"}], "}"}]], 
        Annotation[#, {6.566666666666666, 0.928354130730127}, "Tooltip"]& ], 
       TagBox[
        TooltipBox[{
          Opacity[0.], 
          PointBox[{{6.633333333333334, 0.891668796809201}}]}, 
         RowBox[{"{", 
           RowBox[{"6.633333333333334`", ",", "0.891668796809201`"}], "}"}]], 
        Annotation[#, {6.633333333333334, 0.891668796809201}, "Tooltip"]& ], 
       TagBox[
        TooltipBox[{
          Opacity[0.], 
          PointBox[{{6.7, 0.889639324777337}}]}, 
         RowBox[{"{", 
           RowBox[{"6.7`", ",", "0.889639324777337`"}], "}"}]], 
        Annotation[#, {6.7, 0.889639324777337}, "Tooltip"]& ], 
       TagBox[
        TooltipBox[{
          Opacity[0.], 
          PointBox[{{6.766666666666667, 0.903677846611256}}]}, 
         RowBox[{"{", 
           RowBox[{"6.766666666666667`", ",", "0.903677846611256`"}], "}"}]], 
        Annotation[#, {6.766666666666667, 0.903677846611256}, "Tooltip"]& ], 
       TagBox[
        TooltipBox[{
          Opacity[0.], 
          PointBox[{{6.833333333333333, 0.891955563167404}}]}, 
         RowBox[{"{", 
           RowBox[{"6.833333333333333`", ",", "0.891955563167404`"}], "}"}]], 
        Annotation[#, {6.833333333333333, 0.891955563167404}, "Tooltip"]& ], 
       TagBox[
        TooltipBox[{
          Opacity[0.], 
          PointBox[{{6.9, 0.924340363771778}}]}, 
         RowBox[{"{", 
           RowBox[{"6.9`", ",", "0.924340363771778`"}], "}"}]], 
        Annotation[#, {6.9, 0.924340363771778}, "Tooltip"]& ], 
       TagBox[
        TooltipBox[{
          Opacity[0.], 
          PointBox[{{6.966666666666667, 0.894917735115377}}]}, 
         RowBox[{"{", 
           RowBox[{"6.966666666666667`", ",", "0.894917735115377`"}], "}"}]], 
        Annotation[#, {6.966666666666667, 0.894917735115377}, "Tooltip"]& ], 
       TagBox[
        TooltipBox[{
          Opacity[0.], 
          PointBox[{{7.033333333333333, 0.937692854488986}}]}, 
         RowBox[{"{", 
           RowBox[{"7.033333333333333`", ",", "0.937692854488986`"}], "}"}]], 
        Annotation[#, {7.033333333333333, 0.937692854488986}, "Tooltip"]& ], 
       TagBox[
        TooltipBox[{
          Opacity[0.], 
          PointBox[{{7.1, 0.956661623526612}}]}, 
         RowBox[{"{", 
           RowBox[{"7.1`", ",", "0.956661623526612`"}], "}"}]], 
        Annotation[#, {7.1, 0.956661623526612}, "Tooltip"]& ], 
       TagBox[
        TooltipBox[{
          Opacity[0.], 
          PointBox[{{7.166666666666667, 0.899715294953445}}]}, 
         RowBox[{"{", 
           RowBox[{"7.166666666666667`", ",", "0.899715294953445`"}], "}"}]], 
        Annotation[#, {7.166666666666667, 0.899715294953445}, "Tooltip"]& ], 
       TagBox[
        TooltipBox[{
          Opacity[0.], 
          PointBox[{{7.233333333333333, 0.930426696760878}}]}, 
         RowBox[{"{", 
           RowBox[{"7.233333333333333`", ",", "0.930426696760878`"}], "}"}]], 
        Annotation[#, {7.233333333333333, 0.930426696760878}, "Tooltip"]& ], 
       TagBox[
        TooltipBox[{
          Opacity[0.], 
          PointBox[{{7.3, 0.891122482875937}}]}, 
         RowBox[{"{", 
           RowBox[{"7.3`", ",", "0.891122482875937`"}], "}"}]], 
        Annotation[#, {7.3, 0.891122482875937}, "Tooltip"]& ], 
       TagBox[
        TooltipBox[{
          Opacity[0.], 
          PointBox[{{7.366666666666666, 0.958166331165013}}]}, 
         RowBox[{"{", 
           RowBox[{"7.366666666666666`", ",", "0.958166331165013`"}], "}"}]], 
        Annotation[#, {7.366666666666666, 0.958166331165013}, "Tooltip"]& ], 
       TagBox[
        TooltipBox[{
          Opacity[0.], 
          PointBox[{{7.433333333333334, 0.904353579752348}}]}, 
         RowBox[{"{", 
           RowBox[{"7.433333333333334`", ",", "0.904353579752348`"}], "}"}]], 
        Annotation[#, {7.433333333333334, 0.904353579752348}, "Tooltip"]& ], 
       TagBox[
        TooltipBox[{
          Opacity[0.], 
          PointBox[{{7.5, 0.94882727943171}}]}, 
         RowBox[{"{", 
           RowBox[{"7.5`", ",", "0.94882727943171`"}], "}"}]], 
        Annotation[#, {7.5, 0.94882727943171}, "Tooltip"]& ], 
       TagBox[
        TooltipBox[{
          Opacity[0.], 
          PointBox[{{7.566666666666666, 0.953488350092591}}]}, 
         RowBox[{"{", 
           RowBox[{"7.566666666666666`", ",", "0.953488350092591`"}], "}"}]], 
        Annotation[#, {7.566666666666666, 0.953488350092591}, "Tooltip"]& ], 
       TagBox[
        TooltipBox[{
          Opacity[0.], 
          PointBox[{{7.633333333333334, 0.936333059329314}}]}, 
         RowBox[{"{", 
           RowBox[{"7.633333333333334`", ",", "0.936333059329314`"}], "}"}]], 
        Annotation[#, {7.633333333333334, 0.936333059329314}, "Tooltip"]& ], 
       TagBox[
        TooltipBox[{
          Opacity[0.], 
          PointBox[{{7.7, 0.960721476569468}}]}, 
         RowBox[{"{", 
           RowBox[{"7.7`", ",", "0.960721476569468`"}], "}"}]], 
        Annotation[#, {7.7, 0.960721476569468}, "Tooltip"]& ], 
       TagBox[
        TooltipBox[{
          Opacity[0.], 
          PointBox[{{7.766666666666667, 0.933720951729875}}]}, 
         RowBox[{"{", 
           RowBox[{"7.766666666666667`", ",", "0.933720951729875`"}], "}"}]], 
        Annotation[#, {7.766666666666667, 0.933720951729875}, "Tooltip"]& ], 
       TagBox[
        TooltipBox[{
          Opacity[0.], 
          PointBox[{{7.833333333333333, 0.939977078882046}}]}, 
         RowBox[{"{", 
           RowBox[{"7.833333333333333`", ",", "0.939977078882046`"}], "}"}]], 
        Annotation[#, {7.833333333333333, 0.939977078882046}, "Tooltip"]& ], 
       TagBox[
        TooltipBox[{
          Opacity[0.], 
          PointBox[{{7.9, 0.931836049246672}}]}, 
         RowBox[{"{", 
           RowBox[{"7.9`", ",", "0.931836049246672`"}], "}"}]], 
        Annotation[#, {7.9, 0.931836049246672}, "Tooltip"]& ], 
       TagBox[
        TooltipBox[{
          Opacity[0.], 
          PointBox[{{7.966666666666667, 0.926241415369852}}]}, 
         RowBox[{"{", 
           RowBox[{"7.966666666666667`", ",", "0.926241415369852`"}], "}"}]], 
        Annotation[#, {7.966666666666667, 0.926241415369852}, "Tooltip"]& ], 
       TagBox[
        TooltipBox[{
          Opacity[0.], 
          PointBox[{{8.033333333333333, 0.908765224025895}}]}, 
         RowBox[{"{", 
           RowBox[{"8.033333333333333`", ",", "0.908765224025895`"}], "}"}]], 
        Annotation[#, {8.033333333333333, 0.908765224025895}, "Tooltip"]& ], 
       TagBox[
        TooltipBox[{
          Opacity[0.], 
          PointBox[{{8.1, 0.904149114989834}}]}, 
         RowBox[{"{", 
           RowBox[{"8.1`", ",", "0.904149114989834`"}], "}"}]], 
        Annotation[#, {8.1, 0.904149114989834}, "Tooltip"]& ], 
       TagBox[
        TooltipBox[{
          Opacity[0.], 
          PointBox[{{8.166666666666666, 0.926574875748236}}]}, 
         RowBox[{"{", 
           RowBox[{"8.166666666666666`", ",", "0.926574875748236`"}], "}"}]], 
        Annotation[#, {8.166666666666666, 0.926574875748236}, "Tooltip"]& ], 
       TagBox[
        TooltipBox[{
          Opacity[0.], 
          PointBox[{{8.233333333333333, 0.928165176816302}}]}, 
         RowBox[{"{", 
           RowBox[{"8.233333333333333`", ",", "0.928165176816302`"}], "}"}]], 
        Annotation[#, {8.233333333333333, 0.928165176816302}, "Tooltip"]& ], 
       TagBox[
        TooltipBox[{
          Opacity[0.], 
          PointBox[{{8.3, 0.971284847437908}}]}, 
         RowBox[{"{", 
           RowBox[{"8.3`", ",", "0.971284847437908`"}], "}"}]], 
        Annotation[#, {8.3, 0.971284847437908}, "Tooltip"]& ], 
       TagBox[
        TooltipBox[{
          Opacity[0.], 
          PointBox[{{8.366666666666667, 0.894644333806707}}]}, 
         RowBox[{"{", 
           RowBox[{"8.366666666666667`", ",", "0.894644333806707`"}], "}"}]], 
        Annotation[#, {8.366666666666667, 0.894644333806707}, "Tooltip"]& ], 
       TagBox[
        TooltipBox[{
          Opacity[0.], 
          PointBox[{{8.433333333333334, 0.940064221871336}}]}, 
         RowBox[{"{", 
           RowBox[{"8.433333333333334`", ",", "0.940064221871336`"}], "}"}]], 
        Annotation[#, {8.433333333333334, 0.940064221871336}, "Tooltip"]& ], 
       TagBox[
        TooltipBox[{
          Opacity[0.], 
          PointBox[{{8.5, 0.935022432912958}}]}, 
         RowBox[{"{", 
           RowBox[{"8.5`", ",", "0.935022432912958`"}], "}"}]], 
        Annotation[#, {8.5, 0.935022432912958}, "Tooltip"]& ], 
       TagBox[
        TooltipBox[{
          Opacity[0.], 
          PointBox[{{8.566666666666666, 0.944043081652913}}]}, 
         RowBox[{"{", 
           RowBox[{"8.566666666666666`", ",", "0.944043081652913`"}], "}"}]], 
        Annotation[#, {8.566666666666666, 0.944043081652913}, "Tooltip"]& ], 
       TagBox[
        TooltipBox[{
          Opacity[0.], 
          PointBox[{{8.633333333333333, 0.917726467583316}}]}, 
         RowBox[{"{", 
           RowBox[{"8.633333333333333`", ",", "0.917726467583316`"}], "}"}]], 
        Annotation[#, {8.633333333333333, 0.917726467583316}, "Tooltip"]& ], 
       TagBox[
        TooltipBox[{
          Opacity[0.], 
          PointBox[{{8.7, 0.924779593311836}}]}, 
         RowBox[{"{", 
           RowBox[{"8.7`", ",", "0.924779593311836`"}], "}"}]], 
        Annotation[#, {8.7, 0.924779593311836}, "Tooltip"]& ], 
       TagBox[
        TooltipBox[{
          Opacity[0.], 
          PointBox[{{8.766666666666667, 0.900780520177169}}]}, 
         RowBox[{"{", 
           RowBox[{"8.766666666666667`", ",", "0.900780520177169`"}], "}"}]], 
        Annotation[#, {8.766666666666667, 0.900780520177169}, "Tooltip"]& ], 
       TagBox[
        TooltipBox[{
          Opacity[0.], 
          PointBox[{{8.833333333333334, 0.925114416062003}}]}, 
         RowBox[{"{", 
           RowBox[{"8.833333333333334`", ",", "0.925114416062003`"}], "}"}]], 
        Annotation[#, {8.833333333333334, 0.925114416062003}, "Tooltip"]& ], 
       TagBox[
        TooltipBox[{
          Opacity[0.], 
          PointBox[{{8.9, 0.961045218988347}}]}, 
         RowBox[{"{", 
           RowBox[{"8.9`", ",", "0.961045218988347`"}], "}"}]], 
        Annotation[#, {8.9, 0.961045218988347}, "Tooltip"]& ], 
       TagBox[
        TooltipBox[{
          Opacity[0.], 
          PointBox[{{8.966666666666667, 0.926163103527168}}]}, 
         RowBox[{"{", 
           RowBox[{"8.966666666666667`", ",", "0.926163103527168`"}], "}"}]], 
        Annotation[#, {8.966666666666667, 0.926163103527168}, "Tooltip"]& ], 
       TagBox[
        TooltipBox[{
          Opacity[0.], 
          PointBox[{{9.033333333333333, 0.961930369750855}}]}, 
         RowBox[{"{", 
           RowBox[{"9.033333333333333`", ",", "0.961930369750855`"}], "}"}]], 
        Annotation[#, {9.033333333333333, 0.961930369750855}, "Tooltip"]& ], 
       TagBox[
        TooltipBox[{
          Opacity[0.], 
          PointBox[{{9.1, 0.943391944913572}}]}, 
         RowBox[{"{", 
           RowBox[{"9.1`", ",", "0.943391944913572`"}], "}"}]], 
        Annotation[#, {9.1, 0.943391944913572}, "Tooltip"]& ], 
       TagBox[
        TooltipBox[{
          Opacity[0.], 
          PointBox[{{9.166666666666666, 0.93454834359594}}]}, 
         RowBox[{"{", 
           RowBox[{"9.166666666666666`", ",", "0.93454834359594`"}], "}"}]], 
        Annotation[#, {9.166666666666666, 0.93454834359594}, "Tooltip"]& ], 
       TagBox[
        TooltipBox[{
          Opacity[0.], 
          PointBox[{{9.233333333333333, 0.908572673758772}}]}, 
         RowBox[{"{", 
           RowBox[{"9.233333333333333`", ",", "0.908572673758772`"}], "}"}]], 
        Annotation[#, {9.233333333333333, 0.908572673758772}, "Tooltip"]& ], 
       TagBox[
        TooltipBox[{
          Opacity[0.], 
          PointBox[{{9.3, 0.941804441879449}}]}, 
         RowBox[{"{", 
           RowBox[{"9.3`", ",", "0.941804441879449`"}], "}"}]], 
        Annotation[#, {9.3, 0.941804441879449}, "Tooltip"]& ], 
       TagBox[
        TooltipBox[{
          Opacity[0.], 
          PointBox[{{9.366666666666667, 0.926688838145439}}]}, 
         RowBox[{"{", 
           RowBox[{"9.366666666666667`", ",", "0.926688838145439`"}], "}"}]], 
        Annotation[#, {9.366666666666667, 0.926688838145439}, "Tooltip"]& ], 
       TagBox[
        TooltipBox[{
          Opacity[0.], 
          PointBox[{{9.433333333333334, 0.955734455864011}}]}, 
         RowBox[{"{", 
           RowBox[{"9.433333333333334`", ",", "0.955734455864011`"}], "}"}]], 
        Annotation[#, {9.433333333333334, 0.955734455864011}, "Tooltip"]& ], 
       TagBox[
        TooltipBox[{
          Opacity[0.], 
          PointBox[{{9.5, 0.931338951525408}}]}, 
         RowBox[{"{", 
           RowBox[{"9.5`", ",", "0.931338951525408`"}], "}"}]], 
        Annotation[#, {9.5, 0.931338951525408}, "Tooltip"]& ], 
       TagBox[
        TooltipBox[{
          Opacity[0.], 
          PointBox[{{9.566666666666666, 0.937990276071527}}]}, 
         RowBox[{"{", 
           RowBox[{"9.566666666666666`", ",", "0.937990276071527`"}], "}"}]], 
        Annotation[#, {9.566666666666666, 0.937990276071527}, "Tooltip"]& ], 
       TagBox[
        TooltipBox[{
          Opacity[0.], 
          PointBox[{{9.633333333333333, 0.953776043587999}}]}, 
         RowBox[{"{", 
           RowBox[{"9.633333333333333`", ",", "0.953776043587999`"}], "}"}]], 
        Annotation[#, {9.633333333333333, 0.953776043587999}, "Tooltip"]& ], 
       TagBox[
        TooltipBox[{
          Opacity[0.], 
          PointBox[{{9.7, 0.956015773694388}}]}, 
         RowBox[{"{", 
           RowBox[{"9.7`", ",", "0.956015773694388`"}], "}"}]], 
        Annotation[#, {9.7, 0.956015773694388}, "Tooltip"]& ], 
       TagBox[
        TooltipBox[{
          Opacity[0.], 
          PointBox[{{9.766666666666667, 0.963253989481853}}]}, 
         RowBox[{"{", 
           RowBox[{"9.766666666666667`", ",", "0.963253989481853`"}], "}"}]], 
        Annotation[#, {9.766666666666667, 0.963253989481853}, "Tooltip"]& ], 
       TagBox[
        TooltipBox[{
          Opacity[0.], 
          PointBox[{{9.833333333333334, 0.926788837013712}}]}, 
         RowBox[{"{", 
           RowBox[{"9.833333333333334`", ",", "0.926788837013712`"}], "}"}]], 
        Annotation[#, {9.833333333333334, 0.926788837013712}, "Tooltip"]& ], 
       TagBox[
        TooltipBox[{
          Opacity[0.], 
          PointBox[{{9.9, 0.930692602472507}}]}, 
         RowBox[{"{", 
           RowBox[{"9.9`", ",", "0.930692602472507`"}], "}"}]], 
        Annotation[#, {9.9, 0.930692602472507}, "Tooltip"]& ], 
       TagBox[
        TooltipBox[{
          Opacity[0.], 
          PointBox[{{9.966666666666667, 0.934710364263945}}]}, 
         RowBox[{"{", 
           RowBox[{"9.966666666666667`", ",", "0.934710364263945`"}], "}"}]], 
        Annotation[#, {9.966666666666667, 0.934710364263945}, 
         "Tooltip"]& ]}}, {{}, {}}}, {
    DisplayFunction -> Identity, DisplayFunction -> Identity, AspectRatio -> 
     NCache[GoldenRatio^(-1), 0.6180339887498948], Axes -> {True, True}, 
     AxesLabel -> {None, None}, AxesOrigin -> {0, 0}, DisplayFunction :> 
     Identity, Frame -> {{True, True}, {True, True}}, FrameLabel -> {{
        FormBox[
         TagBox[
          StyleBox["\"Fluorescence\"", 
           GrayLevel[0], FontSize -> 16, FontFamily -> "Helvetica", 
           StripOnInput -> False], HoldForm], TraditionalForm], None}, {
        FormBox[
         TagBox[
          StyleBox["\"Time (hours)\"", 
           GrayLevel[0], FontSize -> 16, FontFamily -> "Helvetica", 
           StripOnInput -> False], HoldForm], TraditionalForm], None}}, 
     FrameTicks -> {{Automatic, Automatic}, {Automatic, Automatic}}, 
     GridLines -> {None, None}, GridLinesStyle -> Directive[
       GrayLevel[0.5, 0.4]], ImageSize -> 400, 
     Method -> {
      "OptimizePlotMarkers" -> True, "OptimizePlotMarkers" -> True, 
       "CoordinatesToolOptions" -> {"DisplayFunction" -> ({
           Identity[
            Part[#, 1]], 
           Identity[
            Part[#, 2]]}& ), "CopiedValueFunction" -> ({
           Identity[
            Part[#, 1]], 
           Identity[
            Part[#, 2]]}& )}}, PlotLabel -> FormBox[
       StyleBox[
       "\"solution 2A2B\"", FontFamily -> "Helvetica", FontSize -> 16, 
        GrayLevel[0], StripOnInput -> False], TraditionalForm], 
     PlotRange -> {{0, 9.966666666666667}, {0, 0.971284847437908}}, 
     PlotRangeClipping -> True, PlotRangePadding -> {{
        Scaled[0.02], 
        Scaled[0.02]}, {
        Scaled[0.02], 
        Scaled[0.05]}}, Ticks -> {Automatic, Automatic}}], 
   FormBox[
    FormBox[
     TemplateBox[{"\"\""}, "PointLegend", DisplayFunction -> (FormBox[
        StyleBox[
         StyleBox[
          PaneBox[
           TagBox[
            GridBox[{{
               TagBox[
                GridBox[{{
                   GraphicsBox[{{}, {
                    Directive[
                    EdgeForm[
                    Directive[
                    Opacity[0.3], 
                    GrayLevel[0]]], 
                    AbsoluteThickness[1.6], 
                    PointSize[Medium], 
                    RGBColor[0, 1, 0]], {
                    Directive[
                    EdgeForm[
                    Directive[
                    Opacity[0.3], 
                    GrayLevel[0]]], 
                    AbsoluteThickness[1.6], 
                    PointSize[Medium], 
                    RGBColor[0, 1, 0]], 
                    PointBox[
                    NCache[{
                    Scaled[{
                    Rational[1, 2], 
                    Rational[1, 2]}]}, {
                    Scaled[{0.5, 0.5}]}]]}}}, AspectRatio -> Full, 
                    ImageSize -> {10, 10}, PlotRangePadding -> None, 
                    ImagePadding -> Automatic, 
                    BaselinePosition -> (Scaled[0.1] -> Baseline)], #}}, 
                 GridBoxAlignment -> {
                  "Columns" -> {Center, Left}, "Rows" -> {{Baseline}}}, 
                 AutoDelete -> False, 
                 GridBoxDividers -> {
                  "Columns" -> {{False}}, "Rows" -> {{False}}}, 
                 GridBoxItemSize -> {"Columns" -> {{All}}, "Rows" -> {{All}}},
                  GridBoxSpacings -> {
                  "Columns" -> {{0.5}}, "Rows" -> {{0.8}}}], "Grid"]}}, 
             GridBoxAlignment -> {"Columns" -> {{Left}}, "Rows" -> {{Top}}}, 
             AutoDelete -> False, 
             GridBoxItemSize -> {
              "Columns" -> {{Automatic}}, "Rows" -> {{Automatic}}}, 
             GridBoxSpacings -> {"Columns" -> {{1}}, "Rows" -> {{0}}}], 
            "Grid"], Alignment -> Left, AppearanceElements -> None, 
           ImageMargins -> {{5, 5}, {5, 5}}, ImageSizeAction -> 
           "ResizeToFit"], LineIndent -> 0, StripOnInput -> False], {
         FontFamily -> "Arial"}, Background -> Automatic, StripOnInput -> 
         False], TraditionalForm]& ), 
      InterpretationFunction :> (RowBox[{"PointLegend", "[", 
         RowBox[{
           RowBox[{"{", 
             RowBox[{"Directive", "[", 
               RowBox[{
                 RowBox[{"AbsoluteThickness", "[", "1.6`", "]"}], ",", 
                 RowBox[{"PointSize", "[", "Medium", "]"}], ",", 
                 
                 TemplateBox[<|"color" -> RGBColor[0, 1, 0]|>, 
                  "RGBColorSwatchTemplate"]}], "]"}], "}"}], ",", 
           RowBox[{"{", #, "}"}], ",", 
           RowBox[{"LegendMarkers", "\[Rule]", 
             RowBox[{"{", 
               RowBox[{"{", 
                 RowBox[{"False", ",", "Automatic"}], "}"}], "}"}]}], ",", 
           RowBox[{"Joined", "\[Rule]", 
             RowBox[{"{", "False", "}"}]}], ",", 
           RowBox[{"LabelStyle", "\[Rule]", 
             RowBox[{"{", "}"}]}], ",", 
           RowBox[{"LegendLayout", "\[Rule]", "\"Column\""}]}], "]"}]& ), 
      Editable -> True], TraditionalForm], TraditionalForm]},
  "Legended",
  DisplayFunction->(GridBox[{{
      TagBox[
       ItemBox[
        PaneBox[
         TagBox[#, "SkipImageSizeLevel"], Alignment -> {Center, Baseline}, 
         BaselinePosition -> Baseline], DefaultBaseStyle -> "Labeled"], 
       "SkipImageSizeLevel"], 
      ItemBox[#2, DefaultBaseStyle -> "LabeledLabel"]}}, 
    GridBoxAlignment -> {"Columns" -> {{Center}}, "Rows" -> {{Center}}}, 
    AutoDelete -> False, GridBoxItemSize -> Automatic, 
    BaselinePosition -> {1, 1}]& ),
  Editable->True,
  InterpretationFunction->(RowBox[{"Legended", "[", 
     RowBox[{#, ",", 
       RowBox[{"Placed", "[", 
         RowBox[{#2, ",", "After"}], "]"}]}], "]"}]& )]], "Output",
 CellGroupingRules->{"GroupTogetherGrouping", 10000.},
 CellChangeTimes->{{3.8579312699524374`*^9, 3.857931295590417*^9}, 
   3.8579317388816943`*^9, 3.8579328977457213`*^9, 3.857933084562566*^9, 
   3.857933620360625*^9, 3.857934143303196*^9, 3.8599239012871428`*^9, 
   3.859925605213013*^9, 3.859925658543665*^9, 3.8599256985545073`*^9, {
   3.8599257497048283`*^9, 3.8599257955282135`*^9}, 3.8602703056630974`*^9, 
   3.8602703418605995`*^9, 3.860287367905217*^9, 3.860287534646207*^9, 
   3.860287818602298*^9, {3.860287917260481*^9, 3.860287935611935*^9}, 
   3.8605330895255003`*^9, 3.8605332044914575`*^9, 3.8642335603218193`*^9, 
   3.8657094203209267`*^9, 3.8657095140859776`*^9, 3.8657097485693016`*^9, 
   3.865709886831006*^9, 3.865711594562582*^9, 3.8742542195578012`*^9, 
   3.8742542956761694`*^9, 3.87425477068746*^9, 3.874254988731044*^9, 
   3.874255644054886*^9, 3.874255722869953*^9, 3.874255769032398*^9, 
   3.874255863319679*^9},
 CellLabel->"Out[55]=",ExpressionUUID->"743f7bd8-b16e-4655-b779-8fe0b607f095"],

Cell[BoxData[
 RowBox[{"oneA1B", " ", "=", 
  RowBox[{"ListPlot", "[", 
   RowBox[{
    RowBox[{
     StyleBox["Tooltip",
      FontColor->GrayLevel[0]], 
     StyleBox["[",
      FontColor->GrayLevel[0]], 
     StyleBox[
      RowBox[{"oneAoneB", "[", 
       RowBox[{"[", 
        RowBox[{"1", ",", 
         RowBox[{";;", ";;", "2"}]}], "]"}], "]"}],
      FontColor->GrayLevel[0]], "]"}], ",", 
    RowBox[{"Frame", "\[Rule]", "True"}], ",", 
    RowBox[{"ImageSize", "\[Rule]", "400"}], ",", 
    RowBox[{"PlotStyle", "\[Rule]", 
     RowBox[{"Table", "[", 
      RowBox[{
       RowBox[{"{", 
        RowBox[{
         RowBox[{"PointSize", "[", "Medium", "]"}], ",", "i"}], "}"}], ",", 
       RowBox[{"{", 
        RowBox[{"i", ",", 
         RowBox[{"{", "Blue", "}"}]}], "}"}]}], "]"}]}], ",", 
    RowBox[{"PlotRange", "\[Rule]", 
     RowBox[{"{", 
      RowBox[{"Full", ",", " ", "Full"}], "}"}]}], ",", 
    RowBox[{"Joined", "\[Rule]", "False"}], ",", "\[IndentingNewLine]", 
    RowBox[{"PlotLabel", "\[Rule]", 
     RowBox[{"Style", "[", 
      RowBox[{"\"\<surface 1A1B\>\"", ",", 
       RowBox[{"FontFamily", "\[Rule]", "\"\<Helvetica\>\""}], ",", 
       RowBox[{"FontSize", "\[Rule]", "16"}], ",", "Black"}], "]"}]}], ",", 
    "\[IndentingNewLine]", 
    RowBox[{"PlotLegends", "\[Rule]", 
     RowBox[{"{", "\"\<\>\"", "}"}]}], ",", "\[IndentingNewLine]", 
    RowBox[{"FrameLabel", "\[Rule]", 
     RowBox[{"{", 
      RowBox[{
       RowBox[{"Style", "[", 
        RowBox[{"\"\<Time (hours)\>\"", ",", "Black", ",", 
         RowBox[{"FontSize", "\[Rule]", "16"}], ",", 
         RowBox[{"FontFamily", "\[Rule]", "\"\<Helvetica\>\""}]}], "]"}], ",", 
       RowBox[{"Style", "[", 
        RowBox[{"\"\<Fluorescence\>\"", ",", "Black", ",", 
         RowBox[{"FontSize", "\[Rule]", "16"}], ",", 
         RowBox[{"FontFamily", "\[Rule]", "\"\<Helvetica\>\""}]}], "]"}]}], 
      "}"}]}]}], "]"}]}]], "Input",
 CellGroupingRules->{"GroupTogetherGrouping", 10000.},
 CellChangeTimes->{{3.853331408100582*^9, 3.8533315536329594`*^9}, {
   3.853346706477359*^9, 3.8533467078364844`*^9}, {3.854475016405095*^9, 
   3.8544750343721395`*^9}, {3.8547981684659805`*^9, 3.854798172920635*^9}, {
   3.8548000598966002`*^9, 3.854800072929006*^9}, 3.8548001222698336`*^9, 
   3.85480019709332*^9, {3.854800240172625*^9, 3.8548002414227295`*^9}, {
   3.8548030987906647`*^9, 3.8548030991478806`*^9}, 3.8550990993183584`*^9, 
   3.865709420221242*^9, {3.874255806802697*^9, 3.874255807533188*^9}},
 CellLabel->"In[56]:=",ExpressionUUID->"37849d3c-5736-4f17-8c2d-747c52558810"],

Cell[BoxData[
 TemplateBox[{
   GraphicsBox[{{}, {{{
        Directive[
         AbsoluteThickness[1.6], 
         PointSize[Medium], 
         RGBColor[0, 0, 1]], 
        PointBox[CompressedData["
1:eJw90w1QlEUYB/BTT0SUsQIh+fQCBDzwDo7j6zj2nxIqR94k2EUqpiKDiRLE
hw4XKnCSNqjAOIqpTQU6CAFRJiUEYpRDDUIIInAvlxE1nmcIdhYNffD2Pj0z
Ozs7+3v+szs7K9mRsXHXXJFI9Oq/Y3bexFc/G3+rtUbm3c3K+fVP7Gbi5NpK
cR+zF83WBIu5ZJWpn/QzA7//G+s+Fd//vuUO67w8W9Os/VS2pbV3kC3gvQjT
3+790th1l9Xy+3Px6LjZ1P3aENPy/fORKz35ZupfQ4K3xbWpHB99/bDg7bA9
UjSjHRhmi3hvj+qW5zMKJCPMh/dPoTR2tVr2+gj77/xPw6HdpLx/cYQZ+P5n
EKX87JiHrVHwjujTrNW9kGgU/FKsb+Fk1kNGwTtB9Xhn0+Er5J+F+XrT1S/M
5JdBcahnenCMvAvmyZw8f1nECd4NKbYVuhx3TvDu+DBTIenVcoL3wEzt0l9F
iRy78vdseaK0rEnsUcYJ910OcerW5rj9HFvD90vg2JK2K2EPx4Z5L0HA6Y41
RQ/IP4c5ZSk31nuOCt4LtTYiw9spo4L3wiPZvcojbqOC98Z3zcXRlg7K94Fr
amxzg3aUOfDnXwG7u5466STlr0BglFXSoqF8X8gyrub6xZP3w86sIfuTeyjf
D1t8ChVeeeT90exmtnT0kF+JN+qOWi8Uk18JeftQtUsVeSkW/zkT6voO+QDo
p6tW+9aTD0BF1885R78iH4isUv3ENgv5VVjyZPGttjkmwa+CpqauQTbPxPJ5
L8Pg/nPyrTYmtpD3cuhqf1flB5qE95Ij/bqHXYm3ibXy/XIcf7FhW5eGfBDQ
a6k470A+CB8l6RWvgHwQ4l4ST8nWkQ9G9bvSTzXh5IOxT9ftvvxl8sEY+KYz
PXszeQV6FqQdU3qRV2AiZnd9npy8AnHpRjtOSj4EojbnM9J4E8vkfQjqbp3J
SrIhH4K9nyc05m0gr8S6ez6bzX7klbhUdOKDZTHkldD/WJ2dd5h8KIo+fqjZ
qCYfisfWUG4smnwoDDFVDw0F5MMgbb+/IyOTfBjmb8+cSsojH4Zxq9fXd/LJ
h8PpQPeD28nkw3FwOi4rQ08+HDObyoecc0zC/4oA51ySvDuXfAT8jGc9Sg6S
j0Cj7vJt/0LKj8SNxPCUTxLJRyLt5ukf0rPIR8LbqUCnrSKvgs3F4gtjFeRV
2Lel0HE4m7wKNa5/qGz/91H4vq9F61tK7xUFQ1zFEkM5+SiIZQNt750jr0Zn
43jygfPk1RAnmGNPHCGvRqWOTW64Rj4aLu4Lz/oXmdg/39Reqg==
         "]]}}, {
       TagBox[
        TooltipBox[{
          Opacity[0.], 
          PointBox[{{0.3333333333333333, 0.23547931469055}}]}, 
         RowBox[{"{", 
           RowBox[{"0.3333333333333333`", ",", "0.23547931469055`"}], "}"}]], 
        Annotation[#, {0.3333333333333333, 0.23547931469055}, "Tooltip"]& ], 
       TagBox[
        TooltipBox[{
          Opacity[0.], 
          PointBox[{{0.6666666666666734, 0.297155685673101}}]}, 
         RowBox[{"{", 
           RowBox[{"0.6666666666666734`", ",", "0.297155685673101`"}], "}"}]],
         Annotation[#, {0.6666666666666734, 0.297155685673101}, "Tooltip"]& ], 
       TagBox[
        TooltipBox[{
          Opacity[0.], 
          PointBox[{{1.0000000000000029`, 0.343215271796556}}]}, 
         RowBox[{"{", 
           RowBox[{"1.0000000000000029`", ",", "0.343215271796556`"}], "}"}]],
         Annotation[#, {1.0000000000000029`, 0.343215271796556}, 
         "Tooltip"]& ], 
       TagBox[
        TooltipBox[{
          Opacity[0.], 
          PointBox[{{1.333333333333344, 0.373878916072809}}]}, 
         RowBox[{"{", 
           RowBox[{"1.333333333333344`", ",", "0.373878916072809`"}], "}"}]], 
        Annotation[#, {1.333333333333344, 0.373878916072809}, "Tooltip"]& ], 
       TagBox[
        TooltipBox[{
          Opacity[0.], 
          PointBox[{{1.6666666666666725`, 0.387801629915284}}]}, 
         RowBox[{"{", 
           RowBox[{"1.6666666666666725`", ",", "0.387801629915284`"}], "}"}]],
         Annotation[#, {1.6666666666666725`, 0.387801629915284}, 
         "Tooltip"]& ], 
       TagBox[
        TooltipBox[{
          Opacity[0.], 
          PointBox[{{2.000000000000003, 0.403006969419209}}]}, 
         RowBox[{"{", 
           RowBox[{"2.000000000000003`", ",", "0.403006969419209`"}], "}"}]], 
        Annotation[#, {2.000000000000003, 0.403006969419209}, "Tooltip"]& ], 
       TagBox[
        TooltipBox[{
          Opacity[0.], 
          PointBox[{{2.3333333333333335`, 0.412158698700508}}]}, 
         RowBox[{"{", 
           RowBox[{"2.3333333333333335`", ",", "0.412158698700508`"}], "}"}]],
         Annotation[#, {2.3333333333333335`, 0.412158698700508}, 
         "Tooltip"]& ], 
       TagBox[
        TooltipBox[{
          Opacity[0.], 
          PointBox[{{2.666666666666664, 0.421777356009151}}]}, 
         RowBox[{"{", 
           RowBox[{"2.666666666666664`", ",", "0.421777356009151`"}], "}"}]], 
        Annotation[#, {2.666666666666664, 0.421777356009151}, "Tooltip"]& ], 
       TagBox[
        TooltipBox[{
          Opacity[0.], 
          PointBox[{{3.000000000000003, 0.432524715979351}}]}, 
         RowBox[{"{", 
           RowBox[{"3.000000000000003`", ",", "0.432524715979351`"}], "}"}]], 
        Annotation[#, {3.000000000000003, 0.432524715979351}, "Tooltip"]& ], 
       TagBox[
        TooltipBox[{
          Opacity[0.], 
          PointBox[{{3.3333333333333335`, 0.43495559413069}}]}, 
         RowBox[{"{", 
           RowBox[{"3.3333333333333335`", ",", "0.43495559413069`"}], "}"}]], 
        Annotation[#, {3.3333333333333335`, 0.43495559413069}, "Tooltip"]& ], 
       TagBox[
        TooltipBox[{
          Opacity[0.], 
          PointBox[{{3.6666666666666337`, 0.439544304513172}}]}, 
         RowBox[{"{", 
           RowBox[{"3.6666666666666337`", ",", "0.439544304513172`"}], "}"}]],
         Annotation[#, {3.6666666666666337`, 0.439544304513172}, 
         "Tooltip"]& ], 
       TagBox[
        TooltipBox[{
          Opacity[0.], 
          PointBox[{{4.000000000000033, 0.443980989287504}}]}, 
         RowBox[{"{", 
           RowBox[{"4.000000000000033`", ",", "0.443980989287504`"}], "}"}]], 
        Annotation[#, {4.000000000000033, 0.443980989287504}, "Tooltip"]& ], 
       TagBox[
        TooltipBox[{
          Opacity[0.], 
          PointBox[{{4.333333333333333, 0.447687676062743}}]}, 
         RowBox[{"{", 
           RowBox[{"4.333333333333333`", ",", "0.447687676062743`"}], "}"}]], 
        Annotation[#, {4.333333333333333, 0.447687676062743}, "Tooltip"]& ], 
       TagBox[
        TooltipBox[{
          Opacity[0.], 
          PointBox[{{4.666666666666633, 0.453620562992757}}]}, 
         RowBox[{"{", 
           RowBox[{"4.666666666666633`", ",", "0.453620562992757`"}], "}"}]], 
        Annotation[#, {4.666666666666633, 0.453620562992757}, "Tooltip"]& ], 
       TagBox[
        TooltipBox[{
          Opacity[0.], 
          PointBox[{{5.000000000000033, 0.458268485291396}}]}, 
         RowBox[{"{", 
           RowBox[{"5.000000000000033`", ",", "0.458268485291396`"}], "}"}]], 
        Annotation[#, {5.000000000000033, 0.458268485291396}, "Tooltip"]& ], 
       TagBox[
        TooltipBox[{
          Opacity[0.], 
          PointBox[{{5.333333333333333, 0.460996195552927}}]}, 
         RowBox[{"{", 
           RowBox[{"5.333333333333333`", ",", "0.460996195552927`"}], "}"}]], 
        Annotation[#, {5.333333333333333, 0.460996195552927}, "Tooltip"]& ], 
       TagBox[
        TooltipBox[{
          Opacity[0.], 
          PointBox[{{5.666666666666633, 0.464203285417003}}]}, 
         RowBox[{"{", 
           RowBox[{"5.666666666666633`", ",", "0.464203285417003`"}], "}"}]], 
        Annotation[#, {5.666666666666633, 0.464203285417003}, "Tooltip"]& ], 
       TagBox[
        TooltipBox[{
          Opacity[0.], 
          PointBox[{{6.000000000000033, 0.46751277865681}}]}, 
         RowBox[{"{", 
           RowBox[{"6.000000000000033`", ",", "0.46751277865681`"}], "}"}]], 
        Annotation[#, {6.000000000000033, 0.46751277865681}, "Tooltip"]& ], 
       TagBox[
        TooltipBox[{
          Opacity[0.], 
          PointBox[{{6.333333333333333, 0.467092747627251}}]}, 
         RowBox[{"{", 
           RowBox[{"6.333333333333333`", ",", "0.467092747627251`"}], "}"}]], 
        Annotation[#, {6.333333333333333, 0.467092747627251}, "Tooltip"]& ], 
       TagBox[
        TooltipBox[{
          Opacity[0.], 
          PointBox[{{6.666666666666633, 0.469476728780805}}]}, 
         RowBox[{"{", 
           RowBox[{"6.666666666666633`", ",", "0.469476728780805`"}], "}"}]], 
        Annotation[#, {6.666666666666633, 0.469476728780805}, "Tooltip"]& ], 
       TagBox[
        TooltipBox[{
          Opacity[0.], 
          PointBox[{{7.000000000000033, 0.470547996064971}}]}, 
         RowBox[{"{", 
           RowBox[{"7.000000000000033`", ",", "0.470547996064971`"}], "}"}]], 
        Annotation[#, {7.000000000000033, 0.470547996064971}, "Tooltip"]& ], 
       TagBox[
        TooltipBox[{
          Opacity[0.], 
          PointBox[{{7.333333333333333, 0.473621637747579}}]}, 
         RowBox[{"{", 
           RowBox[{"7.333333333333333`", ",", "0.473621637747579`"}], "}"}]], 
        Annotation[#, {7.333333333333333, 0.473621637747579}, "Tooltip"]& ], 
       TagBox[
        TooltipBox[{
          Opacity[0.], 
          PointBox[{{7.666666666666633, 0.473877175789937}}]}, 
         RowBox[{"{", 
           RowBox[{"7.666666666666633`", ",", "0.473877175789937`"}], "}"}]], 
        Annotation[#, {7.666666666666633, 0.473877175789937}, "Tooltip"]& ], 
       TagBox[
        TooltipBox[{
          Opacity[0.], 
          PointBox[{{7.999999999999933, 0.477607254588542}}]}, 
         RowBox[{"{", 
           RowBox[{"7.999999999999933`", ",", "0.477607254588542`"}], "}"}]], 
        Annotation[#, {7.999999999999933, 0.477607254588542}, "Tooltip"]& ], 
       TagBox[
        TooltipBox[{
          Opacity[0.], 
          PointBox[{{8.333333333333334, 0.476092033427989}}]}, 
         RowBox[{"{", 
           RowBox[{"8.333333333333334`", ",", "0.476092033427989`"}], "}"}]], 
        Annotation[#, {8.333333333333334, 0.476092033427989}, "Tooltip"]& ], 
       TagBox[
        TooltipBox[{
          Opacity[0.], 
          PointBox[{{8.666666666666634, 0.475300644905418}}]}, 
         RowBox[{"{", 
           RowBox[{"8.666666666666634`", ",", "0.475300644905418`"}], "}"}]], 
        Annotation[#, {8.666666666666634, 0.475300644905418}, "Tooltip"]& ], 
       TagBox[
        TooltipBox[{
          Opacity[0.], 
          PointBox[{{8.999999999999934, 0.483185592815391}}]}, 
         RowBox[{"{", 
           RowBox[{"8.999999999999934`", ",", "0.483185592815391`"}], "}"}]], 
        Annotation[#, {8.999999999999934, 0.483185592815391}, "Tooltip"]& ], 
       TagBox[
        TooltipBox[{
          Opacity[0.], 
          PointBox[{{9.333333333333334, 0.486284676373785}}]}, 
         RowBox[{"{", 
           RowBox[{"9.333333333333334`", ",", "0.486284676373785`"}], "}"}]], 
        Annotation[#, {9.333333333333334, 0.486284676373785}, "Tooltip"]& ], 
       TagBox[
        TooltipBox[{
          Opacity[0.], 
          PointBox[{{9.666666666666634, 0.490511064417755}}]}, 
         RowBox[{"{", 
           RowBox[{"9.666666666666634`", ",", "0.490511064417755`"}], "}"}]], 
        Annotation[#, {9.666666666666634, 0.490511064417755}, "Tooltip"]& ], 
       TagBox[
        TooltipBox[{
          Opacity[0.], 
          PointBox[{{9.999999999999934, 0.486116075779818}}]}, 
         RowBox[{"{", 
           RowBox[{"9.999999999999934`", ",", "0.486116075779818`"}], "}"}]], 
        Annotation[#, {9.999999999999934, 0.486116075779818}, "Tooltip"]& ], 
       TagBox[
        TooltipBox[{
          Opacity[0.], 
          PointBox[{{10.333333333333334`, 0.480647383740586}}]}, 
         RowBox[{"{", 
           RowBox[{"10.333333333333334`", ",", "0.480647383740586`"}], "}"}]],
         Annotation[#, {10.333333333333334`, 0.480647383740586}, 
         "Tooltip"]& ], 
       TagBox[
        TooltipBox[{
          Opacity[0.], 
          PointBox[{{10.666666666666634`, 0.489238672214556}}]}, 
         RowBox[{"{", 
           RowBox[{"10.666666666666634`", ",", "0.489238672214556`"}], "}"}]],
         Annotation[#, {10.666666666666634`, 0.489238672214556}, 
         "Tooltip"]& ], 
       TagBox[
        TooltipBox[{
          Opacity[0.], 
          PointBox[{{11.000000000000034`, 0.483530840952327}}]}, 
         RowBox[{"{", 
           RowBox[{"11.000000000000034`", ",", "0.483530840952327`"}], "}"}]],
         Annotation[#, {11.000000000000034`, 0.483530840952327}, 
         "Tooltip"]& ], 
       TagBox[
        TooltipBox[{
          Opacity[0.], 
          PointBox[{{11.333333333333334`, 0.488997491041064}}]}, 
         RowBox[{"{", 
           RowBox[{"11.333333333333334`", ",", "0.488997491041064`"}], "}"}]],
         Annotation[#, {11.333333333333334`, 0.488997491041064}, 
         "Tooltip"]& ], 
       TagBox[
        TooltipBox[{
          Opacity[0.], 
          PointBox[{{11.666666666666634`, 0.489023319181558}}]}, 
         RowBox[{"{", 
           RowBox[{"11.666666666666634`", ",", "0.489023319181558`"}], "}"}]],
         Annotation[#, {11.666666666666634`, 0.489023319181558}, 
         "Tooltip"]& ], 
       TagBox[
        TooltipBox[{
          Opacity[0.], 
          PointBox[{{12.000000000000034`, 0.490940106896039}}]}, 
         RowBox[{"{", 
           RowBox[{"12.000000000000034`", ",", "0.490940106896039`"}], "}"}]],
         Annotation[#, {12.000000000000034`, 0.490940106896039}, 
         "Tooltip"]& ], 
       TagBox[
        TooltipBox[{
          Opacity[0.], 
          PointBox[{{12.333333333333334`, 0.491646576214938}}]}, 
         RowBox[{"{", 
           RowBox[{"12.333333333333334`", ",", "0.491646576214938`"}], "}"}]],
         Annotation[#, {12.333333333333334`, 0.491646576214938}, 
         "Tooltip"]& ], 
       TagBox[
        TooltipBox[{
          Opacity[0.], 
          PointBox[{{12.666666666666634`, 0.497116787283129}}]}, 
         RowBox[{"{", 
           RowBox[{"12.666666666666634`", ",", "0.497116787283129`"}], "}"}]],
         Annotation[#, {12.666666666666634`, 0.497116787283129}, 
         "Tooltip"]& ], 
       TagBox[
        TooltipBox[{
          Opacity[0.], 
          PointBox[{{13.000000000000034`, 0.492469540366705}}]}, 
         RowBox[{"{", 
           RowBox[{"13.000000000000034`", ",", "0.492469540366705`"}], "}"}]],
         Annotation[#, {13.000000000000034`, 0.492469540366705}, 
         "Tooltip"]& ], 
       TagBox[
        TooltipBox[{
          Opacity[0.], 
          PointBox[{{13.333333333333334`, 0.494391118972092}}]}, 
         RowBox[{"{", 
           RowBox[{"13.333333333333334`", ",", "0.494391118972092`"}], "}"}]],
         Annotation[#, {13.333333333333334`, 0.494391118972092}, 
         "Tooltip"]& ], 
       TagBox[
        TooltipBox[{
          Opacity[0.], 
          PointBox[{{13.666666666666634`, 0.492865375235781}}]}, 
         RowBox[{"{", 
           RowBox[{"13.666666666666634`", ",", "0.492865375235781`"}], "}"}]],
         Annotation[#, {13.666666666666634`, 0.492865375235781}, 
         "Tooltip"]& ], 
       TagBox[
        TooltipBox[{
          Opacity[0.], 
          PointBox[{{14.000000000000034`, 0.495004477579563}}]}, 
         RowBox[{"{", 
           RowBox[{"14.000000000000034`", ",", "0.495004477579563`"}], "}"}]],
         Annotation[#, {14.000000000000034`, 0.495004477579563}, 
         "Tooltip"]& ], 
       TagBox[
        TooltipBox[{
          Opacity[0.], 
          PointBox[{{14.333333333333334`, 0.49637066377833}}]}, 
         RowBox[{"{", 
           RowBox[{"14.333333333333334`", ",", "0.49637066377833`"}], "}"}]], 
        Annotation[#, {14.333333333333334`, 0.49637066377833}, "Tooltip"]& ], 
       TagBox[
        TooltipBox[{
          Opacity[0.], 
          PointBox[{{14.666666666666634`, 0.498863205766802}}]}, 
         RowBox[{"{", 
           RowBox[{"14.666666666666634`", ",", "0.498863205766802`"}], "}"}]],
         Annotation[#, {14.666666666666634`, 0.498863205766802}, 
         "Tooltip"]& ], 
       TagBox[
        TooltipBox[{
          Opacity[0.], 
          PointBox[{{15.000000000000034`, 0.500213531871596}}]}, 
         RowBox[{"{", 
           RowBox[{"15.000000000000034`", ",", "0.500213531871596`"}], "}"}]],
         Annotation[#, {15.000000000000034`, 0.500213531871596}, 
         "Tooltip"]& ], 
       TagBox[
        TooltipBox[{
          Opacity[0.], 
          PointBox[{{15.333333333333334`, 0.500388949503113}}]}, 
         RowBox[{"{", 
           RowBox[{"15.333333333333334`", ",", "0.500388949503113`"}], "}"}]],
         Annotation[#, {15.333333333333334`, 0.500388949503113}, 
         "Tooltip"]& ], 
       TagBox[
        TooltipBox[{
          Opacity[0.], 
          PointBox[{{15.666666666666734`, 0.500776858276164}}]}, 
         RowBox[{"{", 
           RowBox[{"15.666666666666734`", ",", "0.500776858276164`"}], "}"}]],
         Annotation[#, {15.666666666666734`, 0.500776858276164}, 
         "Tooltip"]& ], 
       TagBox[
        TooltipBox[{
          Opacity[0.], 
          PointBox[{{16.000000000000032`, 0.50555192673833}}]}, 
         RowBox[{"{", 
           RowBox[{"16.000000000000032`", ",", "0.50555192673833`"}], "}"}]], 
        Annotation[#, {16.000000000000032`, 0.50555192673833}, "Tooltip"]& ], 
       TagBox[
        TooltipBox[{
          Opacity[0.], 
          PointBox[{{16.333333333333332`, 0.504458923116585}}]}, 
         RowBox[{"{", 
           RowBox[{"16.333333333333332`", ",", "0.504458923116585`"}], "}"}]],
         Annotation[#, {16.333333333333332`, 0.504458923116585}, 
         "Tooltip"]& ], 
       TagBox[
        TooltipBox[{
          Opacity[0.], 
          PointBox[{{16.666666666666732`, 0.509251772770243}}]}, 
         RowBox[{"{", 
           RowBox[{"16.666666666666732`", ",", "0.509251772770243`"}], "}"}]],
         Annotation[#, {16.666666666666732`, 0.509251772770243}, 
         "Tooltip"]& ], 
       TagBox[
        TooltipBox[{
          Opacity[0.], 
          PointBox[{{17.000000000000032`, 0.502394474910524}}]}, 
         RowBox[{"{", 
           RowBox[{"17.000000000000032`", ",", "0.502394474910524`"}], "}"}]],
         Annotation[#, {17.000000000000032`, 0.502394474910524}, 
         "Tooltip"]& ], 
       TagBox[
        TooltipBox[{
          Opacity[0.], 
          PointBox[{{17.333333333333332`, 0.507854557569592}}]}, 
         RowBox[{"{", 
           RowBox[{"17.333333333333332`", ",", "0.507854557569592`"}], "}"}]],
         Annotation[#, {17.333333333333332`, 0.507854557569592}, 
         "Tooltip"]& ], 
       TagBox[
        TooltipBox[{
          Opacity[0.], 
          PointBox[{{17.666666666666732`, 0.508811926500621}}]}, 
         RowBox[{"{", 
           RowBox[{"17.666666666666732`", ",", "0.508811926500621`"}], "}"}]],
         Annotation[#, {17.666666666666732`, 0.508811926500621}, 
         "Tooltip"]& ], 
       TagBox[
        TooltipBox[{
          Opacity[0.], 
          PointBox[{{18.000000000000032`, 0.506872035880282}}]}, 
         RowBox[{"{", 
           RowBox[{"18.000000000000032`", ",", "0.506872035880282`"}], "}"}]],
         Annotation[#, {18.000000000000032`, 0.506872035880282}, 
         "Tooltip"]& ], 
       TagBox[
        TooltipBox[{
          Opacity[0.], 
          PointBox[{{18.333333333333332`, 0.510513361182104}}]}, 
         RowBox[{"{", 
           RowBox[{"18.333333333333332`", ",", "0.510513361182104`"}], "}"}]],
         Annotation[#, {18.333333333333332`, 0.510513361182104}, 
         "Tooltip"]& ], 
       TagBox[
        TooltipBox[{
          Opacity[0.], 
          PointBox[{{18.666666666666732`, 0.511163914152571}}]}, 
         RowBox[{"{", 
           RowBox[{"18.666666666666732`", ",", "0.511163914152571`"}], "}"}]],
         Annotation[#, {18.666666666666732`, 0.511163914152571}, 
         "Tooltip"]& ], 
       TagBox[
        TooltipBox[{
          Opacity[0.], 
          PointBox[{{19.000000000000032`, 0.504297991108837}}]}, 
         RowBox[{"{", 
           RowBox[{"19.000000000000032`", ",", "0.504297991108837`"}], "}"}]],
         Annotation[#, {19.000000000000032`, 0.504297991108837}, 
         "Tooltip"]& ], 
       TagBox[
        TooltipBox[{
          Opacity[0.], 
          PointBox[{{19.333333333333332`, 0.505916443488017}}]}, 
         RowBox[{"{", 
           RowBox[{"19.333333333333332`", ",", "0.505916443488017`"}], "}"}]],
         Annotation[#, {19.333333333333332`, 0.505916443488017}, 
         "Tooltip"]& ], 
       TagBox[
        TooltipBox[{
          Opacity[0.], 
          PointBox[{{19.666666666666732`, 0.505354901524137}}]}, 
         RowBox[{"{", 
           RowBox[{"19.666666666666732`", ",", "0.505354901524137`"}], "}"}]],
         Annotation[#, {19.666666666666732`, 0.505354901524137}, 
         "Tooltip"]& ], 
       TagBox[
        TooltipBox[{
          Opacity[0.], 
          PointBox[{{20.000000000000032`, 0.509298131042641}}]}, 
         RowBox[{"{", 
           RowBox[{"20.000000000000032`", ",", "0.509298131042641`"}], "}"}]],
         Annotation[#, {20.000000000000032`, 0.509298131042641}, 
         "Tooltip"]& ], 
       TagBox[
        TooltipBox[{
          Opacity[0.], 
          PointBox[{{20.33333333333343, 0.500775073835475}}]}, 
         RowBox[{"{", 
           RowBox[{"20.33333333333343`", ",", "0.500775073835475`"}], "}"}]], 
        Annotation[#, {20.33333333333343, 0.500775073835475}, "Tooltip"]& ], 
       TagBox[
        TooltipBox[{
          Opacity[0.], 
          PointBox[{{20.666666666666732`, 0.509578556431547}}]}, 
         RowBox[{"{", 
           RowBox[{"20.666666666666732`", ",", "0.509578556431547`"}], "}"}]],
         Annotation[#, {20.666666666666732`, 0.509578556431547}, 
         "Tooltip"]& ], 
       TagBox[
        TooltipBox[{
          Opacity[0.], 
          PointBox[{{21.000000000000032`, 0.504995039008528}}]}, 
         RowBox[{"{", 
           RowBox[{"21.000000000000032`", ",", "0.504995039008528`"}], "}"}]],
         Annotation[#, {21.000000000000032`, 0.504995039008528}, 
         "Tooltip"]& ], 
       TagBox[
        TooltipBox[{
          Opacity[0.], 
          PointBox[{{21.33333333333343, 0.508313004971673}}]}, 
         RowBox[{"{", 
           RowBox[{"21.33333333333343`", ",", "0.508313004971673`"}], "}"}]], 
        Annotation[#, {21.33333333333343, 0.508313004971673}, "Tooltip"]& ], 
       TagBox[
        TooltipBox[{
          Opacity[0.], 
          PointBox[{{21.666666666666732`, 0.515804031208162}}]}, 
         RowBox[{"{", 
           RowBox[{"21.666666666666732`", ",", "0.515804031208162`"}], "}"}]],
         Annotation[#, {21.666666666666732`, 0.515804031208162}, 
         "Tooltip"]& ], 
       TagBox[
        TooltipBox[{
          Opacity[0.], 
          PointBox[{{22.000000000000032`, 0.507485531144582}}]}, 
         RowBox[{"{", 
           RowBox[{"22.000000000000032`", ",", "0.507485531144582`"}], "}"}]],
         Annotation[#, {22.000000000000032`, 0.507485531144582}, 
         "Tooltip"]& ], 
       TagBox[
        TooltipBox[{
          Opacity[0.], 
          PointBox[{{22.33333333333343, 0.507677492154214}}]}, 
         RowBox[{"{", 
           RowBox[{"22.33333333333343`", ",", "0.507677492154214`"}], "}"}]], 
        Annotation[#, {22.33333333333343, 0.507677492154214}, "Tooltip"]& ], 
       TagBox[
        TooltipBox[{
          Opacity[0.], 
          PointBox[{{22.666666666666732`, 0.515444723221791}}]}, 
         RowBox[{"{", 
           RowBox[{"22.666666666666732`", ",", "0.515444723221791`"}], "}"}]],
         Annotation[#, {22.666666666666732`, 0.515444723221791}, 
         "Tooltip"]& ], 
       TagBox[
        TooltipBox[{
          Opacity[0.], 
          PointBox[{{23.000000000000032`, 0.513847058484321}}]}, 
         RowBox[{"{", 
           RowBox[{"23.000000000000032`", ",", "0.513847058484321`"}], "}"}]],
         Annotation[#, {23.000000000000032`, 0.513847058484321}, 
         "Tooltip"]& ], 
       TagBox[
        TooltipBox[{
          Opacity[0.], 
          PointBox[{{23.33333333333343, 0.514569259142292}}]}, 
         RowBox[{"{", 
           RowBox[{"23.33333333333343`", ",", "0.514569259142292`"}], "}"}]], 
        Annotation[#, {23.33333333333343, 0.514569259142292}, "Tooltip"]& ], 
       TagBox[
        TooltipBox[{
          Opacity[0.], 
          PointBox[{{23.666666666666732`, 0.515117537491929}}]}, 
         RowBox[{"{", 
           RowBox[{"23.666666666666732`", ",", "0.515117537491929`"}], "}"}]],
         Annotation[#, {23.666666666666732`, 0.515117537491929}, 
         "Tooltip"]& ], 
       TagBox[
        TooltipBox[{
          Opacity[0.], 
          PointBox[{{24.000000000000032`, 0.511576139939083}}]}, 
         RowBox[{"{", 
           RowBox[{"24.000000000000032`", ",", "0.511576139939083`"}], "}"}]],
         Annotation[#, {24.000000000000032`, 0.511576139939083}, 
         "Tooltip"]& ], 
       TagBox[
        TooltipBox[{
          Opacity[0.], 
          PointBox[{{24.33333333333343, 0.515189860561648}}]}, 
         RowBox[{"{", 
           RowBox[{"24.33333333333343`", ",", "0.515189860561648`"}], "}"}]], 
        Annotation[#, {24.33333333333343, 0.515189860561648}, "Tooltip"]& ], 
       TagBox[
        TooltipBox[{
          Opacity[0.], 
          PointBox[{{24.666666666666732`, 0.514293600938515}}]}, 
         RowBox[{"{", 
           RowBox[{"24.666666666666732`", ",", "0.514293600938515`"}], "}"}]],
         Annotation[#, {24.666666666666732`, 0.514293600938515}, 
         "Tooltip"]& ], 
       TagBox[
        TooltipBox[{
          Opacity[0.], 
          PointBox[{{25.00000000000013, 0.514454540848188}}]}, 
         RowBox[{"{", 
           RowBox[{"25.00000000000013`", ",", "0.514454540848188`"}], "}"}]], 
        Annotation[#, {25.00000000000013, 0.514454540848188}, "Tooltip"]& ], 
       TagBox[
        TooltipBox[{
          Opacity[0.], 
          PointBox[{{25.33333333333343, 0.515567359709995}}]}, 
         RowBox[{"{", 
           RowBox[{"25.33333333333343`", ",", "0.515567359709995`"}], "}"}]], 
        Annotation[#, {25.33333333333343, 0.515567359709995}, "Tooltip"]& ], 
       TagBox[
        TooltipBox[{
          Opacity[0.], 
          PointBox[{{25.666666666666732`, 0.515889087068663}}]}, 
         RowBox[{"{", 
           RowBox[{"25.666666666666732`", ",", "0.515889087068663`"}], "}"}]],
         Annotation[#, {25.666666666666732`, 0.515889087068663}, 
         "Tooltip"]& ], 
       TagBox[
        TooltipBox[{
          Opacity[0.], 
          PointBox[{{26.000000000000032`, 0.510339446775696}}]}, 
         RowBox[{"{", 
           RowBox[{"26.000000000000032`", ",", "0.510339446775696`"}], "}"}]],
         Annotation[#, {26.000000000000032`, 0.510339446775696}, 
         "Tooltip"]& ], 
       TagBox[
        TooltipBox[{
          Opacity[0.], 
          PointBox[{{26.33333333333343, 0.51396793423761}}]}, 
         RowBox[{"{", 
           RowBox[{"26.33333333333343`", ",", "0.51396793423761`"}], "}"}]], 
        Annotation[#, {26.33333333333343, 0.51396793423761}, "Tooltip"]& ], 
       TagBox[
        TooltipBox[{
          Opacity[0.], 
          PointBox[{{26.666666666666732`, 0.520057364353026}}]}, 
         RowBox[{"{", 
           RowBox[{"26.666666666666732`", ",", "0.520057364353026`"}], "}"}]],
         Annotation[#, {26.666666666666732`, 0.520057364353026}, 
         "Tooltip"]& ], 
       TagBox[
        TooltipBox[{
          Opacity[0.], 
          PointBox[{{27.000000000000032`, 0.518053350072649}}]}, 
         RowBox[{"{", 
           RowBox[{"27.000000000000032`", ",", "0.518053350072649`"}], "}"}]],
         Annotation[#, {27.000000000000032`, 0.518053350072649}, 
         "Tooltip"]& ], 
       TagBox[
        TooltipBox[{
          Opacity[0.], 
          PointBox[{{27.33333333333343, 0.514264621789051}}]}, 
         RowBox[{"{", 
           RowBox[{"27.33333333333343`", ",", "0.514264621789051`"}], "}"}]], 
        Annotation[#, {27.33333333333343, 0.514264621789051}, "Tooltip"]& ], 
       TagBox[
        TooltipBox[{
          Opacity[0.], 
          PointBox[{{27.666666666666732`, 0.520023457655829}}]}, 
         RowBox[{"{", 
           RowBox[{"27.666666666666732`", ",", "0.520023457655829`"}], "}"}]],
         Annotation[#, {27.666666666666732`, 0.520023457655829}, 
         "Tooltip"]& ], 
       TagBox[
        TooltipBox[{
          Opacity[0.], 
          PointBox[{{28.000000000000032`, 0.517230659234537}}]}, 
         RowBox[{"{", 
           RowBox[{"28.000000000000032`", ",", "0.517230659234537`"}], "}"}]],
         Annotation[#, {28.000000000000032`, 0.517230659234537}, 
         "Tooltip"]& ], 
       TagBox[
        TooltipBox[{
          Opacity[0.], 
          PointBox[{{28.333333333333332`, 0.517885713978402}}]}, 
         RowBox[{"{", 
           RowBox[{"28.333333333333332`", ",", "0.517885713978402`"}], "}"}]],
         Annotation[#, {28.333333333333332`, 0.517885713978402}, 
         "Tooltip"]& ], 
       TagBox[
        TooltipBox[{
          Opacity[0.], 
          PointBox[{{28.666666666666732`, 0.519119143181769}}]}, 
         RowBox[{"{", 
           RowBox[{"28.666666666666732`", ",", "0.519119143181769`"}], "}"}]],
         Annotation[#, {28.666666666666732`, 0.519119143181769}, 
         "Tooltip"]& ], 
       TagBox[
        TooltipBox[{
          Opacity[0.], 
          PointBox[{{29.000000000000032`, 0.519222913125781}}]}, 
         RowBox[{"{", 
           RowBox[{"29.000000000000032`", ",", "0.519222913125781`"}], "}"}]],
         Annotation[#, {29.000000000000032`, 0.519222913125781}, 
         "Tooltip"]& ], 
       TagBox[
        TooltipBox[{
          Opacity[0.], 
          PointBox[{{29.333333333333332`, 0.516425741685993}}]}, 
         RowBox[{"{", 
           RowBox[{"29.333333333333332`", ",", "0.516425741685993`"}], "}"}]],
         Annotation[#, {29.333333333333332`, 0.516425741685993}, 
         "Tooltip"]& ], 
       TagBox[
        TooltipBox[{
          Opacity[0.], 
          PointBox[{{29.666666666666732`, 0.522864792956841}}]}, 
         RowBox[{"{", 
           RowBox[{"29.666666666666732`", ",", "0.522864792956841`"}], "}"}]],
         Annotation[#, {29.666666666666732`, 0.522864792956841}, 
         "Tooltip"]& ], 
       TagBox[
        TooltipBox[{
          Opacity[0.], 
          PointBox[{{30.000000000000032`, 0.51601104817465}}]}, 
         RowBox[{"{", 
           RowBox[{"30.000000000000032`", ",", "0.51601104817465`"}], "}"}]], 
        Annotation[#, {30.000000000000032`, 0.51601104817465}, 
         "Tooltip"]& ]}}, {{}, {}}}, {
    DisplayFunction -> Identity, DisplayFunction -> Identity, AspectRatio -> 
     NCache[GoldenRatio^(-1), 0.6180339887498948], Axes -> {True, True}, 
     AxesLabel -> {None, None}, AxesOrigin -> {0, 0}, DisplayFunction :> 
     Identity, Frame -> {{True, True}, {True, True}}, FrameLabel -> {{
        FormBox[
         TagBox[
          StyleBox["\"Fluorescence\"", 
           GrayLevel[0], FontSize -> 16, FontFamily -> "Helvetica", 
           StripOnInput -> False], HoldForm], TraditionalForm], None}, {
        FormBox[
         TagBox[
          StyleBox["\"Time (hours)\"", 
           GrayLevel[0], FontSize -> 16, FontFamily -> "Helvetica", 
           StripOnInput -> False], HoldForm], TraditionalForm], None}}, 
     FrameTicks -> {{Automatic, Automatic}, {Automatic, Automatic}}, 
     GridLines -> {None, None}, GridLinesStyle -> Directive[
       GrayLevel[0.5, 0.4]], ImageSize -> 400, 
     Method -> {
      "OptimizePlotMarkers" -> True, "OptimizePlotMarkers" -> True, 
       "CoordinatesToolOptions" -> {"DisplayFunction" -> ({
           Identity[
            Part[#, 1]], 
           Identity[
            Part[#, 2]]}& ), "CopiedValueFunction" -> ({
           Identity[
            Part[#, 1]], 
           Identity[
            Part[#, 2]]}& )}}, PlotLabel -> FormBox[
       StyleBox["\"surface 1A1B\"", FontFamily -> "Helvetica", FontSize -> 16, 
        GrayLevel[0], StripOnInput -> False], TraditionalForm], 
     PlotRange -> {{0, 30.000000000000032`}, {0, 0.522864792956841}}, 
     PlotRangeClipping -> True, PlotRangePadding -> {{
        Scaled[0.02], 
        Scaled[0.02]}, {
        Scaled[0.02], 
        Scaled[0.05]}}, Ticks -> {Automatic, Automatic}}], 
   FormBox[
    FormBox[
     TemplateBox[{"\"\""}, "PointLegend", DisplayFunction -> (FormBox[
        StyleBox[
         StyleBox[
          PaneBox[
           TagBox[
            GridBox[{{
               TagBox[
                GridBox[{{
                   GraphicsBox[{{}, {
                    Directive[
                    EdgeForm[
                    Directive[
                    Opacity[0.3], 
                    GrayLevel[0]]], 
                    AbsoluteThickness[1.6], 
                    PointSize[Medium], 
                    RGBColor[0, 0, 1]], {
                    Directive[
                    EdgeForm[
                    Directive[
                    Opacity[0.3], 
                    GrayLevel[0]]], 
                    AbsoluteThickness[1.6], 
                    PointSize[Medium], 
                    RGBColor[0, 0, 1]], 
                    PointBox[
                    NCache[{
                    Scaled[{
                    Rational[1, 2], 
                    Rational[1, 2]}]}, {
                    Scaled[{0.5, 0.5}]}]]}}}, AspectRatio -> Full, 
                    ImageSize -> {10, 10}, PlotRangePadding -> None, 
                    ImagePadding -> Automatic, 
                    BaselinePosition -> (Scaled[0.1] -> Baseline)], #}}, 
                 GridBoxAlignment -> {
                  "Columns" -> {Center, Left}, "Rows" -> {{Baseline}}}, 
                 AutoDelete -> False, 
                 GridBoxDividers -> {
                  "Columns" -> {{False}}, "Rows" -> {{False}}}, 
                 GridBoxItemSize -> {"Columns" -> {{All}}, "Rows" -> {{All}}},
                  GridBoxSpacings -> {
                  "Columns" -> {{0.5}}, "Rows" -> {{0.8}}}], "Grid"]}}, 
             GridBoxAlignment -> {"Columns" -> {{Left}}, "Rows" -> {{Top}}}, 
             AutoDelete -> False, 
             GridBoxItemSize -> {
              "Columns" -> {{Automatic}}, "Rows" -> {{Automatic}}}, 
             GridBoxSpacings -> {"Columns" -> {{1}}, "Rows" -> {{0}}}], 
            "Grid"], Alignment -> Left, AppearanceElements -> None, 
           ImageMargins -> {{5, 5}, {5, 5}}, ImageSizeAction -> 
           "ResizeToFit"], LineIndent -> 0, StripOnInput -> False], {
         FontFamily -> "Arial"}, Background -> Automatic, StripOnInput -> 
         False], TraditionalForm]& ), 
      InterpretationFunction :> (RowBox[{"PointLegend", "[", 
         RowBox[{
           RowBox[{"{", 
             RowBox[{"Directive", "[", 
               RowBox[{
                 RowBox[{"AbsoluteThickness", "[", "1.6`", "]"}], ",", 
                 RowBox[{"PointSize", "[", "Medium", "]"}], ",", 
                 
                 TemplateBox[<|"color" -> RGBColor[0, 0, 1]|>, 
                  "RGBColorSwatchTemplate"]}], "]"}], "}"}], ",", 
           RowBox[{"{", #, "}"}], ",", 
           RowBox[{"LegendMarkers", "\[Rule]", 
             RowBox[{"{", 
               RowBox[{"{", 
                 RowBox[{"False", ",", "Automatic"}], "}"}], "}"}]}], ",", 
           RowBox[{"Joined", "\[Rule]", 
             RowBox[{"{", "False", "}"}]}], ",", 
           RowBox[{"LabelStyle", "\[Rule]", 
             RowBox[{"{", "}"}]}], ",", 
           RowBox[{"LegendLayout", "\[Rule]", "\"Column\""}]}], "]"}]& ), 
      Editable -> True], TraditionalForm], TraditionalForm]},
  "Legended",
  DisplayFunction->(GridBox[{{
      TagBox[
       ItemBox[
        PaneBox[
         TagBox[#, "SkipImageSizeLevel"], Alignment -> {Center, Baseline}, 
         BaselinePosition -> Baseline], DefaultBaseStyle -> "Labeled"], 
       "SkipImageSizeLevel"], 
      ItemBox[#2, DefaultBaseStyle -> "LabeledLabel"]}}, 
    GridBoxAlignment -> {"Columns" -> {{Center}}, "Rows" -> {{Center}}}, 
    AutoDelete -> False, GridBoxItemSize -> Automatic, 
    BaselinePosition -> {1, 1}]& ),
  Editable->True,
  InterpretationFunction->(RowBox[{"Legended", "[", 
     RowBox[{#, ",", 
       RowBox[{"Placed", "[", 
         RowBox[{#2, ",", "After"}], "]"}]}], "]"}]& )]], "Output",
 CellGroupingRules->{"GroupTogetherGrouping", 10000.},
 CellChangeTimes->{
  3.8548001993659563`*^9, 3.854800242498988*^9, 3.854803158420267*^9, 
   3.854803205497172*^9, 3.8548036411274185`*^9, 3.854804147438895*^9, 
   3.854804189030658*^9, 3.8548172932982817`*^9, 3.8550977055858383`*^9, 
   3.8550982813243837`*^9, 3.8550990993183584`*^9, 3.8550992398272767`*^9, 
   3.8551615845215197`*^9, 3.8551626827237844`*^9, 3.85516275266535*^9, 
   3.855162799451663*^9, 3.8551630662102203`*^9, 3.8551635478773546`*^9, {
   3.8551636539781356`*^9, 3.8551636761674805`*^9}, 3.8551643166517253`*^9, 
   3.855164376425576*^9, 3.8551645547796288`*^9, 3.8551646903178663`*^9, {
   3.8551654299524083`*^9, 3.8551654540187874`*^9}, 3.8551654968240557`*^9, 
   3.8551656162816634`*^9, {3.855165672669508*^9, 3.8551656927071304`*^9}, 
   3.8551657651750135`*^9, 3.8551761612532406`*^9, 3.855176331868641*^9, 
   3.855176370271099*^9, 3.8551764617276545`*^9, 3.855176643547332*^9, 
   3.855176919480243*^9, 3.85517698786077*^9, 3.8551772332485895`*^9, 
   3.8551775854103837`*^9, 3.855177713207156*^9, 3.8551778551181965`*^9, 
   3.8553243139027357`*^9, {3.8553273289348326`*^9, 3.8553273556236424`*^9}, 
   3.8557038315716333`*^9, 3.8557040966605387`*^9, 3.8557043221416874`*^9, 
   3.856296309952299*^9, 3.8562963925364676`*^9, 3.8563042945500903`*^9, {
   3.85630456336725*^9, 3.8563045758983393`*^9}, 3.8563058294775443`*^9, 
   3.856305913330482*^9, 3.8568754791928873`*^9, 3.8568756101805196`*^9, 
   3.8573455808404026`*^9, 3.857345872469107*^9, 3.8579307019769506`*^9, 
   3.8579341408574295`*^9, 3.859923898764392*^9, 3.8599256030978255`*^9, 
   3.8599256561853075`*^9, 3.8599256966737432`*^9, {3.859925747513782*^9, 
   3.859925793339514*^9}, 3.860270303263341*^9, 3.8602873663608775`*^9, 
   3.8602875334941735`*^9, 3.860287817469714*^9, {3.8602879161375685`*^9, 
   3.860287934476776*^9}, 3.8605330878205695`*^9, 3.86053320275939*^9, 
   3.8642335587886624`*^9, 3.865709420229173*^9, 3.8657095131575966`*^9, 
   3.865709747827362*^9, 3.865709886036909*^9, 3.8657115933937044`*^9, 
   3.8742542188847466`*^9, 3.874254295076491*^9, 3.8742547700466557`*^9, 
   3.8742549877873464`*^9, 3.874255643678784*^9, 3.874255722491471*^9, 
   3.8742557687141094`*^9, 3.8742558634161377`*^9},
 CellLabel->"Out[56]=",ExpressionUUID->"b1ea75fd-30c9-4e5e-8db0-e5cec5c2acee"],

Cell[BoxData[
 RowBox[{"twoA2B", " ", "=", 
  RowBox[{"ListPlot", "[", 
   RowBox[{
    RowBox[{
     StyleBox["Tooltip",
      FontColor->GrayLevel[0]], 
     StyleBox["[",
      FontColor->GrayLevel[0]], 
     StyleBox[
      RowBox[{"twoAtwoB", "[", 
       RowBox[{"[", 
        RowBox[{"1", ",", 
         RowBox[{";;", ";;", "2"}]}], "]"}], "]"}],
      FontColor->GrayLevel[0]], "]"}], ",", 
    RowBox[{"Frame", "\[Rule]", "True"}], ",", 
    RowBox[{"ImageSize", "\[Rule]", "400"}], ",", 
    RowBox[{"PlotStyle", "\[Rule]", 
     RowBox[{"Table", "[", 
      RowBox[{
       RowBox[{"{", 
        RowBox[{
         RowBox[{"PointSize", "[", "Medium", "]"}], ",", "i"}], "}"}], ",", 
       RowBox[{"{", 
        RowBox[{"i", ",", 
         RowBox[{"{", 
          RowBox[{"RGBColor", "[", "\"\<#EACE09\>\"", "]"}], "}"}]}], "}"}]}],
       "]"}]}], ",", 
    RowBox[{"PlotRange", "\[Rule]", 
     RowBox[{"{", 
      RowBox[{"Full", ",", " ", "Full"}], "}"}]}], ",", 
    RowBox[{"Joined", "\[Rule]", "False"}], ",", "\[IndentingNewLine]", 
    RowBox[{"PlotLabel", "\[Rule]", 
     RowBox[{"Style", "[", 
      RowBox[{"\"\<surface 2A2B\>\"", ",", 
       RowBox[{"FontFamily", "\[Rule]", "\"\<Helvetica\>\""}], ",", 
       RowBox[{"FontSize", "\[Rule]", "16"}], ",", "Black"}], "]"}]}], ",", 
    "\[IndentingNewLine]", 
    RowBox[{"PlotLegends", "\[Rule]", 
     RowBox[{"{", "\"\<\>\"", "}"}]}], ",", "\[IndentingNewLine]", 
    RowBox[{"FrameLabel", "\[Rule]", 
     RowBox[{"{", 
      RowBox[{
       RowBox[{"Style", "[", 
        RowBox[{"\"\<Time (hours)\>\"", ",", "Black", ",", 
         RowBox[{"FontSize", "\[Rule]", "16"}], ",", 
         RowBox[{"FontFamily", "\[Rule]", "\"\<Helvetica\>\""}]}], "]"}], ",", 
       RowBox[{"Style", "[", 
        RowBox[{"\"\<Fluorescence\>\"", ",", "Black", ",", 
         RowBox[{"FontSize", "\[Rule]", "16"}], ",", 
         RowBox[{"FontFamily", "\[Rule]", "\"\<Helvetica\>\""}]}], "]"}]}], 
      "}"}]}]}], "]"}]}]], "Input",
 CellGroupingRules->{"GroupTogetherGrouping", 10000.},
 CellChangeTimes->{{3.853331408100582*^9, 3.8533315536329594`*^9}, {
   3.853346706477359*^9, 3.8533467078364844`*^9}, {3.854475016405095*^9, 
   3.8544750682122016`*^9}, {3.8548002601341553`*^9, 3.854800288785321*^9}, {
   3.8548031084734383`*^9, 3.8548031090287285`*^9}, {3.8548033944532413`*^9, 
   3.8548034083626633`*^9}, {3.8548034389820824`*^9, 3.854803466673565*^9}, 
   3.855099099321891*^9, 3.865709420240144*^9, {3.874255810481124*^9, 
   3.8742558112193017`*^9}},
 CellLabel->"In[57]:=",ExpressionUUID->"9dd67b2c-2521-4209-806a-92f92d22307b"],

Cell[BoxData[
 TemplateBox[{
   GraphicsBox[{{}, {{{
        Directive[
         AbsoluteThickness[1.6], 
         PointSize[Medium], 
         RGBColor[
         0.9176470588235294, 0.807843137254902, 0.03529411764705882]], 
        PointBox[CompressedData["
1:eJxd039MlHUcB/CTX5lC0wOJX5dcwOGh4h1whxyH33fSROYWyyKFpPFLQssE
uy0umMQM58wNEhTUiklEkBDegiyKi0gBf5wKBEqE3vMQYkLzEq+NnJD38Hz4
o8/27Nl3n9fns8/z/T5feeberTudJBJJ6pPH8U4WYpANZbzdqNAMsKPCepxV
Wr5eXWa4wTwkjrAxbXH8gfcrf2OlQt7O6tu1yQEXfmcXvnLEv2za0DXTfWmU
PSV4CZyNM0tu3LvFzgh5J1RLCibaqm+zJKHeFfn9Ya+fcLOKfjH+iDP9WW+0
in4JNl+x8vYdVrZU8B5wdk1tjC6wshDBL0Pe9Gc3DQNWNj//cpxJmT3oZrey
UqFeig2b5ap8LSd6LxxpHTlR9gwn+hXI9iuvasnjRO+N5usDE+mJ5H0QVvgo
vORN8r54kLBT772bvB8MXOJJZRH5AJyvfeXooXLyMmiqXDpjW8g/B7tZ92me
mWNtc45YCXnD9il1Lyd+byAeZ71juW7iWLxQL0fVLrxh7uLYiODlyPxoZqZi
ES/651HcnLZpZI58EAxm074+H170QVj5QY5/7RT1D0avZ5PpgBcv+hA8LL98
uETKM09hfgXi7wy5y/ypvwKZaYcn6pLJh0J2fl/nYAD5VagoTY3IfJb8KmRc
c63pUZNXom9cX1OZSz4MCV8GL5dnkQ9DRvGydvMe8quhKm0psW0jvwaBF6/s
8jhGfg3ij3OhXtvIr8UXubLu47vJh+Ol8uw7rQfJh2PdxR8UwYd4Vij4dQic
3KoPbebZ04JXQecZdclSyIvnpcI1ZeKLvdU86xDqVeB1hfcmq8irsTat42x6
EXk1JJtUSWe7yauxtLzhQUo7+QjMDquHp9rJR8Dt9ORIzoKPgNXmlLCxjnwk
ZL+kv1XVRz4SWf+M+/l2kY9Euy3Y4mUmH4WMpj3v7b3Ks3zBR+Hn4ezaBo58
FLS3t3+f6z4meg1+dPx+JvIaGDpqZBUW8hp8c+6+tGCI+mtR8LJjQ8lr0b+/
un/xIHktKqSWkEU28tE4pSzy+PAn8tHI2aJpTJklH42yd10feneSX48kY9us
+hz59Qv5ef8kr+z0VU7z4v2KQX3Q3OXg++RjMDG8MWCoh3wMYpvKHr9wl/rr
/je/DjcfOQ6EvA4+v37+at0o+diF/Z/3sVjhuC5OY6KPhVHHFWWNk9fj1mvH
zGVTdF567G/a8vcnrdRfD2eli+KqgvY/DlLj3Z6/RsnHYcy+w2YMoP5x+Nad
nf5OSn4DRgv8P250GWP/AT0ibdk=
         "]]}}, {
       TagBox[
        TooltipBox[{
          Opacity[0.], 
          PointBox[{{0.3333333333333333, 0.300119080975063}}]}, 
         RowBox[{"{", 
           RowBox[{"0.3333333333333333`", ",", "0.300119080975063`"}], "}"}]],
         Annotation[#, {0.3333333333333333, 0.300119080975063}, "Tooltip"]& ], 
       TagBox[
        TooltipBox[{
          Opacity[0.], 
          PointBox[{{0.6666666666666734, 0.366489212664612}}]}, 
         RowBox[{"{", 
           RowBox[{"0.6666666666666734`", ",", "0.366489212664612`"}], "}"}]],
         Annotation[#, {0.6666666666666734, 0.366489212664612}, "Tooltip"]& ], 
       TagBox[
        TooltipBox[{
          Opacity[0.], 
          PointBox[{{1.0000000000000029`, 0.41531241244046}}]}, 
         RowBox[{"{", 
           RowBox[{"1.0000000000000029`", ",", "0.41531241244046`"}], "}"}]], 
        Annotation[#, {1.0000000000000029`, 0.41531241244046}, "Tooltip"]& ], 
       TagBox[
        TooltipBox[{
          Opacity[0.], 
          PointBox[{{1.333333333333344, 0.449530680862987}}]}, 
         RowBox[{"{", 
           RowBox[{"1.333333333333344`", ",", "0.449530680862987`"}], "}"}]], 
        Annotation[#, {1.333333333333344, 0.449530680862987}, "Tooltip"]& ], 
       TagBox[
        TooltipBox[{
          Opacity[0.], 
          PointBox[{{1.6666666666666725`, 0.465501541047913}}]}, 
         RowBox[{"{", 
           RowBox[{"1.6666666666666725`", ",", "0.465501541047913`"}], "}"}]],
         Annotation[#, {1.6666666666666725`, 0.465501541047913}, 
         "Tooltip"]& ], 
       TagBox[
        TooltipBox[{
          Opacity[0.], 
          PointBox[{{2.000000000000003, 0.483083496777809}}]}, 
         RowBox[{"{", 
           RowBox[{"2.000000000000003`", ",", "0.483083496777809`"}], "}"}]], 
        Annotation[#, {2.000000000000003, 0.483083496777809}, "Tooltip"]& ], 
       TagBox[
        TooltipBox[{
          Opacity[0.], 
          PointBox[{{2.3333333333333335`, 0.493695713084898}}]}, 
         RowBox[{"{", 
           RowBox[{"2.3333333333333335`", ",", "0.493695713084898`"}], "}"}]],
         Annotation[#, {2.3333333333333335`, 0.493695713084898}, 
         "Tooltip"]& ], 
       TagBox[
        TooltipBox[{
          Opacity[0.], 
          PointBox[{{2.666666666666664, 0.500805547772485}}]}, 
         RowBox[{"{", 
           RowBox[{"2.666666666666664`", ",", "0.500805547772485`"}], "}"}]], 
        Annotation[#, {2.666666666666664, 0.500805547772485}, "Tooltip"]& ], 
       TagBox[
        TooltipBox[{
          Opacity[0.], 
          PointBox[{{3.000000000000003, 0.514850098066685}}]}, 
         RowBox[{"{", 
           RowBox[{"3.000000000000003`", ",", "0.514850098066685`"}], "}"}]], 
        Annotation[#, {3.000000000000003, 0.514850098066685}, "Tooltip"]& ], 
       TagBox[
        TooltipBox[{
          Opacity[0.], 
          PointBox[{{3.3333333333333335`, 0.511347716447184}}]}, 
         RowBox[{"{", 
           RowBox[{"3.3333333333333335`", ",", "0.511347716447184`"}], "}"}]],
         Annotation[#, {3.3333333333333335`, 0.511347716447184}, 
         "Tooltip"]& ], 
       TagBox[
        TooltipBox[{
          Opacity[0.], 
          PointBox[{{3.6666666666666337`, 0.51467497898571}}]}, 
         RowBox[{"{", 
           RowBox[{"3.6666666666666337`", ",", "0.51467497898571`"}], "}"}]], 
        Annotation[#, {3.6666666666666337`, 0.51467497898571}, "Tooltip"]& ], 
       TagBox[
        TooltipBox[{
          Opacity[0.], 
          PointBox[{{4.000000000000033, 0.525812552535724}}]}, 
         RowBox[{"{", 
           RowBox[{"4.000000000000033`", ",", "0.525812552535724`"}], "}"}]], 
        Annotation[#, {4.000000000000033, 0.525812552535724}, "Tooltip"]& ], 
       TagBox[
        TooltipBox[{
          Opacity[0.], 
          PointBox[{{4.333333333333333, 0.529910339030541}}]}, 
         RowBox[{"{", 
           RowBox[{"4.333333333333333`", ",", "0.529910339030541`"}], "}"}]], 
        Annotation[#, {4.333333333333333, 0.529910339030541}, "Tooltip"]& ], 
       TagBox[
        TooltipBox[{
          Opacity[0.], 
          PointBox[{{4.666666666666633, 0.537895769123004}}]}, 
         RowBox[{"{", 
           RowBox[{"4.666666666666633`", ",", "0.537895769123004`"}], "}"}]], 
        Annotation[#, {4.666666666666633, 0.537895769123004}, "Tooltip"]& ], 
       TagBox[
        TooltipBox[{
          Opacity[0.], 
          PointBox[{{5.000000000000033, 0.533027458671897}}]}, 
         RowBox[{"{", 
           RowBox[{"5.000000000000033`", ",", "0.533027458671897`"}], "}"}]], 
        Annotation[#, {5.000000000000033, 0.533027458671897}, "Tooltip"]& ], 
       TagBox[
        TooltipBox[{
          Opacity[0.], 
          PointBox[{{5.333333333333333, 0.545005603810591}}]}, 
         RowBox[{"{", 
           RowBox[{"5.333333333333333`", ",", "0.545005603810591`"}], "}"}]], 
        Annotation[#, {5.333333333333333, 0.545005603810591}, "Tooltip"]& ], 
       TagBox[
        TooltipBox[{
          Opacity[0.], 
          PointBox[{{5.666666666666633, 0.540207340991875}}]}, 
         RowBox[{"{", 
           RowBox[{"5.666666666666633`", ",", "0.540207340991875`"}], "}"}]], 
        Annotation[#, {5.666666666666633, 0.540207340991875}, "Tooltip"]& ], 
       TagBox[
        TooltipBox[{
          Opacity[0.], 
          PointBox[{{6.000000000000033, 0.543884841692351}}]}, 
         RowBox[{"{", 
           RowBox[{"6.000000000000033`", ",", "0.543884841692351`"}], "}"}]], 
        Annotation[#, {6.000000000000033, 0.543884841692351}, "Tooltip"]& ], 
       TagBox[
        TooltipBox[{
          Opacity[0.], 
          PointBox[{{6.333333333333333, 0.544200056038106}}]}, 
         RowBox[{"{", 
           RowBox[{"6.333333333333333`", ",", "0.544200056038106`"}], "}"}]], 
        Annotation[#, {6.333333333333333, 0.544200056038106}, "Tooltip"]& ], 
       TagBox[
        TooltipBox[{
          Opacity[0.], 
          PointBox[{{6.666666666666633, 0.546406556458392}}]}, 
         RowBox[{"{", 
           RowBox[{"6.666666666666633`", ",", "0.546406556458392`"}], "}"}]], 
        Annotation[#, {6.666666666666633, 0.546406556458392}, "Tooltip"]& ], 
       TagBox[
        TooltipBox[{
          Opacity[0.], 
          PointBox[{{7.000000000000033, 0.548893247408238}}]}, 
         RowBox[{"{", 
           RowBox[{"7.000000000000033`", ",", "0.548893247408238`"}], "}"}]], 
        Annotation[#, {7.000000000000033, 0.548893247408238}, "Tooltip"]& ], 
       TagBox[
        TooltipBox[{
          Opacity[0.], 
          PointBox[{{7.333333333333333, 0.552640795741104}}]}, 
         RowBox[{"{", 
           RowBox[{"7.333333333333333`", ",", "0.552640795741104`"}], "}"}]], 
        Annotation[#, {7.333333333333333, 0.552640795741104}, "Tooltip"]& ], 
       TagBox[
        TooltipBox[{
          Opacity[0.], 
          PointBox[{{7.666666666666633, 0.55449705799944}}]}, 
         RowBox[{"{", 
           RowBox[{"7.666666666666633`", ",", "0.55449705799944`"}], "}"}]], 
        Annotation[#, {7.666666666666633, 0.55449705799944}, "Tooltip"]& ], 
       TagBox[
        TooltipBox[{
          Opacity[0.], 
          PointBox[{{7.999999999999933, 0.55568786775007}}]}, 
         RowBox[{"{", 
           RowBox[{"7.999999999999933`", ",", "0.55568786775007`"}], "}"}]], 
        Annotation[#, {7.999999999999933, 0.55568786775007}, "Tooltip"]& ], 
       TagBox[
        TooltipBox[{
          Opacity[0.], 
          PointBox[{{8.333333333333334, 0.552956010086859}}]}, 
         RowBox[{"{", 
           RowBox[{"8.333333333333334`", ",", "0.552956010086859`"}], "}"}]], 
        Annotation[#, {8.333333333333334, 0.552956010086859}, "Tooltip"]& ], 
       TagBox[
        TooltipBox[{
          Opacity[0.], 
          PointBox[{{8.666666666666634, 0.555022415242365}}]}, 
         RowBox[{"{", 
           RowBox[{"8.666666666666634`", ",", "0.555022415242365`"}], "}"}]], 
        Annotation[#, {8.666666666666634, 0.555022415242365}, "Tooltip"]& ], 
       TagBox[
        TooltipBox[{
          Opacity[0.], 
          PointBox[{{8.999999999999934, 0.562692630989073}}]}, 
         RowBox[{"{", 
           RowBox[{"8.999999999999934`", ",", "0.562692630989073`"}], "}"}]], 
        Annotation[#, {8.999999999999934, 0.562692630989073}, "Tooltip"]& ], 
       TagBox[
        TooltipBox[{
          Opacity[0.], 
          PointBox[{{9.333333333333334, 0.562482488091902}}]}, 
         RowBox[{"{", 
           RowBox[{"9.333333333333334`", ",", "0.562482488091902`"}], "}"}]], 
        Annotation[#, {9.333333333333334, 0.562482488091902}, "Tooltip"]& ], 
       TagBox[
        TooltipBox[{
          Opacity[0.], 
          PointBox[{{9.666666666666634, 0.565529560100869}}]}, 
         RowBox[{"{", 
           RowBox[{"9.666666666666634`", ",", "0.565529560100869`"}], "}"}]], 
        Annotation[#, {9.666666666666634, 0.565529560100869}, "Tooltip"]& ], 
       TagBox[
        TooltipBox[{
          Opacity[0.], 
          PointBox[{{9.999999999999934, 0.560135892406837}}]}, 
         RowBox[{"{", 
           RowBox[{"9.999999999999934`", ",", "0.560135892406837`"}], "}"}]], 
        Annotation[#, {9.999999999999934, 0.560135892406837}, "Tooltip"]& ], 
       TagBox[
        TooltipBox[{
          Opacity[0.], 
          PointBox[{{10.333333333333334`, 0.565004202857943}}]}, 
         RowBox[{"{", 
           RowBox[{"10.333333333333334`", ",", "0.565004202857943`"}], "}"}]],
         Annotation[#, {10.333333333333334`, 0.565004202857943}, 
         "Tooltip"]& ], 
       TagBox[
        TooltipBox[{
          Opacity[0.], 
          PointBox[{{10.666666666666634`, 0.564759036144578}}]}, 
         RowBox[{"{", 
           RowBox[{"10.666666666666634`", ",", "0.564759036144578`"}], "}"}]],
         Annotation[#, {10.666666666666634`, 0.564759036144578}, 
         "Tooltip"]& ], 
       TagBox[
        TooltipBox[{
          Opacity[0.], 
          PointBox[{{11.000000000000034`, 0.565809750630429}}]}, 
         RowBox[{"{", 
           RowBox[{"11.000000000000034`", ",", "0.565809750630429`"}], "}"}]],
         Annotation[#, {11.000000000000034`, 0.565809750630429}, 
         "Tooltip"]& ], 
       TagBox[
        TooltipBox[{
          Opacity[0.], 
          PointBox[{{11.333333333333334`, 0.572954609134211}}]}, 
         RowBox[{"{", 
           RowBox[{"11.333333333333334`", ",", "0.572954609134211`"}], "}"}]],
         Annotation[#, {11.333333333333334`, 0.572954609134211}, 
         "Tooltip"]& ], 
       TagBox[
        TooltipBox[{
          Opacity[0.], 
          PointBox[{{11.666666666666634`, 0.566019893527599}}]}, 
         RowBox[{"{", 
           RowBox[{"11.666666666666634`", ",", "0.566019893527599`"}], "}"}]],
         Annotation[#, {11.666666666666634`, 0.566019893527599}, 
         "Tooltip"]& ], 
       TagBox[
        TooltipBox[{
          Opacity[0.], 
          PointBox[{{12.000000000000034`, 0.565354441019894}}]}, 
         RowBox[{"{", 
           RowBox[{"12.000000000000034`", ",", "0.565354441019894`"}], "}"}]],
         Annotation[#, {12.000000000000034`, 0.565354441019894}, 
         "Tooltip"]& ], 
       TagBox[
        TooltipBox[{
          Opacity[0.], 
          PointBox[{{12.333333333333334`, 0.568576632109835}}]}, 
         RowBox[{"{", 
           RowBox[{"12.333333333333334`", ",", "0.568576632109835`"}], "}"}]],
         Annotation[#, {12.333333333333334`, 0.568576632109835}, 
         "Tooltip"]& ], 
       TagBox[
        TooltipBox[{
          Opacity[0.], 
          PointBox[{{12.666666666666634`, 0.575266181003082}}]}, 
         RowBox[{"{", 
           RowBox[{"12.666666666666634`", ",", "0.575266181003082`"}], "}"}]],
         Annotation[#, {12.666666666666634`, 0.575266181003082}, 
         "Tooltip"]& ], 
       TagBox[
        TooltipBox[{
          Opacity[0.], 
          PointBox[{{13.000000000000034`, 0.574600728495377}}]}, 
         RowBox[{"{", 
           RowBox[{"13.000000000000034`", ",", "0.574600728495377`"}], "}"}]],
         Annotation[#, {13.000000000000034`, 0.574600728495377}, 
         "Tooltip"]& ], 
       TagBox[
        TooltipBox[{
          Opacity[0.], 
          PointBox[{{13.333333333333334`, 0.575896609694592}}]}, 
         RowBox[{"{", 
           RowBox[{"13.333333333333334`", ",", "0.575896609694592`"}], "}"}]],
         Annotation[#, {13.333333333333334`, 0.575896609694592}, 
         "Tooltip"]& ], 
       TagBox[
        TooltipBox[{
          Opacity[0.], 
          PointBox[{{13.666666666666634`, 0.573234799663771}}]}, 
         RowBox[{"{", 
           RowBox[{"13.666666666666634`", ",", "0.573234799663771`"}], "}"}]],
         Annotation[#, {13.666666666666634`, 0.573234799663771}, 
         "Tooltip"]& ], 
       TagBox[
        TooltipBox[{
          Opacity[0.], 
          PointBox[{{14.000000000000034`, 0.580694872513309}}]}, 
         RowBox[{"{", 
           RowBox[{"14.000000000000034`", ",", "0.580694872513309`"}], "}"}]],
         Annotation[#, {14.000000000000034`, 0.580694872513309}, 
         "Tooltip"]& ], 
       TagBox[
        TooltipBox[{
          Opacity[0.], 
          PointBox[{{14.333333333333334`, 0.573129728215186}}]}, 
         RowBox[{"{", 
           RowBox[{"14.333333333333334`", ",", "0.573129728215186`"}], "}"}]],
         Annotation[#, {14.333333333333334`, 0.573129728215186}, 
         "Tooltip"]& ], 
       TagBox[
        TooltipBox[{
          Opacity[0.], 
          PointBox[{{14.666666666666634`, 0.575511347716447}}]}, 
         RowBox[{"{", 
           RowBox[{"14.666666666666634`", ",", "0.575511347716447`"}], "}"}]],
         Annotation[#, {14.666666666666634`, 0.575511347716447}, 
         "Tooltip"]& ], 
       TagBox[
        TooltipBox[{
          Opacity[0.], 
          PointBox[{{15.000000000000034`, 0.578943681703558}}]}, 
         RowBox[{"{", 
           RowBox[{"15.000000000000034`", ",", "0.578943681703558`"}], "}"}]],
         Annotation[#, {15.000000000000034`, 0.578943681703558}, 
         "Tooltip"]& ], 
       TagBox[
        TooltipBox[{
          Opacity[0.], 
          PointBox[{{15.333333333333334`, 0.579118800784533}}]}, 
         RowBox[{"{", 
           RowBox[{"15.333333333333334`", ",", "0.579118800784533`"}], "}"}]],
         Annotation[#, {15.333333333333334`, 0.579118800784533}, 
         "Tooltip"]& ], 
       TagBox[
        TooltipBox[{
          Opacity[0.], 
          PointBox[{{15.666666666666734`, 0.58363687307369}}]}, 
         RowBox[{"{", 
           RowBox[{"15.666666666666734`", ",", "0.58363687307369`"}], "}"}]], 
        Annotation[#, {15.666666666666734`, 0.58363687307369}, "Tooltip"]& ], 
       TagBox[
        TooltipBox[{
          Opacity[0.], 
          PointBox[{{16.000000000000032`, 0.577612776688148}}]}, 
         RowBox[{"{", 
           RowBox[{"16.000000000000032`", ",", "0.577612776688148`"}], "}"}]],
         Annotation[#, {16.000000000000032`, 0.577612776688148}, 
         "Tooltip"]& ], 
       TagBox[
        TooltipBox[{
          Opacity[0.], 
          PointBox[{{16.333333333333332`, 0.581150182123844}}]}, 
         RowBox[{"{", 
           RowBox[{"16.333333333333332`", ",", "0.581150182123844`"}], "}"}]],
         Annotation[#, {16.333333333333332`, 0.581150182123844}, 
         "Tooltip"]& ], 
       TagBox[
        TooltipBox[{
          Opacity[0.], 
          PointBox[{{16.666666666666732`, 0.581045110675259}}]}, 
         RowBox[{"{", 
           RowBox[{"16.666666666666732`", ",", "0.581045110675259`"}], "}"}]],
         Annotation[#, {16.666666666666732`, 0.581045110675259}, 
         "Tooltip"]& ], 
       TagBox[
        TooltipBox[{
          Opacity[0.], 
          PointBox[{{17.000000000000032`, 0.577682824320538}}]}, 
         RowBox[{"{", 
           RowBox[{"17.000000000000032`", ",", "0.577682824320538`"}], "}"}]],
         Annotation[#, {17.000000000000032`, 0.577682824320538}, 
         "Tooltip"]& ], 
       TagBox[
        TooltipBox[{
          Opacity[0.], 
          PointBox[{{17.333333333333332`, 0.586753992715046}}]}, 
         RowBox[{"{", 
           RowBox[{"17.333333333333332`", ",", "0.586753992715046`"}], "}"}]],
         Annotation[#, {17.333333333333332`, 0.586753992715046}, 
         "Tooltip"]& ], 
       TagBox[
        TooltipBox[{
          Opacity[0.], 
          PointBox[{{17.666666666666732`, 0.585247968618661}}]}, 
         RowBox[{"{", 
           RowBox[{"17.666666666666732`", ",", "0.585247968618661`"}], "}"}]],
         Annotation[#, {17.666666666666732`, 0.585247968618661}, 
         "Tooltip"]& ], 
       TagBox[
        TooltipBox[{
          Opacity[0.], 
          PointBox[{{18.000000000000032`, 0.585318016251051}}]}, 
         RowBox[{"{", 
           RowBox[{"18.000000000000032`", ",", "0.585318016251051`"}], "}"}]],
         Annotation[#, {18.000000000000032`, 0.585318016251051}, 
         "Tooltip"]& ], 
       TagBox[
        TooltipBox[{
          Opacity[0.], 
          PointBox[{{18.333333333333332`, 0.586718968898851}}]}, 
         RowBox[{"{", 
           RowBox[{"18.333333333333332`", ",", "0.586718968898851`"}], "}"}]],
         Annotation[#, {18.333333333333332`, 0.586718968898851}, 
         "Tooltip"]& ], 
       TagBox[
        TooltipBox[{
          Opacity[0.], 
          PointBox[{{18.666666666666732`, 0.582551134771645}}]}, 
         RowBox[{"{", 
           RowBox[{"18.666666666666732`", ",", "0.582551134771645`"}], "}"}]],
         Annotation[#, {18.666666666666732`, 0.582551134771645}, 
         "Tooltip"]& ], 
       TagBox[
        TooltipBox[{
          Opacity[0.], 
          PointBox[{{19.000000000000032`, 0.588084897730457}}]}, 
         RowBox[{"{", 
           RowBox[{"19.000000000000032`", ",", "0.588084897730457`"}], "}"}]],
         Annotation[#, {19.000000000000032`, 0.588084897730457}, 
         "Tooltip"]& ], 
       TagBox[
        TooltipBox[{
          Opacity[0.], 
          PointBox[{{19.333333333333332`, 0.586193611655926}}]}, 
         RowBox[{"{", 
           RowBox[{"19.333333333333332`", ",", "0.586193611655926`"}], "}"}]],
         Annotation[#, {19.333333333333332`, 0.586193611655926}, 
         "Tooltip"]& ], 
       TagBox[
        TooltipBox[{
          Opacity[0.], 
          PointBox[{{19.666666666666732`, 0.585703278229196}}]}, 
         RowBox[{"{", 
           RowBox[{"19.666666666666732`", ",", "0.585703278229196`"}], "}"}]],
         Annotation[#, {19.666666666666732`, 0.585703278229196}, 
         "Tooltip"]& ], 
       TagBox[
        TooltipBox[{
          Opacity[0.], 
          PointBox[{{20.000000000000032`, 0.587699635752312}}]}, 
         RowBox[{"{", 
           RowBox[{"20.000000000000032`", ",", "0.587699635752312`"}], "}"}]],
         Annotation[#, {20.000000000000032`, 0.587699635752312}, 
         "Tooltip"]& ], 
       TagBox[
        TooltipBox[{
          Opacity[0.], 
          PointBox[{{20.33333333333343, 0.590046231437377}}]}, 
         RowBox[{"{", 
           RowBox[{"20.33333333333343`", ",", "0.590046231437377`"}], "}"}]], 
        Annotation[#, {20.33333333333343, 0.590046231437377}, "Tooltip"]& ], 
       TagBox[
        TooltipBox[{
          Opacity[0.], 
          PointBox[{{20.666666666666732`, 0.595264780050434}}]}, 
         RowBox[{"{", 
           RowBox[{"20.666666666666732`", ",", "0.595264780050434`"}], "}"}]],
         Annotation[#, {20.666666666666732`, 0.595264780050434}, 
         "Tooltip"]& ], 
       TagBox[
        TooltipBox[{
          Opacity[0.], 
          PointBox[{{21.000000000000032`, 0.58419725413281}}]}, 
         RowBox[{"{", 
           RowBox[{"21.000000000000032`", ",", "0.58419725413281`"}], "}"}]], 
        Annotation[#, {21.000000000000032`, 0.58419725413281}, "Tooltip"]& ], 
       TagBox[
        TooltipBox[{
          Opacity[0.], 
          PointBox[{{21.33333333333343, 0.587594564303727}}]}, 
         RowBox[{"{", 
           RowBox[{"21.33333333333343`", ",", "0.587594564303727`"}], "}"}]], 
        Annotation[#, {21.33333333333343, 0.587594564303727}, "Tooltip"]& ], 
       TagBox[
        TooltipBox[{
          Opacity[0.], 
          PointBox[{{21.666666666666732`, 0.588680302605772}}]}, 
         RowBox[{"{", 
           RowBox[{"21.666666666666732`", ",", "0.588680302605772`"}], "}"}]],
         Annotation[#, {21.666666666666732`, 0.588680302605772}, 
         "Tooltip"]& ], 
       TagBox[
        TooltipBox[{
          Opacity[0.], 
          PointBox[{{22.000000000000032`, 0.584582516110955}}]}, 
         RowBox[{"{", 
           RowBox[{"22.000000000000032`", ",", "0.584582516110955`"}], "}"}]],
         Annotation[#, {22.000000000000032`, 0.584582516110955}, 
         "Tooltip"]& ], 
       TagBox[
        TooltipBox[{
          Opacity[0.], 
          PointBox[{{22.33333333333343, 0.588505183524797}}]}, 
         RowBox[{"{", 
           RowBox[{"22.33333333333343`", ",", "0.588505183524797`"}], "}"}]], 
        Annotation[#, {22.33333333333343, 0.588505183524797}, "Tooltip"]& ], 
       TagBox[
        TooltipBox[{
          Opacity[0.], 
          PointBox[{{22.666666666666732`, 0.591797422247128}}]}, 
         RowBox[{"{", 
           RowBox[{"22.666666666666732`", ",", "0.591797422247128`"}], "}"}]],
         Annotation[#, {22.666666666666732`, 0.591797422247128}, 
         "Tooltip"]& ], 
       TagBox[
        TooltipBox[{
          Opacity[0.], 
          PointBox[{{23.000000000000032`, 0.585878397310171}}]}, 
         RowBox[{"{", 
           RowBox[{"23.000000000000032`", ",", "0.585878397310171`"}], "}"}]],
         Annotation[#, {23.000000000000032`, 0.585878397310171}, 
         "Tooltip"]& ], 
       TagBox[
        TooltipBox[{
          Opacity[0.], 
          PointBox[{{23.33333333333343, 0.593548613056879}}]}, 
         RowBox[{"{", 
           RowBox[{"23.33333333333343`", ",", "0.593548613056879`"}], "}"}]], 
        Annotation[#, {23.33333333333343, 0.593548613056879}, "Tooltip"]& ], 
       TagBox[
        TooltipBox[{
          Opacity[0.], 
          PointBox[{{23.666666666666732`, 0.585948444942561}}]}, 
         RowBox[{"{", 
           RowBox[{"23.666666666666732`", ",", "0.585948444942561`"}], "}"}]],
         Annotation[#, {23.666666666666732`, 0.585948444942561}, 
         "Tooltip"]& ], 
       TagBox[
        TooltipBox[{
          Opacity[0.], 
          PointBox[{{24.000000000000032`, 0.584862706640516}}]}, 
         RowBox[{"{", 
           RowBox[{"24.000000000000032`", ",", "0.584862706640516`"}], "}"}]],
         Annotation[#, {24.000000000000032`, 0.584862706640516}, 
         "Tooltip"]& ], 
       TagBox[
        TooltipBox[{
          Opacity[0.], 
          PointBox[{{24.33333333333343, 0.585948444942561}}]}, 
         RowBox[{"{", 
           RowBox[{"24.33333333333343`", ",", "0.585948444942561`"}], "}"}]], 
        Annotation[#, {24.33333333333343, 0.585948444942561}, "Tooltip"]& ], 
       TagBox[
        TooltipBox[{
          Opacity[0.], 
          PointBox[{{24.666666666666732`, 0.592182684225273}}]}, 
         RowBox[{"{", 
           RowBox[{"24.666666666666732`", ",", "0.592182684225273`"}], "}"}]],
         Annotation[#, {24.666666666666732`, 0.592182684225273}, 
         "Tooltip"]& ], 
       TagBox[
        TooltipBox[{
          Opacity[0.], 
          PointBox[{{25.00000000000013, 0.591692350798543}}]}, 
         RowBox[{"{", 
           RowBox[{"25.00000000000013`", ",", "0.591692350798543`"}], "}"}]], 
        Annotation[#, {25.00000000000013, 0.591692350798543}, "Tooltip"]& ], 
       TagBox[
        TooltipBox[{
          Opacity[0.], 
          PointBox[{{25.33333333333343, 0.586894087979826}}]}, 
         RowBox[{"{", 
           RowBox[{"25.33333333333343`", ",", "0.586894087979826`"}], "}"}]], 
        Annotation[#, {25.33333333333343, 0.586894087979826}, "Tooltip"]& ], 
       TagBox[
        TooltipBox[{
          Opacity[0.], 
          PointBox[{{25.666666666666732`, 0.590851779209863}}]}, 
         RowBox[{"{", 
           RowBox[{"25.666666666666732`", ",", "0.590851779209863`"}], "}"}]],
         Annotation[#, {25.666666666666732`, 0.590851779209863}, 
         "Tooltip"]& ], 
       TagBox[
        TooltipBox[{
          Opacity[0.], 
          PointBox[{{26.000000000000032`, 0.584582516110955}}]}, 
         RowBox[{"{", 
           RowBox[{"26.000000000000032`", ",", "0.584582516110955`"}], "}"}]],
         Annotation[#, {26.000000000000032`, 0.584582516110955}, 
         "Tooltip"]& ], 
       TagBox[
        TooltipBox[{
          Opacity[0.], 
          PointBox[{{26.33333333333343, 0.591412160268983}}]}, 
         RowBox[{"{", 
           RowBox[{"26.33333333333343`", ",", "0.591412160268983`"}], "}"}]], 
        Annotation[#, {26.33333333333343, 0.591412160268983}, "Tooltip"]& ], 
       TagBox[
        TooltipBox[{
          Opacity[0.], 
          PointBox[{{26.666666666666732`, 0.589555898010647}}]}, 
         RowBox[{"{", 
           RowBox[{"26.666666666666732`", ",", "0.589555898010647`"}], "}"}]],
         Annotation[#, {26.666666666666732`, 0.589555898010647}, 
         "Tooltip"]& ], 
       TagBox[
        TooltipBox[{
          Opacity[0.], 
          PointBox[{{27.000000000000032`, 0.588084897730457}}]}, 
         RowBox[{"{", 
           RowBox[{"27.000000000000032`", ",", "0.588084897730457`"}], "}"}]],
         Annotation[#, {27.000000000000032`, 0.588084897730457}, 
         "Tooltip"]& ], 
       TagBox[
        TooltipBox[{
          Opacity[0.], 
          PointBox[{{27.33333333333343, 0.594003922667414}}]}, 
         RowBox[{"{", 
           RowBox[{"27.33333333333343`", ",", "0.594003922667414`"}], "}"}]], 
        Annotation[#, {27.33333333333343, 0.594003922667414}, "Tooltip"]& ], 
       TagBox[
        TooltipBox[{
          Opacity[0.], 
          PointBox[{{27.666666666666732`, 0.590501541047913}}]}, 
         RowBox[{"{", 
           RowBox[{"27.666666666666732`", ",", "0.590501541047913`"}], "}"}]],
         Annotation[#, {27.666666666666732`, 0.590501541047913}, 
         "Tooltip"]& ], 
       TagBox[
        TooltipBox[{
          Opacity[0.], 
          PointBox[{{28.000000000000032`, 0.591377136452788}}]}, 
         RowBox[{"{", 
           RowBox[{"28.000000000000032`", ",", "0.591377136452788`"}], "}"}]],
         Annotation[#, {28.000000000000032`, 0.591377136452788}, 
         "Tooltip"]& ], 
       TagBox[
        TooltipBox[{
          Opacity[0.], 
          PointBox[{{28.333333333333332`, 0.58454749229476}}]}, 
         RowBox[{"{", 
           RowBox[{"28.333333333333332`", ",", "0.58454749229476`"}], "}"}]], 
        Annotation[#, {28.333333333333332`, 0.58454749229476}, "Tooltip"]& ], 
       TagBox[
        TooltipBox[{
          Opacity[0.], 
          PointBox[{{28.666666666666732`, 0.598486971140375}}]}, 
         RowBox[{"{", 
           RowBox[{"28.666666666666732`", ",", "0.598486971140375`"}], "}"}]],
         Annotation[#, {28.666666666666732`, 0.598486971140375}, 
         "Tooltip"]& ], 
       TagBox[
        TooltipBox[{
          Opacity[0.], 
          PointBox[{{29.000000000000032`, 0.589590921826842}}]}, 
         RowBox[{"{", 
           RowBox[{"29.000000000000032`", ",", "0.589590921826842`"}], "}"}]],
         Annotation[#, {29.000000000000032`, 0.589590921826842}, 
         "Tooltip"]& ], 
       TagBox[
        TooltipBox[{
          Opacity[0.], 
          PointBox[{{29.333333333333332`, 0.597226113757355}}]}, 
         RowBox[{"{", 
           RowBox[{"29.333333333333332`", ",", "0.597226113757355`"}], "}"}]],
         Annotation[#, {29.333333333333332`, 0.597226113757355}, 
         "Tooltip"]& ], 
       TagBox[
        TooltipBox[{
          Opacity[0.], 
          PointBox[{{29.666666666666732`, 0.596035304006725}}]}, 
         RowBox[{"{", 
           RowBox[{"29.666666666666732`", ",", "0.596035304006725`"}], "}"}]],
         Annotation[#, {29.666666666666732`, 0.596035304006725}, 
         "Tooltip"]& ], 
       TagBox[
        TooltipBox[{
          Opacity[0.], 
          PointBox[{{30.000000000000032`, 0.594319137013169}}]}, 
         RowBox[{"{", 
           RowBox[{"30.000000000000032`", ",", "0.594319137013169`"}], "}"}]],
         Annotation[#, {30.000000000000032`, 0.594319137013169}, 
         "Tooltip"]& ]}}, {{}, {}}}, {
    DisplayFunction -> Identity, DisplayFunction -> Identity, AspectRatio -> 
     NCache[GoldenRatio^(-1), 0.6180339887498948], Axes -> {True, True}, 
     AxesLabel -> {None, None}, AxesOrigin -> {0, 0.28354308707699094`}, 
     DisplayFunction :> Identity, Frame -> {{True, True}, {True, True}}, 
     FrameLabel -> {{
        FormBox[
         TagBox[
          StyleBox["\"Fluorescence\"", 
           GrayLevel[0], FontSize -> 16, FontFamily -> "Helvetica", 
           StripOnInput -> False], HoldForm], TraditionalForm], None}, {
        FormBox[
         TagBox[
          StyleBox["\"Time (hours)\"", 
           GrayLevel[0], FontSize -> 16, FontFamily -> "Helvetica", 
           StripOnInput -> False], HoldForm], TraditionalForm], None}}, 
     FrameTicks -> {{Automatic, Automatic}, {Automatic, Automatic}}, 
     GridLines -> {None, None}, GridLinesStyle -> Directive[
       GrayLevel[0.5, 0.4]], ImageSize -> 400, 
     Method -> {
      "OptimizePlotMarkers" -> True, "OptimizePlotMarkers" -> True, 
       "CoordinatesToolOptions" -> {"DisplayFunction" -> ({
           Identity[
            Part[#, 1]], 
           Identity[
            Part[#, 2]]}& ), "CopiedValueFunction" -> ({
           Identity[
            Part[#, 1]], 
           Identity[
            Part[#, 2]]}& )}}, PlotLabel -> FormBox[
       StyleBox["\"surface 2A2B\"", FontFamily -> "Helvetica", FontSize -> 16, 
        GrayLevel[0], StripOnInput -> False], TraditionalForm], 
     PlotRange -> {{0, 30.000000000000032`}, {0.28354308707699094`, 
       0.598486971140375}}, PlotRangeClipping -> True, PlotRangePadding -> {{
        Scaled[0.02], 
        Scaled[0.02]}, {
        Scaled[0.05], 
        Scaled[0.05]}}, Ticks -> {Automatic, Automatic}}], 
   FormBox[
    FormBox[
     TemplateBox[{"\"\""}, "PointLegend", DisplayFunction -> (FormBox[
        StyleBox[
         StyleBox[
          PaneBox[
           TagBox[
            GridBox[{{
               TagBox[
                GridBox[{{
                   GraphicsBox[{{}, {
                    Directive[
                    EdgeForm[
                    Directive[
                    Opacity[0.3], 
                    GrayLevel[0]]], 
                    AbsoluteThickness[1.6], 
                    PointSize[Medium], 
                    RGBColor[
                    0.9176470588235294, 0.807843137254902, 
                    0.03529411764705882]], {
                    Directive[
                    EdgeForm[
                    Directive[
                    Opacity[0.3], 
                    GrayLevel[0]]], 
                    AbsoluteThickness[1.6], 
                    PointSize[Medium], 
                    RGBColor[
                    0.9176470588235294, 0.807843137254902, 
                    0.03529411764705882]], 
                    PointBox[
                    NCache[{
                    Scaled[{
                    Rational[1, 2], 
                    Rational[1, 2]}]}, {
                    Scaled[{0.5, 0.5}]}]]}}}, AspectRatio -> Full, 
                    ImageSize -> {10, 10}, PlotRangePadding -> None, 
                    ImagePadding -> Automatic, 
                    BaselinePosition -> (Scaled[0.1] -> Baseline)], #}}, 
                 GridBoxAlignment -> {
                  "Columns" -> {Center, Left}, "Rows" -> {{Baseline}}}, 
                 AutoDelete -> False, 
                 GridBoxDividers -> {
                  "Columns" -> {{False}}, "Rows" -> {{False}}}, 
                 GridBoxItemSize -> {"Columns" -> {{All}}, "Rows" -> {{All}}},
                  GridBoxSpacings -> {
                  "Columns" -> {{0.5}}, "Rows" -> {{0.8}}}], "Grid"]}}, 
             GridBoxAlignment -> {"Columns" -> {{Left}}, "Rows" -> {{Top}}}, 
             AutoDelete -> False, 
             GridBoxItemSize -> {
              "Columns" -> {{Automatic}}, "Rows" -> {{Automatic}}}, 
             GridBoxSpacings -> {"Columns" -> {{1}}, "Rows" -> {{0}}}], 
            "Grid"], Alignment -> Left, AppearanceElements -> None, 
           ImageMargins -> {{5, 5}, {5, 5}}, ImageSizeAction -> 
           "ResizeToFit"], LineIndent -> 0, StripOnInput -> False], {
         FontFamily -> "Arial"}, Background -> Automatic, StripOnInput -> 
         False], TraditionalForm]& ), 
      InterpretationFunction :> (RowBox[{"PointLegend", "[", 
         RowBox[{
           RowBox[{"{", 
             RowBox[{"Directive", "[", 
               RowBox[{
                 RowBox[{"AbsoluteThickness", "[", "1.6`", "]"}], ",", 
                 RowBox[{"PointSize", "[", "Medium", "]"}], ",", 
                 
                 TemplateBox[<|
                  "color" -> 
                   RGBColor[
                    0.9176470588235294, 0.807843137254902, 
                    0.03529411764705882]|>, "RGBColorSwatchTemplate"]}], 
               "]"}], "}"}], ",", 
           RowBox[{"{", #, "}"}], ",", 
           RowBox[{"LegendMarkers", "\[Rule]", 
             RowBox[{"{", 
               RowBox[{"{", 
                 RowBox[{"False", ",", "Automatic"}], "}"}], "}"}]}], ",", 
           RowBox[{"Joined", "\[Rule]", 
             RowBox[{"{", "False", "}"}]}], ",", 
           RowBox[{"LabelStyle", "\[Rule]", 
             RowBox[{"{", "}"}]}], ",", 
           RowBox[{"LegendLayout", "\[Rule]", "\"Column\""}]}], "]"}]& ), 
      Editable -> True], TraditionalForm], TraditionalForm]},
  "Legended",
  DisplayFunction->(GridBox[{{
      TagBox[
       ItemBox[
        PaneBox[
         TagBox[#, "SkipImageSizeLevel"], Alignment -> {Center, Baseline}, 
         BaselinePosition -> Baseline], DefaultBaseStyle -> "Labeled"], 
       "SkipImageSizeLevel"], 
      ItemBox[#2, DefaultBaseStyle -> "LabeledLabel"]}}, 
    GridBoxAlignment -> {"Columns" -> {{Center}}, "Rows" -> {{Center}}}, 
    AutoDelete -> False, GridBoxItemSize -> Automatic, 
    BaselinePosition -> {1, 1}]& ),
  Editable->True,
  InterpretationFunction->(RowBox[{"Legended", "[", 
     RowBox[{#, ",", 
       RowBox[{"Placed", "[", 
         RowBox[{#2, ",", "After"}], "]"}]}], "]"}]& )]], "Output",
 CellGroupingRules->{"GroupTogetherGrouping", 10000.},
 CellChangeTimes->{{3.854475052334338*^9, 3.8544750686343403`*^9}, 
   3.8545461457987623`*^9, 3.854631495958345*^9, 3.854798250318616*^9, 
   3.8547996047715425`*^9, {3.8548002744138823`*^9, 3.8548002973742647`*^9}, 
   3.8548031587943573`*^9, 3.854803205866138*^9, 3.8548034096059504`*^9, {
   3.8548034397036686`*^9, 3.8548034672843823`*^9}, 3.8548036414951177`*^9, 
   3.8548041477922087`*^9, 3.8548041893996725`*^9, 3.8548172938082495`*^9, 
   3.8550977059963617`*^9, 3.855098281759448*^9, 3.855099099322895*^9, 
   3.8550992401088486`*^9, 3.8551615850502033`*^9, 3.855162683279496*^9, 
   3.8551627532328568`*^9, 3.855162799926036*^9, 3.855163066759825*^9, 
   3.8551635483503723`*^9, {3.8551636544498982`*^9, 3.8551636765252666`*^9}, 
   3.8551643171712313`*^9, 3.855164376914565*^9, 3.8551645552317505`*^9, 
   3.8551646907771807`*^9, {3.8551654304958963`*^9, 3.855165454605044*^9}, 
   3.855165497395151*^9, 3.8551656168818955`*^9, {3.8551656732498026`*^9, 
   3.8551656932057886`*^9}, 3.8551657657783885`*^9, 3.8551761616080933`*^9, 
   3.855176332206668*^9, 3.855176370754036*^9, 3.855176462164492*^9, 
   3.855176643963024*^9, 3.8551769198391094`*^9, 3.855176988231653*^9, 
   3.855177233594723*^9, 3.8551775857736597`*^9, 3.855177713538513*^9, 
   3.8551778554368043`*^9, 3.8553243141504335`*^9, {3.8553273291597376`*^9, 
   3.855327355836933*^9}, 3.8557038320442095`*^9, 3.8557040970132527`*^9, 
   3.855704322419657*^9, 3.85629631027409*^9, 3.8562963929355526`*^9, 
   3.8563042949678526`*^9, {3.856304563932276*^9, 3.856304576381621*^9}, 
   3.8563058299634457`*^9, 3.85630591379617*^9, 3.856875479450011*^9, 
   3.856875610443184*^9, 3.85734558120158*^9, 3.8573458728929734`*^9, 
   3.857930703341084*^9, 3.8579341413870926`*^9, 3.859923899338558*^9, 
   3.859925603698328*^9, 3.8599256566487846`*^9, 3.8599256971393576`*^9, {
   3.8599257479590025`*^9, 3.8599257938064213`*^9}, 3.860270303605897*^9, 
   3.8602873666394653`*^9, 3.8602875337224493`*^9, 3.860287817690898*^9, {
   3.86028791636132*^9, 3.8602879346982346`*^9}, 3.8605330881834183`*^9, 
   3.860533203109506*^9, 3.864233559095586*^9, 3.8657094202491198`*^9, 
   3.86570951332953*^9, 3.8657097479697313`*^9, 3.865709886183728*^9, 
   3.8657115936201143`*^9, 3.874254219009319*^9, 3.8742542951814437`*^9, 
   3.8742547701760025`*^9, 3.8742549878971863`*^9, 3.874255643809768*^9, 
   3.8742557226043744`*^9, 3.874255768815181*^9, 3.8742558635132914`*^9},
 CellLabel->"Out[57]=",ExpressionUUID->"7704de4a-f137-40a6-b935-844c262a5dc0"]
}, Open  ]]
}, Open  ]],

Cell[CellGroupData[{

Cell["Simulations", "Subsection",
 CellChangeTimes->{{3.8550991152922645`*^9, 
  3.8550991170611057`*^9}},ExpressionUUID->"2156793b-83b2-49e3-a3c1-\
eb62983ee484"],

Cell[BoxData[
 RowBox[{
  RowBox[{"SetDirectory", "[", 
   RowBox[{"NotebookDirectory", "[", "]"}], "]"}], ";"}]], "Input",
 CellChangeTimes->{{3.7663284025619144`*^9, 3.766328403805184*^9}, {
   3.767709808389258*^9, 3.767709820292423*^9}, {3.772208890760088*^9, 
   3.772208892623374*^9}, {3.77221370673615*^9, 3.7722137084411697`*^9}, 
   3.7722183122977486`*^9, 3.7723060443096743`*^9, 3.774182454753235*^9, 
   3.7746186918170013`*^9, 3.7752507828638277`*^9, 3.775671449162139*^9, 
   3.8055037680713716`*^9, {3.874254133895319*^9, 3.874254172376031*^9}, {
   3.8742543545147915`*^9, 3.8742543608309383`*^9}, {3.8742544167378664`*^9, 
   3.874254426554609*^9}, {3.874254531864048*^9, 3.8742545669973693`*^9}, {
   3.8742547610296116`*^9, 3.874254761148634*^9}},
 CellLabel->"In[58]:=",ExpressionUUID->"0edd64e4-65a8-4a3e-90dc-229174777ff3"],

Cell[BoxData[
 RowBox[{
  RowBox[{"Get", "[", "\"\<CRNSimulator.wl\>\"", "]"}], ";"}]], "Input",
 CellChangeTimes->{{3.874254435677041*^9, 3.874254439190337*^9}, {
  3.874254745860903*^9, 3.874254745967973*^9}, {3.874255718531065*^9, 
  3.8742557188334284`*^9}},
 CellLabel->"In[59]:=",ExpressionUUID->"fd9dbb0b-ef65-4d92-ad5e-9293f40ed90b"],

Cell[BoxData[{
 RowBox[{
  RowBox[{
   RowBox[{"Conc", " ", "=", " ", 
    RowBox[{"10", "^", 
     RowBox[{"-", "9"}]}]}], ";"}], " ", 
  RowBox[{"(*", " ", 
   RowBox[{"unit", ":", " ", "M"}], " ", "*)"}]}], "\[IndentingNewLine]", 
 RowBox[{
  RowBox[{
   RowBox[{"RelConc", " ", "=", 
    RowBox[{"95", "*", 
     RowBox[{"10", "^", 
      RowBox[{"-", "9"}]}]}]}], " ", ";"}], 
  RowBox[{"(*", " ", 
   RowBox[{"unit", ":", " ", "M"}], " ", "*)"}]}], "\[IndentingNewLine]", 
 RowBox[{
  RowBox[{
   RowBox[{"SimulationTime", "=", "24"}], ";"}], " ", 
  RowBox[{"(*", " ", 
   RowBox[{"unit", ":", " ", "hours"}], " ", "*)"}]}], "\[IndentingNewLine]", 
 RowBox[{
  RowBox[{
   RowBox[{"keff", "=", 
    RowBox[{"2", "*", 
     RowBox[{"10", "^", "5"}]}]}], ";"}], 
  RowBox[{"(*", " ", 
   RowBox[{"unit", ":", " ", 
    RowBox[{
     RowBox[{"/", "M"}], "/", "s"}]}], " ", "*)"}]}], "\[IndentingNewLine]", 
 RowBox[{
  RowBox[{
   RowBox[{"keff2", "=", 
    RowBox[{"7.6", "*", 
     RowBox[{"10", "^", "4"}]}]}], ";"}], " ", 
  RowBox[{"(*", " ", 
   RowBox[{"unit", ":", " ", 
    RowBox[{
     RowBox[{"/", "M"}], "/", "s"}]}], " ", "*)"}]}], "\[IndentingNewLine]", 
 RowBox[{
  RowBox[{
   RowBox[{"kf", " ", "=", " ", 
    RowBox[{"2", "*", 
     RowBox[{"10", "^", "6"}]}]}], ";"}], "\[IndentingNewLine]", 
  RowBox[{"(*", " ", 
   RowBox[{"unit", ":", " ", 
    RowBox[{
     RowBox[{"/", "M"}], "/", "s"}]}], " ", "*)"}]}], "\[IndentingNewLine]", 
 RowBox[{
  RowBox[{
   RowBox[{"kb", "  ", "=", " ", "10"}], ";"}], 
  RowBox[{"(*", " ", 
   RowBox[{
    RowBox[{"dissociation", " ", "rate"}], ";", " ", 
    RowBox[{"unit", ":", " ", 
     RowBox[{"/", "s"}]}]}], " ", "*)"}]}]}], "Input",
 CellChangeTimes->{{3.468702590790525*^9, 3.46870259330956*^9}, {
   3.469219715993766*^9, 3.4692197162713614`*^9}, {3.469223306116238*^9, 
   3.469223306180459*^9}, {3.6913775704734383`*^9, 3.6913776110155735`*^9}, {
   3.6916293772660694`*^9, 3.691629446054479*^9}, {3.69895155351474*^9, 
   3.698951554009071*^9}, {3.698951648161013*^9, 3.698951648839528*^9}, 
   3.698951710530593*^9, {3.69895174286104*^9, 3.6989518104428577`*^9}, {
   3.6989518825731993`*^9, 3.698951884689473*^9}, {3.698951932320717*^9, 
   3.698951949928318*^9}, {3.698952001938675*^9, 3.698952003774906*^9}, {
   3.698952057019693*^9, 3.6989520573720207`*^9}, {3.698952529760423*^9, 
   3.698952545108215*^9}, {3.6989529091245213`*^9, 3.6989529234836807`*^9}, {
   3.6989529804244013`*^9, 3.6989529963157*^9}, 3.6989530528433104`*^9, {
   3.6989532826560755`*^9, 3.6989533019836245`*^9}, {3.6989539479407506`*^9, 
   3.6989539649456987`*^9}, {3.698954181077806*^9, 3.6989542374526544`*^9}, {
   3.698954687267289*^9, 3.6989546890545287`*^9}, 3.6989547436131773`*^9, 
   3.698954781467516*^9, {3.698954876224834*^9, 3.6989548906853695`*^9}, {
   3.6989557108234224`*^9, 3.6989557120257015`*^9}, {3.709571439244623*^9, 
   3.709571454516141*^9}, {3.709571501540614*^9, 3.709571574193703*^9}, {
   3.709571637494113*^9, 3.7095718459749017`*^9}, {3.7095721642514*^9, 
   3.7095721901336503`*^9}, {3.7095725495129147`*^9, 3.709572549622171*^9}, {
   3.7095739987883525`*^9, 3.7095739994271765`*^9}, 3.7095749537659917`*^9, {
   3.709575399314502*^9, 3.70957541795333*^9}, {3.7095759208235865`*^9, 
   3.7095759211809044`*^9}, 3.709576087595742*^9, {3.7095787399533434`*^9, 
   3.709578745060616*^9}, 3.709578788919387*^9, 3.7095792697122955`*^9, {
   3.709583885150426*^9, 3.7095838961220207`*^9}, {3.7098309890707874`*^9, 
   3.7098309896553125`*^9}, 3.722539340733714*^9, {3.722539371662799*^9, 
   3.722539447182392*^9}, {3.7225395068896747`*^9, 3.7225395102703*^9}, {
   3.722539700372737*^9, 3.7225397007044163`*^9}, {3.7225397670089226`*^9, 
   3.7225397709468155`*^9}, {3.7225406697955713`*^9, 
   3.7225407017321806`*^9}, {3.7225408225698547`*^9, 
   3.7225408685195684`*^9}, {3.722540914363283*^9, 3.7225409149638424`*^9}, {
   3.7225434282969847`*^9, 3.722543435276605*^9}, {3.7225436176236553`*^9, 
   3.7225436220939913`*^9}, 3.7423102833851724`*^9, {3.742310558258576*^9, 
   3.7423105585553546`*^9}, {3.742310591796713*^9, 3.742310609621459*^9}, {
   3.742310665451198*^9, 3.7423106911176105`*^9}, {3.742312424533353*^9, 
   3.7423124294382815`*^9}, 3.742320096020778*^9, {3.742323642173745*^9, 
   3.742323644360862*^9}, {3.7662527733185678`*^9, 3.766252836442233*^9}, 
   3.7662529290659094`*^9, {3.7662534823374243`*^9, 3.7662535308202095`*^9}, {
   3.7662536855439043`*^9, 3.766253707614216*^9}, {3.766253772490863*^9, 
   3.7662537725658045`*^9}, {3.7662538099202824`*^9, 
   3.7662538167253675`*^9}, {3.7662538791804247`*^9, 3.76625390036024*^9}, {
   3.76625420241943*^9, 3.7662542243428087`*^9}, {3.766254459165141*^9, 
   3.7662544687386365`*^9}, {3.7662545087266035`*^9, 
   3.7662545352943053`*^9}, {3.766254763216668*^9, 3.7662547737927017`*^9}, {
   3.7662548671669607`*^9, 3.7662548922052803`*^9}, {3.76625503647258*^9, 
   3.7662550393559346`*^9}, {3.7662551319886856`*^9, 
   3.7662551617301617`*^9}, {3.7662552495853243`*^9, 
   3.7662552567931743`*^9}, {3.76625543549115*^9, 3.7662554356310673`*^9}, {
   3.7662560754043694`*^9, 3.766256159716868*^9}, {3.7662561923303075`*^9, 
   3.7662561940813313`*^9}, {3.7662562925159397`*^9, 
   3.7662563039663467`*^9}, {3.766256388392767*^9, 3.766256430607864*^9}, {
   3.766256498349905*^9, 3.7662565125217423`*^9}, {3.7662566111779423`*^9, 
   3.7662566270103903`*^9}, {3.7662570272951393`*^9, 3.766257027680917*^9}, {
   3.7662571828006077`*^9, 3.7662571844456472`*^9}, {3.76625731762297*^9, 
   3.7662573727862096`*^9}, 3.7662574426430016`*^9, {3.7662576815764284`*^9, 
   3.766257682603855*^9}, 3.7662578020990677`*^9, {3.7662578343504996`*^9, 
   3.766257850379303*^9}, {3.7662578810306373`*^9, 3.766257886840293*^9}, {
   3.7662579472685013`*^9, 3.7662579809970837`*^9}, {3.766258044451557*^9, 
   3.766258048447236*^9}, {3.766258142187377*^9, 3.7662581592475567`*^9}, {
   3.766258550712437*^9, 3.766258655788936*^9}, {3.7662587149308805`*^9, 
   3.7662587398235445`*^9}, {3.766258787291221*^9, 3.7662587984847813`*^9}, {
   3.7662588545784874`*^9, 3.7662588596875315`*^9}, {3.766258900786909*^9, 
   3.766258906158847*^9}, {3.766258953932342*^9, 3.766258983214465*^9}, {
   3.7662590707860413`*^9, 3.7662591355197716`*^9}, {3.76634071715542*^9, 
   3.7663407255665894`*^9}, {3.7663407936581154`*^9, 
   3.7663408034214945`*^9}, {3.766340870068915*^9, 3.7663408907740035`*^9}, {
   3.7663538479465485`*^9, 3.766353860138527*^9}, {3.76635392804638*^9, 
   3.766353933900008*^9}, {3.7663540428960133`*^9, 3.7663540481824265`*^9}, 
   3.766354194472911*^9, {3.7663546272354064`*^9, 3.766354677763312*^9}, 
   3.7663548558018293`*^9, {3.7663551432963085`*^9, 3.766355149929499*^9}, {
   3.766355191525536*^9, 3.766355208084014*^9}, {3.766355240977079*^9, 
   3.766355241851571*^9}, {3.7670312640535393`*^9, 3.7670313052820015`*^9}, {
   3.767031560287492*^9, 3.7670316049649987`*^9}, {3.7673835038710546`*^9, 
   3.767383548447332*^9}, {3.767384101155128*^9, 3.7673841053571663`*^9}, {
   3.7673841431828833`*^9, 3.7673841446728954`*^9}, {3.7673842421774907`*^9, 
   3.7673842424443555`*^9}, {3.767384557388361*^9, 3.7673845906764903`*^9}, {
   3.7673846638030777`*^9, 3.767384664335904*^9}, {3.7721979450868073`*^9, 
   3.772197945141775*^9}, {3.7722016037237763`*^9, 3.772201604030615*^9}, {
   3.772748380138154*^9, 3.772748385651686*^9}, 3.7734258314340415`*^9, 
   3.7746191983467255`*^9, {3.774619282583271*^9, 3.774619308948094*^9}, {
   3.774619516724601*^9, 3.774619517258295*^9}, 3.7746196303582563`*^9, {
   3.7746199196536694`*^9, 3.774619930518432*^9}, {3.775222796042867*^9, 
   3.7752227965785694`*^9}, 3.775223530402647*^9, {3.7752236706589856`*^9, 
   3.775223670989806*^9}, {3.775223819216569*^9, 3.7752238193594713`*^9}, {
   3.7752240668981466`*^9, 3.775224070792923*^9}, {3.775224163158769*^9, 
   3.775224165235575*^9}, {3.77567220380054*^9, 3.775672211815956*^9}, {
   3.7758449380504675`*^9, 3.775844955674363*^9}, {3.7763783114914203`*^9, 
   3.776378311649332*^9}, {3.7763783553091135`*^9, 3.7763783578826256`*^9}, {
   3.7787921678025026`*^9, 3.7787921698042974`*^9}, {3.7978710506364384`*^9, 
   3.7978710508119683`*^9}, {3.7978710850856543`*^9, 3.797871085312014*^9}, {
   3.7978711448112025`*^9, 3.797871191206312*^9}, {3.8456579918496447`*^9, 
   3.845658040553099*^9}, {3.8456592026986647`*^9, 3.84565920648337*^9}, {
   3.8533297649389625`*^9, 3.853329765018178*^9}, {3.8533302004046545`*^9, 
   3.8533302298310266`*^9}, {3.8533303359259014`*^9, 
   3.8533303563905573`*^9}, {3.8533303921570473`*^9, 3.8533304114867215`*^9}, 
   3.853330710809585*^9, {3.8544735146774855`*^9, 3.8544735152328434`*^9}, {
   3.8544738063534966`*^9, 3.8544738064767637`*^9}, {3.854474347149584*^9, 
   3.85447436607521*^9}, {3.8545453476127977`*^9, 3.854545348160468*^9}, {
   3.8546308104280915`*^9, 3.8546308296355815`*^9}, {3.8546311024894977`*^9, 
   3.854631102656977*^9}, {3.8547280856011405`*^9, 3.8547281154386044`*^9}, {
   3.8547302521525745`*^9, 3.8547302523916454`*^9}, {3.8547976386723895`*^9, 
   3.854797642012415*^9}, {3.8547988997221193`*^9, 3.854799039520651*^9}, {
   3.854818120764682*^9, 3.854818186377752*^9}, {3.8548182217205944`*^9, 
   3.8548182534703174`*^9}, {3.8548184565321445`*^9, 
   3.8548184567485332`*^9}, {3.8551639529421062`*^9, 3.855164095201296*^9}, {
   3.8579334079299474`*^9, 3.85793343513923*^9}, {3.8579334652958374`*^9, 
   3.857933480200838*^9}, {3.857933523190662*^9, 3.8579335251818223`*^9}, {
   3.8579338076911182`*^9, 3.8579338209885144`*^9}, 3.857933928964121*^9, 
   3.8579341775400896`*^9, {3.859924128531457*^9, 3.859924128689802*^9}, {
   3.8599241778504725`*^9, 3.8599242029901857`*^9}, {3.859924241236374*^9, 
   3.859924241806672*^9}, {3.859924276164345*^9, 3.8599242789881783`*^9}, {
   3.8599243094208994`*^9, 3.8599243096081266`*^9}, {3.8599244219105787`*^9, 
   3.8599244245856247`*^9}, {3.859925406426983*^9, 3.859925461149227*^9}, {
   3.859925494228239*^9, 3.8599254945963745`*^9}, {3.8599255892541056`*^9, 
   3.859925595613446*^9}, {3.8599256913653965`*^9, 3.8599256914665203`*^9}, {
   3.8599257336884527`*^9, 3.859925787042661*^9}, {3.8602704198220806`*^9, 
   3.860270420218769*^9}, {3.8602707643906493`*^9, 3.860270764501169*^9}, {
   3.860271083862909*^9, 3.860271083971526*^9}, {3.8602711441951685`*^9, 
   3.860271144481767*^9}, {3.860287527805645*^9, 3.86028752864222*^9}, {
   3.8642349088971324`*^9, 3.864234970128476*^9}, {3.8642350419248905`*^9, 
   3.86423507040396*^9}, {3.8642351390135665`*^9, 3.864235174858986*^9}, {
   3.8642355438858986`*^9, 3.8642355713500094`*^9}, {3.865711697453561*^9, 
   3.8657117027189283`*^9}, {3.865713170037361*^9, 3.8657131780234823`*^9}},
 CellLabel->"In[60]:=",ExpressionUUID->"616d25cf-1071-4989-901f-c303e588ff78"],

Cell[BoxData[
 RowBox[{
  RowBox[{
   RowBox[{"solconcs", " ", "=", " ", 
    RowBox[{"{", 
     RowBox[{
      RowBox[{"{", 
       RowBox[{
       "900", ",", "900", ",", "100", ",", "100", ",", "1", ",", "11"}], 
       "}"}], ",", 
      RowBox[{"{", 
       RowBox[{
       "1800", ",", "1800", ",", "200", ",", "200", ",", "1", ",", "11"}], 
       "}"}]}], "}"}]}], ";"}], 
  RowBox[{"(*", 
   RowBox[{
    RowBox[{
    "concentrations", " ", "of", " ", "release", " ", "strand", " ", "A"}], 
    ",", " ", 
    RowBox[{"release", " ", "strand", " ", "B"}], ",", " ", 
    RowBox[{"receptor", " ", "A"}], ",", " ", 
    RowBox[{
    "and", " ", "receptor", " ", "B", " ", "for", " ", "1", "A1B", " ", "and",
      " ", "2", "A2B", " ", "without", " ", "cholesterol"}]}], 
   "*)"}]}]], "Input",
 CellChangeTimes->{{3.8579309384890275`*^9, 3.8579310002360725`*^9}, {
   3.860271580521762*^9, 3.860271592928858*^9}, {3.860271682052457*^9, 
   3.8602717229080706`*^9}, {3.8602717647359915`*^9, 3.860271778309808*^9}, {
   3.8602718248467045`*^9, 3.8602718506132574`*^9}, {3.8602719377557664`*^9, 
   3.860271994263421*^9}, {3.8602749585095186`*^9, 3.860274960676776*^9}, {
   3.8602751160326004`*^9, 3.860275116652624*^9}, {3.8602758942087975`*^9, 
   3.8602759430243607`*^9}, 3.860287349854645*^9, 3.86570937558726*^9, {
   3.8657099665036993`*^9, 3.865710025554918*^9}},
 CellLabel->"In[67]:=",ExpressionUUID->"050ad894-be7b-41f0-8bdc-3d850eb609a5"],

Cell[BoxData[
 RowBox[{
  RowBox[{
   RowBox[{
    RowBox[{"ReceptorBindingNoChol", "[", 
     RowBox[{"keff_", ",", "keff2_"}], "]"}], ":=", 
    RowBox[{"Table", "[", "\[IndentingNewLine]", 
     RowBox[{
      RowBox[{
       RowBox[{"sol", "=", 
        RowBox[{"SimulateRxnsys", "[", "\[IndentingNewLine]", 
         RowBox[{
          RowBox[{"{", 
           RowBox[{
            RowBox[{"rxn", "[", 
             RowBox[{
              RowBox[{"releaseA", "+", "receptorA"}], ",", 
              RowBox[{"freeReceptorA", " ", "+", " ", "waste"}], ",", 
              "keff"}], "]"}], ",", "\[IndentingNewLine]", 
            RowBox[{"rxn", "[", 
             RowBox[{
              RowBox[{"releaseB", "+", "receptorB"}], ",", 
              RowBox[{"freeReceptorB", " ", "+", " ", "waste"}], ",", 
              "keff"}], "]"}], ",", "\[IndentingNewLine]", 
            RowBox[{"revrxn", "[", 
             RowBox[{
              RowBox[{"freeReceptorA", " ", "+", " ", "Rep"}], ",", 
              "freeReceptorARep", ",", "kf", ",", "kb"}], "]"}], ",", " ", 
            "\[IndentingNewLine]", 
            RowBox[{"revrxn", "[", 
             RowBox[{
              RowBox[{"freeReceptorB", " ", "+", " ", "Rep"}], ",", 
              "freeReceptorBRep", ",", "kf", ",", "kb"}], "]"}], ",", 
            "\[IndentingNewLine]", 
            RowBox[{"rxn", "[", 
             RowBox[{
              RowBox[{"freeReceptorARep", " ", "+", " ", "freeReceptorB"}], 
              ",", 
              RowBox[{"Tcomp", " ", "+", " ", "waste"}], ",", 
              RowBox[{
               RowBox[{"i", "[", 
                RowBox[{"[", "5", "]"}], "]"}], "*", "keff2"}]}], "]"}], ",", 
            "\[IndentingNewLine]", 
            RowBox[{"rxn", "[", 
             RowBox[{
              RowBox[{"freeReceptorBRep", " ", "+", " ", "freeReceptorA"}], 
              ",", 
              RowBox[{"Tcomp", " ", "+", " ", "waste"}], ",", 
              RowBox[{
               RowBox[{"i", "[", 
                RowBox[{"[", "5", "]"}], "]"}], "*", "keff2"}]}], "]"}], ",", 
            "\[IndentingNewLine]", 
            RowBox[{"conc", "[", 
             RowBox[{"releaseA", ",", 
              RowBox[{
               RowBox[{"i", "[", 
                RowBox[{"[", "1", "]"}], "]"}], "*", "Conc"}]}], "]"}], ",", 
            "\[IndentingNewLine]", 
            RowBox[{"conc", "[", 
             RowBox[{"releaseB", ",", 
              RowBox[{
               RowBox[{"i", "[", 
                RowBox[{"[", "2", "]"}], "]"}], "*", "Conc"}]}], "]"}], ",", 
            "\[IndentingNewLine]", 
            RowBox[{"conc", "[", 
             RowBox[{"receptorA", ",", 
              RowBox[{
               RowBox[{"i", "[", 
                RowBox[{"[", "3", "]"}], "]"}], "*", "Conc"}]}], "]"}], ",", 
            "\[IndentingNewLine]", 
            RowBox[{"conc", "[", 
             RowBox[{"receptorB", ",", 
              RowBox[{
               RowBox[{"i", "[", 
                RowBox[{"[", "4", "]"}], "]"}], "*", "Conc"}]}], "]"}], ",", 
            "\[IndentingNewLine]", 
            RowBox[{"conc", "[", 
             RowBox[{"Rep", ",", 
              RowBox[{"9.8", "*", 
               RowBox[{"10", "^", 
                RowBox[{"-", "9"}]}]}]}], "]"}]}], "\[IndentingNewLine]", 
           "}"}], ",", "\[IndentingNewLine]", 
          RowBox[{"SimulationTime", "*", "60", "*", "60"}]}], 
         "\[IndentingNewLine]", "]"}]}], ";", "\[IndentingNewLine]", 
       RowBox[{
        RowBox[{
         RowBox[{"Tcomp", "[", 
          RowBox[{"t", "*", "60", "*", "60"}], "]"}], "/", 
         RowBox[{"(", 
          RowBox[{
           RowBox[{"i", "[", 
            RowBox[{"[", "6", "]"}], "]"}], "*", "Conc"}], ")"}]}], "/.", 
        "sol"}]}], ",", "\[IndentingNewLine]", 
      RowBox[{"{", 
       RowBox[{"i", ",", "solconcs"}], "}"}]}], "]"}]}], ";"}], 
  " "}]], "Input",
 CellChangeTimes->{{3.468702595192546*^9, 3.468702633689616*^9}, 
   3.470085615769067*^9, {3.6913776701147933`*^9, 3.6913776803951187`*^9}, {
   3.691377736076652*^9, 3.691377819861944*^9}, {3.6913778507227535`*^9, 
   3.6913779356827936`*^9}, {3.691377976565522*^9, 3.691378029930421*^9}, {
   3.6913782996066165`*^9, 3.691378303547744*^9}, {3.691379155828719*^9, 
   3.6913791621950045`*^9}, {3.691379218982087*^9, 3.6913792409856586`*^9}, 
   3.691380267190053*^9, {3.691429434385559*^9, 3.6914295006935234`*^9}, {
   3.691429664082988*^9, 3.6914296786416693`*^9}, {3.698951423518031*^9, 
   3.698951425001318*^9}, {3.6989514639679785`*^9, 3.698951492340457*^9}, {
   3.6989515640003767`*^9, 3.6989515709506273`*^9}, 3.6989516165776424`*^9, {
   3.698951658278384*^9, 3.6989516967420554`*^9}, {3.6989518289724197`*^9, 
   3.6989518764609013`*^9}, {3.6989519537003593`*^9, 
   3.6989519985703907`*^9}, {3.6989520676428113`*^9, 
   3.6989521182117205`*^9}, {3.6989522019092875`*^9, 
   3.6989522023131914`*^9}, {3.6989522418229675`*^9, 3.698952309577648*^9}, {
   3.698952344604927*^9, 3.6989523644987755`*^9}, {3.6989529785000467`*^9, 
   3.6989530024016433`*^9}, {3.6989531385131416`*^9, 
   3.6989531399454985`*^9}, {3.698954930996091*^9, 3.6989549391868277`*^9}, 
   3.6989564866501846`*^9, {3.709571877002419*^9, 3.7095719413665805`*^9}, {
   3.709572103255511*^9, 3.7095721185504665`*^9}, {3.70957219940362*^9, 
   3.709572301390013*^9}, {3.7095726487583113`*^9, 3.709572750666157*^9}, {
   3.70957283511729*^9, 3.7095729094769926`*^9}, {3.7095729693887243`*^9, 
   3.709573065089267*^9}, {3.709573155461873*^9, 3.7095731874163284`*^9}, {
   3.7095732645595055`*^9, 3.7095732719072227`*^9}, {3.709573368951502*^9, 
   3.709573391973848*^9}, {3.7095734598511043`*^9, 3.709573468742758*^9}, {
   3.709573583167604*^9, 3.709573607116479*^9}, {3.7095736682425804`*^9, 
   3.709573672084545*^9}, {3.709573709556177*^9, 3.7095737732876325`*^9}, {
   3.7095738352699833`*^9, 3.709573849870077*^9}, {3.709574105639306*^9, 
   3.709574121629714*^9}, {3.7095743185743494`*^9, 3.7095743247082334`*^9}, 
   3.7095743739997745`*^9, {3.7095744156350765`*^9, 3.7095744370354013`*^9}, {
   3.7095745826196485`*^9, 3.7095746366352453`*^9}, {3.7095747904650526`*^9, 
   3.7095748189134965`*^9}, {3.7095750003564095`*^9, 3.709575010006911*^9}, {
   3.709575567868471*^9, 3.7095756438763723`*^9}, {3.709575846405532*^9, 
   3.7095758688235292`*^9}, {3.7095759513631024`*^9, 
   3.7095760481573763`*^9}, {3.709576294697977*^9, 3.7095763076669474`*^9}, {
   3.709576369442815*^9, 3.709576375608368*^9}, {3.709576524133752*^9, 
   3.709576590080517*^9}, {3.709576686606383*^9, 3.7095767269958787`*^9}, {
   3.7095767824929914`*^9, 3.709576800433316*^9}, {3.709576850083102*^9, 
   3.7095769346867743`*^9}, {3.7095770086797037`*^9, 3.7095770105051622`*^9}, 
   3.7095770929132357`*^9, {3.709577135359216*^9, 3.70957723525194*^9}, {
   3.709577265472393*^9, 3.709577302257208*^9}, {3.7095773985211506`*^9, 
   3.709577476346285*^9}, 3.7095775078133144`*^9, {3.709578763449423*^9, 
   3.709578859583682*^9}, 3.7095788967901173`*^9, {3.7095789410183077`*^9, 
   3.7095789595621567`*^9}, {3.709579279425833*^9, 3.7095793845749187`*^9}, {
   3.709579472882552*^9, 3.7095794922530756`*^9}, {3.7095797902653065`*^9, 
   3.7095798160428543`*^9}, {3.7095798534165955`*^9, 3.709579861743187*^9}, {
   3.70958077837162*^9, 3.7095807819306946`*^9}, {3.709580888669903*^9, 
   3.709580942632851*^9}, {3.7095810851328225`*^9, 3.7095810854242725`*^9}, {
   3.7095811374999504`*^9, 3.7095812132550807`*^9}, {3.7095812585260725`*^9, 
   3.709581300479498*^9}, {3.709581356010949*^9, 3.7095813563723907`*^9}, 
   3.7095814028110757`*^9, {3.709581549612028*^9, 3.7095816408580985`*^9}, {
   3.709581682942128*^9, 3.7095816846940165`*^9}, {3.7095819375053625`*^9, 
   3.709581948849553*^9}, {3.7095819828987045`*^9, 3.7095819902733088`*^9}, {
   3.7095820405500574`*^9, 3.709582047477626*^9}, {3.70958210404358*^9, 
   3.709582191329663*^9}, {3.7095822371959553`*^9, 3.7095823377913294`*^9}, {
   3.709583538622515*^9, 3.709583617354557*^9}, {3.709583726330432*^9, 
   3.709583809295044*^9}, {3.7095839655645275`*^9, 3.709583970248846*^9}, {
   3.709584036174825*^9, 3.7095840366114235`*^9}, {3.709584085105796*^9, 
   3.7095840900238895`*^9}, {3.709584327677917*^9, 3.7095843323353324`*^9}, {
   3.7095843803771*^9, 3.7095843855119915`*^9}, {3.709584962914693*^9, 
   3.709584999596809*^9}, {3.7095851055271826`*^9, 3.7095851165645514`*^9}, {
   3.70958588232638*^9, 3.709585933985339*^9}, {3.709585979797969*^9, 
   3.7095859836200695`*^9}, {3.7095860570829024`*^9, 3.709586099493739*^9}, {
   3.709586133269211*^9, 3.709586133355933*^9}, {3.709586184363414*^9, 
   3.7095861844763975`*^9}, {3.709586508968711*^9, 3.7095865274276752`*^9}, {
   3.7095865997113867`*^9, 3.709586814771599*^9}, {3.7095869714497004`*^9, 
   3.7095869716607075`*^9}, {3.7095871067814207`*^9, 3.709587113166871*^9}, {
   3.7095873783545303`*^9, 3.7095876114814854`*^9}, 3.709587838932783*^9, {
   3.7098370884098806`*^9, 3.7098370885153112`*^9}, {3.7098371572842207`*^9, 
   3.7098372000780287`*^9}, {3.7100018543790703`*^9, 
   3.7100018657843847`*^9}, {3.71000218122316*^9, 3.7100021828615446`*^9}, {
   3.7100030600804477`*^9, 3.710003077875419*^9}, {3.710080180497387*^9, 
   3.710080498187659*^9}, {3.7100805333320613`*^9, 3.7100805618419685`*^9}, {
   3.710080652079748*^9, 3.710080672594308*^9}, {3.710080715273611*^9, 
   3.7100807272290044`*^9}, {3.7225381070390177`*^9, 
   3.7225381348647604`*^9}, {3.7225393209445467`*^9, 
   3.7225393319950523`*^9}, {3.7225395129705153`*^9, 3.722539642533123*^9}, {
   3.7225396888021007`*^9, 3.7225397441989594`*^9}, {3.722540971604998*^9, 
   3.722540985169253*^9}, {3.722541023114834*^9, 3.722541026694442*^9}, {
   3.722541069622992*^9, 3.7225411283244033`*^9}, {3.722541226411173*^9, 
   3.722541458761645*^9}, {3.7225414994067273`*^9, 3.7225415315991755`*^9}, {
   3.7225418922279615`*^9, 3.7225419011305084`*^9}, {3.722543262679446*^9, 
   3.722543310314624*^9}, {3.7225434196968718`*^9, 3.72254342017523*^9}, {
   3.722543460340579*^9, 3.722543460756173*^9}, {3.722543626157442*^9, 
   3.722543630058319*^9}, {3.742310373567067*^9, 3.7423103766446486`*^9}, 
   3.7423105563831325`*^9, {3.7423107104850473`*^9, 3.742310767066324*^9}, {
   3.742310835690808*^9, 3.7423108881309342`*^9}, {3.7423111388737764`*^9, 
   3.7423111682893405`*^9}, {3.7423112920883255`*^9, 
   3.7423112922907248`*^9}, {3.74231134540387*^9, 3.742311365882575*^9}, {
   3.7423124420545187`*^9, 3.742312452723797*^9}, {3.7423125954130783`*^9, 
   3.7423125958505898`*^9}, {3.7423126918589725`*^9, 3.742312703856146*^9}, {
   3.742321414605818*^9, 3.7423214372878017`*^9}, {3.742321498828171*^9, 
   3.7423215936586447`*^9}, {3.7662528606432915`*^9, 
   3.7662529085746956`*^9}, {3.7662529602349687`*^9, 3.766252985757266*^9}, {
   3.766253067594445*^9, 3.766253111123414*^9}, {3.766253831507867*^9, 
   3.7662538646667805`*^9}, {3.7662539382064247`*^9, 
   3.7662539448296423`*^9}, {3.7662539823300514`*^9, 3.766253985347314*^9}, {
   3.7662540313518105`*^9, 3.766254066861355*^9}, {3.7662541010427127`*^9, 
   3.76625410287667*^9}, {3.7662542393581753`*^9, 3.7662542478958488`*^9}, {
   3.7662547158801203`*^9, 3.766254850578499*^9}, {3.766254945663525*^9, 
   3.7662549711738143`*^9}, {3.7662550052831764`*^9, 
   3.7662550587297754`*^9}, {3.7662551027814913`*^9, 3.766255110288166*^9}, {
   3.7662551721791425`*^9, 3.766255224422811*^9}, 3.7662554322460203`*^9, {
   3.766255498202217*^9, 3.766255499622391*^9}, {3.766256053871765*^9, 
   3.7662560627566667`*^9}, {3.766256098988801*^9, 3.766256100142125*^9}, {
   3.7662563267322693`*^9, 3.766256328722136*^9}, {3.766256646624084*^9, 
   3.766256710477088*^9}, {3.7662577381308975`*^9, 3.766257766887354*^9}, 
   3.7662578574342117`*^9, {3.7662579132370977`*^9, 3.7662579396268883`*^9}, {
   3.7662580618435235`*^9, 3.766258093528417*^9}, {3.7662582373455915`*^9, 
   3.766258432756364*^9}, {3.766258498918253*^9, 3.7662585420594034`*^9}, {
   3.766258994620889*^9, 3.7662590474344807`*^9}, {3.7662591682988925`*^9, 
   3.7662591685147676`*^9}, {3.7662604603585663`*^9, 
   3.7662604625243044`*^9}, {3.7662611004790907`*^9, 
   3.7662611123538632`*^9}, {3.7662611921340175`*^9, 3.766261192476819*^9}, {
   3.766261225752046*^9, 3.7662612259839125`*^9}, {3.766261339332901*^9, 
   3.7662613496479445`*^9}, {3.766264380995986*^9, 3.766264382857932*^9}, {
   3.7663407688676586`*^9, 3.7663407694583063`*^9}, {3.7663538783840218`*^9, 
   3.766353880653696*^9}, {3.7663539121845217`*^9, 3.7663539369482546`*^9}, {
   3.7663540284925604`*^9, 3.7663541793736134`*^9}, 3.766354517397657*^9, 
   3.7663545773341227`*^9, {3.766354613887085*^9, 3.7663546337956276`*^9}, {
   3.7663546970422297`*^9, 3.7663548980574937`*^9}, {3.766354984824568*^9, 
   3.7663549911498976`*^9}, {3.7663550681315765`*^9, 
   3.7663551241733236`*^9}, {3.7663551690614653`*^9, 3.766355186394497*^9}, {
   3.766355231570507*^9, 3.7663552998481665`*^9}, {3.7664097086285896`*^9, 
   3.7664097182580495`*^9}, {3.767384646833041*^9, 3.7673846562750216`*^9}, {
   3.76754624192775*^9, 3.767546288151332*^9}, {3.767546337905257*^9, 
   3.767546347153085*^9}, {3.767546542808372*^9, 3.7675465435270834`*^9}, {
   3.7734262756749535`*^9, 3.773426276563461*^9}, {3.774619229947538*^9, 
   3.7746192788324385`*^9}, {3.774619313845296*^9, 3.774619336746106*^9}, {
   3.774619565567546*^9, 3.7746195659672813`*^9}, {3.7748069522547708`*^9, 
   3.774806955275034*^9}, {3.775222307860701*^9, 3.7752223104182334`*^9}, 
   3.7752227026895437`*^9, {3.775223044452071*^9, 3.775223048322815*^9}, {
   3.7752230983160696`*^9, 3.7752231002269745`*^9}, {3.7752238037574425`*^9, 
   3.7752238279995346`*^9}, {3.775223971047263*^9, 3.7752240214692554`*^9}, {
   3.7752241108758554`*^9, 3.7752241122540793`*^9}, {3.775224152911665*^9, 
   3.7752241618495345`*^9}, {3.7756722864281874`*^9, 3.775672287003852*^9}, {
   3.7758446235927153`*^9, 3.7758446583737884`*^9}, {3.7758450867457886`*^9, 
   3.7758450869926367`*^9}, {3.775845139708435*^9, 3.7758451651188536`*^9}, {
   3.775845260369262*^9, 3.7758452677500324`*^9}, {3.775845398019081*^9, 
   3.775845422251191*^9}, {3.7758455566971235`*^9, 3.775845557049939*^9}, {
   3.7758469672898407`*^9, 3.7758469677525635`*^9}, {3.775848248150008*^9, 
   3.7758482601631346`*^9}, {3.776089295771145*^9, 3.7760892966596446`*^9}, {
   3.7760893448718815`*^9, 3.7760893618440824`*^9}, {3.7763783289563336`*^9, 
   3.7763783454617896`*^9}, {3.776378436770074*^9, 3.776378437048901*^9}, {
   3.7763785216820135`*^9, 3.7763785808638325`*^9}, 3.7763789996549206`*^9, {
   3.776379167885767*^9, 3.776379224007346*^9}, {3.776384364057458*^9, 
   3.776384382417858*^9}, {3.776436904090624*^9, 3.7764369127347813`*^9}, {
   3.7765359850206013`*^9, 3.7765360213335743`*^9}, {3.7765362348183246`*^9, 
   3.77653624049811*^9}, {3.776704938557002*^9, 3.7767049454929953`*^9}, {
   3.7768829033562527`*^9, 3.7768829064125137`*^9}, 3.7776489294768686`*^9, 
   3.777650926882386*^9, {3.7776509663348684`*^9, 3.77765096653074*^9}, 
   3.7776510301833773`*^9, {3.778251432824592*^9, 3.778251434960396*^9}, {
   3.778251490092868*^9, 3.778251500188108*^9}, {3.7782515306926775`*^9, 
   3.77825158272696*^9}, {3.7782516330792155`*^9, 3.7782516331481605`*^9}, {
   3.7782517147295704`*^9, 3.7782517943810673`*^9}, {3.778251850518997*^9, 
   3.7782518744563227`*^9}, {3.778251912929323*^9, 3.778251912990293*^9}, {
   3.778252954500795*^9, 3.778252955183436*^9}, {3.7782529878777385`*^9, 
   3.7782530000927486`*^9}, {3.778253032367385*^9, 3.778253032462319*^9}, 
   3.778271145469412*^9, {3.7782716132645187`*^9, 3.778271649256461*^9}, {
   3.77827172008502*^9, 3.778271720470792*^9}, 3.77828234442369*^9, {
   3.7782823817066627`*^9, 3.778282413078738*^9}, 3.7782825309272575`*^9, {
   3.7782825731813793`*^9, 3.7782827697851977`*^9}, {3.7782828046026297`*^9, 
   3.778282846735484*^9}, 3.7782828833024483`*^9, {3.778285516017913*^9, 
   3.7782855319338045`*^9}, {3.778285588467991*^9, 3.7782856517582555`*^9}, 
   3.778285689641755*^9, {3.7782862308964014`*^9, 3.7782862480313272`*^9}, {
   3.7782863135378675`*^9, 3.77828632947573*^9}, {3.778286427083379*^9, 
   3.7782864337745852`*^9}, {3.7785257460633307`*^9, 
   3.7785257843139277`*^9}, {3.7785259660805025`*^9, 3.778525980301399*^9}, {
   3.778778355280653*^9, 3.7787783557111683`*^9}, {3.7787785478436003`*^9, 
   3.7787785880287037`*^9}, {3.7787788665768433`*^9, 3.778778900992129*^9}, {
   3.7787790203825245`*^9, 3.7787791062537518`*^9}, {3.7787791469726753`*^9, 
   3.778779147097328*^9}, {3.778779219702362*^9, 3.7787792198809166`*^9}, {
   3.778779869693377*^9, 3.7787798870370975`*^9}, {3.7787799440035896`*^9, 
   3.7787799637984695`*^9}, {3.7787800487498665`*^9, 
   3.7787800489095697`*^9}, {3.7787920383864775`*^9, 3.778792045566924*^9}, {
   3.7787973138613496`*^9, 3.778797495908182*^9}, {3.77879752637269*^9, 
   3.778797560962146*^9}, {3.79787103461381*^9, 3.7978710353128777`*^9}, {
   3.7978710716697836`*^9, 3.797871072083506*^9}, 3.7978711499185357`*^9, {
   3.7978712776436105`*^9, 3.7978713015882463`*^9}, {3.8456580453940964`*^9, 
   3.8456582095334806`*^9}, {3.8456584422621474`*^9, 
   3.8456584454903555`*^9}, {3.845658937348609*^9, 3.84565896037641*^9}, {
   3.8456590559687777`*^9, 3.845659088295943*^9}, {3.8456598029657803`*^9, 
   3.845659848093462*^9}, {3.8456604911581917`*^9, 3.8456604917924967`*^9}, {
   3.8456605656747108`*^9, 3.845660589931922*^9}, {3.8456638225198803`*^9, 
   3.8456638308586426`*^9}, {3.845663914085294*^9, 3.8456639252963343`*^9}, {
   3.845822371407379*^9, 3.8458223728396754`*^9}, {3.8458228308970766`*^9, 
   3.8458228423512163`*^9}, {3.8458228799656887`*^9, 3.8458229014144726`*^9}, 
   3.846687433853406*^9, 3.846687655266032*^9, {3.846696407270546*^9, 
   3.8466964734810534`*^9}, {3.84781545751445*^9, 3.847815492560052*^9}, {
   3.847815581865767*^9, 3.847815595340253*^9}, {3.8484518652024546`*^9, 
   3.848451865670283*^9}, {3.848451920247691*^9, 3.8484519205707736`*^9}, {
   3.848452113071574*^9, 3.8484521549383297`*^9}, {3.848452732790249*^9, 
   3.8484527529009304`*^9}, {3.8508350228714914`*^9, 3.850835031141801*^9}, {
   3.850835648552311*^9, 3.850835774813033*^9}, {3.8533290340889845`*^9, 
   3.853329321526822*^9}, {3.853329355089183*^9, 3.8533294314677105`*^9}, {
   3.85332946642986*^9, 3.8533294717312117`*^9}, {3.853329527404578*^9, 
   3.853329612901374*^9}, {3.8533297805924096`*^9, 3.8533298049547024`*^9}, {
   3.8533301259714575`*^9, 3.8533301980381656`*^9}, {3.8533302373872814`*^9, 
   3.8533303102643876`*^9}, {3.853330365085608*^9, 3.8533303690727262`*^9}, {
   3.8533304193241796`*^9, 3.8533304195913153`*^9}, {3.853330499598858*^9, 
   3.853330501727495*^9}, {3.85333055466407*^9, 3.8533305576958246`*^9}, {
   3.8533306598922057`*^9, 3.8533306879302597`*^9}, {3.8533307607410755`*^9, 
   3.853330772817325*^9}, {3.8533308158960037`*^9, 3.853330843770343*^9}, {
   3.8533308847256837`*^9, 3.8533309276399045`*^9}, {3.853331051467164*^9, 
   3.853331056624134*^9}, {3.8533322148024664`*^9, 3.8533322349640675`*^9}, {
   3.8533323759796515`*^9, 3.853332376210416*^9}, {3.853332673897045*^9, 
   3.8533326772667704`*^9}, {3.8533327573134317`*^9, 3.853332801161811*^9}, {
   3.853332952318321*^9, 3.853332990420192*^9}, 3.8533330232928734`*^9, 
   3.8533331924874396`*^9, {3.8533332249620953`*^9, 3.85333322509937*^9}, {
   3.853333474867939*^9, 3.853333549338778*^9}, {3.8533337410211115`*^9, 
   3.853333741427129*^9}, {3.8533337987657537`*^9, 3.853333840382563*^9}, {
   3.853333923988016*^9, 3.8533340242430096`*^9}, {3.8533340680724487`*^9, 
   3.853334069354231*^9}, {3.8533341072954903`*^9, 3.8533341611736536`*^9}, {
   3.8533344826210136`*^9, 3.8533345309476957`*^9}, {3.853334626916808*^9, 
   3.85333465204055*^9}, {3.853335077605028*^9, 3.853335079257809*^9}, {
   3.853335164263444*^9, 3.853335169609107*^9}, {3.8533352029397182`*^9, 
   3.853335231841567*^9}, 3.853335275287444*^9, {3.8533363036749573`*^9, 
   3.853336339572133*^9}, {3.8533468406561174`*^9, 3.8533468778939342`*^9}, {
   3.854027002381798*^9, 3.8540270038600583`*^9}, {3.854027041163282*^9, 
   3.8540270723665433`*^9}, {3.854027156709791*^9, 3.854027163974634*^9}, {
   3.8540272462357225`*^9, 3.8540272846881375`*^9}, {3.8540273337967668`*^9, 
   3.8540273533691998`*^9}, {3.854027388630961*^9, 3.854027388761674*^9}, {
   3.8540275078327804`*^9, 3.854027596615782*^9}, {3.854112211038953*^9, 
   3.8541122172792387`*^9}, {3.85411234939402*^9, 3.8541123816931567`*^9}, {
   3.8541130186258616`*^9, 3.854113020756525*^9}, {3.8541131291743674`*^9, 
   3.8541131306774564`*^9}, {3.8541134278583965`*^9, 
   3.8541134324433117`*^9}, {3.854471169427287*^9, 3.854471173775144*^9}, {
   3.8544716002060413`*^9, 3.854471602005736*^9}, {3.8544716810590158`*^9, 
   3.85447201575506*^9}, {3.854472120229287*^9, 3.8544722152521544`*^9}, {
   3.8544725612020655`*^9, 3.8544727847198133`*^9}, {3.854472844227012*^9, 
   3.854472846711835*^9}, {3.8544733583609705`*^9, 3.8544734696090884`*^9}, {
   3.8544735117231584`*^9, 3.8544736157759247`*^9}, {3.854473815793085*^9, 
   3.8544739226539497`*^9}, {3.854474037604035*^9, 3.8544744190487795`*^9}, {
   3.8545452078053846`*^9, 3.854545238091503*^9}, {3.854545269951217*^9, 
   3.854545283846039*^9}, {3.854545367039317*^9, 3.8545454010542297`*^9}, {
   3.8545457608191347`*^9, 3.8545458667698793`*^9}, 3.8545461764324946`*^9, {
   3.854567308185498*^9, 3.854567309597556*^9}, {3.854630800559476*^9, 
   3.854630805424467*^9}, {3.8546308464495926`*^9, 3.8546308912605085`*^9}, {
   3.8546309980985565`*^9, 3.854631004847811*^9}, {3.8546310910284777`*^9, 
   3.854631187457758*^9}, {3.8546314622698784`*^9, 3.854631468772564*^9}, {
   3.8546316068142967`*^9, 3.854631615116929*^9}, {3.8546316521386547`*^9, 
   3.854631662030628*^9}, {3.854631742302387*^9, 3.854631761659608*^9}, {
   3.8546671052930527`*^9, 3.854667126529597*^9}, {3.85466718675613*^9, 
   3.8546672480820704`*^9}, {3.8546675250607243`*^9, 
   3.8546675546158514`*^9}, {3.854667815964416*^9, 3.8546679115189714`*^9}, {
   3.8546679807113175`*^9, 3.854668116096828*^9}, {3.8546683148772755`*^9, 
   3.8546683150049953`*^9}, {3.8546684734074154`*^9, 
   3.8546685284512954`*^9}, {3.8546686374352846`*^9, 
   3.8546687735968637`*^9}, {3.854728075732975*^9, 3.854728100824857*^9}, {
   3.8547286608650684`*^9, 3.8547288039136515`*^9}, {3.8547297694041834`*^9, 
   3.854729771358123*^9}, {3.8547298233376155`*^9, 3.854729828865488*^9}, {
   3.854729870318332*^9, 3.8547298704754004`*^9}, {3.8547301276308846`*^9, 
   3.8547301531398735`*^9}, {3.8547302554005585`*^9, 3.854730262476036*^9}, {
   3.8547988786471415`*^9, 3.8547988815074964`*^9}, {3.854799050736776*^9, 
   3.8547991274087315`*^9}, {3.854818996385993*^9, 3.854819001082526*^9}, {
   3.8551639137387953`*^9, 3.85516399129222*^9}, {3.855164127755149*^9, 
   3.85516412816149*^9}, {3.8551644261783204`*^9, 3.855164437228923*^9}, {
   3.855164565745764*^9, 3.855164565853189*^9}, {3.8551646027979245`*^9, 
   3.855164620833026*^9}, {3.855165812410226*^9, 3.855165812508132*^9}, {
   3.8551658833543043`*^9, 3.855165891483835*^9}, {3.855176999337494*^9, 
   3.8551770204974737`*^9}, {3.8557043300996933`*^9, 
   3.8557043317061477`*^9}, {3.855761995299666*^9, 3.855762082096322*^9}, {
   3.855762162401183*^9, 3.8557621923079014`*^9}, {3.8562966236384797`*^9, 
   3.856296636717814*^9}, {3.8563042697189837`*^9, 3.856304276482539*^9}, {
   3.856304315307007*^9, 3.8563043921962776`*^9}, {3.856304655442906*^9, 
   3.856304688686107*^9}, {3.8563054091613636`*^9, 3.8563055115956097`*^9}, {
   3.8579307661352253`*^9, 3.857930766649239*^9}, {3.857930895962192*^9, 
   3.8579309303740253`*^9}, {3.8579309649771547`*^9, 3.857930969903314*^9}, {
   3.857931010192236*^9, 3.8579310194411545`*^9}, {3.857931067962163*^9, 
   3.8579310682940607`*^9}, {3.8579333738669386`*^9, 
   3.8579333914408383`*^9}, {3.857933457468995*^9, 3.8579335060317564`*^9}, 
   3.857933542273849*^9, 3.857933788445569*^9, {3.857933825564907*^9, 
   3.8579338285275326`*^9}, {3.859923919052557*^9, 3.8599239221429462`*^9}, {
   3.85992404063461*^9, 3.8599240421010995`*^9}, {3.8599241017833676`*^9, 
   3.859924102826828*^9}, {3.859925622812708*^9, 3.859925624300952*^9}, {
   3.860270459371196*^9, 3.860270460502448*^9}, {3.8602707906395235`*^9, 
   3.860270799447307*^9}, {3.8602708516744237`*^9, 3.8602708530324645`*^9}, {
   3.860271022738135*^9, 3.860271024690996*^9}, {3.8602711675359697`*^9, 
   3.8602711684455676`*^9}, {3.860271637192977*^9, 3.8602716796822505`*^9}, 
   3.8602717265591755`*^9, {3.8602718192550945`*^9, 3.860271821307723*^9}, {
   3.8657114047838774`*^9, 3.8657114173375044`*^9}},
 CellLabel->"In[68]:=",ExpressionUUID->"32408d42-3a50-472a-af29-5d265f7afd38"],

Cell[BoxData[{
 RowBox[{
  RowBox[{
   RowBox[{"ReceptorBindingNoCholKinetics4hr", "[", 
    RowBox[{"keff_", ",", "keff2_"}], "]"}], ":=", 
   RowBox[{"Plot", "[", 
    RowBox[{
     RowBox[{"Evaluate", "[", 
      RowBox[{"ReceptorBindingNoChol", "[", 
       RowBox[{"keff", ",", "keff2"}], "]"}], "]"}], ",", 
     RowBox[{"{", 
      RowBox[{"t", ",", "0", ",", "SimulationTime"}], "}"}], ",", 
     "\[IndentingNewLine]", 
     RowBox[{"Frame", "->", "True"}], ",", 
     RowBox[{"GridLines", "\[Rule]", "Automatic"}], ",", 
     "\[IndentingNewLine]", 
     RowBox[{"FrameLabel", "\[Rule]", 
      RowBox[{"{", 
       RowBox[{
        RowBox[{"Style", "[", 
         RowBox[{"\"\<Time (hrs)\>\"", ",", 
          RowBox[{"FontSize", "\[Rule]", "20"}], ",", 
          RowBox[{"FontFamily", "\[Rule]", "\"\<Helvetia\>\""}]}], "]"}], ",",
         "\[IndentingNewLine]", 
        RowBox[{"Style", "[", 
         RowBox[{"\"\<reporter triggered\>\"", ",", 
          RowBox[{"FontSize", "\[Rule]", "20"}], ",", 
          RowBox[{"FontFamily", "\[Rule]", "\"\<Helvetia\>\""}], ",", 
          RowBox[{"LineSpacing", "\[Rule]", 
           RowBox[{"{", 
            RowBox[{"0.2", ",", "0"}], "}"}]}]}], "]"}]}], "}"}]}], ",", 
     "\[IndentingNewLine]", 
     RowBox[{"PlotStyle", "\[Rule]", 
      RowBox[{"Table", "[", 
       RowBox[{
        RowBox[{"{", 
         RowBox[{
          RowBox[{"AbsoluteThickness", "[", "2", "]"}], ",", "i"}], "}"}], 
        ",", " ", 
        RowBox[{"{", 
         RowBox[{"i", ",", 
          RowBox[{"{", 
           RowBox[{"Blue", ",", "Green", ",", 
            RowBox[{"Darker", "[", "Green", "]"}]}], "}"}]}], "}"}]}], 
       "]"}]}], ",", "\[IndentingNewLine]", 
     RowBox[{"PlotLabel", "\[Rule]", 
      RowBox[{"Style", "[", 
       RowBox[{"\"\<no chol data, keff2=7.6*10^4/M/s, 4 hr\>\"", ",", 
        RowBox[{"FontFamily", "\[Rule]", "\"\<Helvetica\>\""}], ",", 
        RowBox[{"FontSize", "\[Rule]", "16"}], ",", "Black"}], "]"}]}], ",", 
     "\n", 
     RowBox[{"PlotLegends", "\[Rule]", 
      RowBox[{"SwatchLegend", "[", 
       RowBox[{"Automatic", ",", 
        RowBox[{"{", 
         RowBox[{"\"\<1A1B\>\"", ",", "\"\<2A2B\>\""}], "}"}], ",", 
        "\[IndentingNewLine]", 
        RowBox[{"LegendLabel", "\[Rule]", 
         RowBox[{"Row", "[", 
          RowBox[{"{", "\"\<\>\"", "}"}], "]"}]}], ",", "\[IndentingNewLine]", 
        RowBox[{"LabelStyle", "\[Rule]", 
         RowBox[{"Directive", "[", 
          RowBox[{
           RowBox[{"FontSize", "\[Rule]", "20"}], ",", 
           RowBox[{"FontFamily", "\[Rule]", "\"\<Helvetia\>\""}]}], "]"}]}], 
        ",", 
        RowBox[{"LegendMarkerSize", "\[Rule]", "14"}]}], "]"}]}], ",", 
     "\[IndentingNewLine]", 
     RowBox[{"LabelStyle", "->", 
      RowBox[{"Directive", "[", 
       RowBox[{
        RowBox[{"FontSize", "->", "20"}], ",", 
        RowBox[{"FontFamily", "->", "\"\<Helvetia\>\""}]}], "]"}]}], ",", 
     "\n", 
     RowBox[{"PlotRange", "\[Rule]", 
      RowBox[{"{", 
       RowBox[{
        RowBox[{"{", 
         RowBox[{"0", ",", "4"}], "}"}], ",", 
        RowBox[{"{", 
         RowBox[{
          RowBox[{"-", "0.1"}], ",", "1.15"}], "}"}]}], "}"}]}], ",", 
     RowBox[{"ImageSize", "\[Rule]", "400"}], ",", 
     RowBox[{"AspectRatio", "\[Rule]", " ", 
      RowBox[{"1", "/", "1.5"}]}]}], "]"}]}], "\[IndentingNewLine]"}], "\n", 
 RowBox[{
  RowBox[{
   RowBox[{"ReceptorBindingNoCholKineticsAll", "[", 
    RowBox[{"keff_", ",", "keff2_"}], "]"}], ":=", 
   RowBox[{"Plot", "[", 
    RowBox[{
     RowBox[{"Evaluate", "[", 
      RowBox[{"ReceptorBindingNoChol", "[", 
       RowBox[{"keff", ",", "keff2"}], "]"}], "]"}], ",", 
     RowBox[{"{", 
      RowBox[{"t", ",", "0", ",", "SimulationTime"}], "}"}], ",", 
     "\[IndentingNewLine]", 
     RowBox[{"Frame", "->", "True"}], ",", 
     RowBox[{"GridLines", "\[Rule]", "Automatic"}], ",", 
     "\[IndentingNewLine]", 
     RowBox[{"FrameLabel", "\[Rule]", 
      RowBox[{"{", 
       RowBox[{
        RowBox[{"Style", "[", 
         RowBox[{"\"\<Time (hrs)\>\"", ",", 
          RowBox[{"FontSize", "\[Rule]", "20"}], ",", 
          RowBox[{"FontFamily", "\[Rule]", "\"\<Helvetia\>\""}]}], "]"}], ",",
         "\[IndentingNewLine]", 
        RowBox[{"Style", "[", 
         RowBox[{"\"\<reporter triggered\>\"", ",", 
          RowBox[{"FontSize", "\[Rule]", "20"}], ",", 
          RowBox[{"FontFamily", "\[Rule]", "\"\<Helvetia\>\""}], ",", 
          RowBox[{"LineSpacing", "\[Rule]", 
           RowBox[{"{", 
            RowBox[{"0.2", ",", "0"}], "}"}]}]}], "]"}]}], "}"}]}], ",", 
     "\[IndentingNewLine]", 
     RowBox[{"PlotStyle", "\[Rule]", 
      RowBox[{"Table", "[", 
       RowBox[{
        RowBox[{"{", 
         RowBox[{
          RowBox[{"AbsoluteThickness", "[", "2", "]"}], ",", "i"}], "}"}], 
        ",", " ", 
        RowBox[{"{", 
         RowBox[{"i", ",", 
          RowBox[{"{", 
           RowBox[{"Blue", ",", "Green", ",", 
            RowBox[{"Darker", "[", "Green", "]"}]}], "}"}]}], "}"}]}], 
       "]"}]}], ",", "\[IndentingNewLine]", 
     RowBox[{"PlotLabel", "\[Rule]", 
      RowBox[{"Style", "[", 
       RowBox[{"\"\<no chol data, keff2=7.6*10^4/M/s, 10 hr\>\"", ",", 
        RowBox[{"FontFamily", "\[Rule]", "\"\<Helvetica\>\""}], ",", 
        RowBox[{"FontSize", "\[Rule]", "16"}], ",", "Black"}], "]"}]}], ",", 
     "\n", 
     RowBox[{"PlotLegends", "\[Rule]", 
      RowBox[{"SwatchLegend", "[", 
       RowBox[{"Automatic", ",", 
        RowBox[{"{", 
         RowBox[{
         "\"\<1A1B\>\"", ",", "\"\<2A2B\>\"", ",", "\"\<DOLr1 1A1B\>\""}], 
         "}"}], ",", "\[IndentingNewLine]", 
        RowBox[{"LegendLabel", "\[Rule]", 
         RowBox[{"Row", "[", 
          RowBox[{"{", "\"\<\>\"", "}"}], "]"}]}], ",", "\[IndentingNewLine]", 
        RowBox[{"LabelStyle", "\[Rule]", 
         RowBox[{"Directive", "[", 
          RowBox[{
           RowBox[{"FontSize", "\[Rule]", "20"}], ",", 
           RowBox[{"FontFamily", "\[Rule]", "\"\<Helvetia\>\""}]}], "]"}]}], 
        ",", 
        RowBox[{"LegendMarkerSize", "\[Rule]", "14"}]}], "]"}]}], ",", 
     "\[IndentingNewLine]", 
     RowBox[{"LabelStyle", "->", 
      RowBox[{"Directive", "[", 
       RowBox[{
        RowBox[{"FontSize", "->", "20"}], ",", 
        RowBox[{"FontFamily", "->", "\"\<Helvetia\>\""}]}], "]"}]}], ",", 
     "\n", 
     RowBox[{"PlotRange", "\[Rule]", 
      RowBox[{"{", 
       RowBox[{
        RowBox[{"{", 
         RowBox[{"0", ",", "10"}], "}"}], ",", 
        RowBox[{"{", 
         RowBox[{
          RowBox[{"-", "0.1"}], ",", "1.15"}], "}"}]}], "}"}]}], ",", 
     RowBox[{"ImageSize", "\[Rule]", "400"}], ",", 
     RowBox[{"AspectRatio", "\[Rule]", " ", 
      RowBox[{"1", "/", "1.5"}]}]}], "]"}]}], 
  "\[IndentingNewLine]"}], "\n"}], "Input",
 CellChangeTimes->{{3.856304631679125*^9, 3.856304648979005*^9}, 
   3.8563054705392876`*^9, {3.856305851345355*^9, 3.8563058735094786`*^9}, {
   3.8579308129779844`*^9, 3.857930820017863*^9}, {3.8579338393222113`*^9, 
   3.8579338586035485`*^9}, {3.8579339123476048`*^9, 
   3.8579339130653877`*^9}, {3.857933944591607*^9, 3.8579339555966578`*^9}, {
   3.8579340395413184`*^9, 3.857934039994197*^9}, {3.8579342234699244`*^9, 
   3.8579342509271016`*^9}, {3.8602703943128605`*^9, 
   3.8602704045200853`*^9}, {3.860270867824807*^9, 3.860271068594225*^9}, {
   3.860271115114946*^9, 3.86027112958107*^9}, {3.860271171618184*^9, 
   3.860271276320772*^9}, {3.8602719237410383`*^9, 3.860271932675599*^9}, {
   3.8602720335969996`*^9, 3.8602720450053463`*^9}, {3.8602878859948783`*^9, 
   3.8602879308391676`*^9}, {3.8657093902723913`*^9, 
   3.8657093951669827`*^9}, {3.8657095259118447`*^9, 3.865709530261257*^9}},
 CellLabel->"In[69]:=",ExpressionUUID->"ca9847b9-c209-408b-9d80-31bebc105a4e"],

Cell[CellGroupData[{

Cell[BoxData[
 RowBox[{"Show", "[", 
  RowBox[{
   RowBox[{"ReceptorBindingNoCholKinetics4hr", "[", 
    RowBox[{
     RowBox[{"2", "*", 
      RowBox[{"10", "^", "5"}]}], ",", 
     RowBox[{"7.6", "*", 
      RowBox[{"10", "^", "4"}]}]}], "]"}], ",", "solution1A1Bnocholplot", ",",
    "solution2A2Bnocholplot"}], "]"}]], "Input",
 CellChangeTimes->{{3.8602717063089266`*^9, 3.8602717113730783`*^9}, 
   3.8602873586332846`*^9, 3.8657094068342247`*^9},
 CellLabel->"In[71]:=",ExpressionUUID->"4bbd7483-bc6e-49eb-92a2-ee45c79d9720"],

Cell[BoxData[
 TemplateBox[{
   GraphicsBox[{{{{{}, {}, 
        TagBox[{
          Directive[
           Opacity[1.], 
           AbsoluteThickness[2], 
           RGBColor[0, 0, 1]], 
          LineBox[CompressedData["
1:eJwd13c4l98bB3Aju7L3Xh97S/Qr5yYhKpRVZhkhIZmlyCpbScmWbElCVkQK
TfVNIkQkfD6FrIz4nae/nuv1xznnvt/3dT3PecRP+R51o6GiovpOTUVFPP+Y
+uSY++brNjEnc8VTRvfGusrIviNdRjMCP9eK+/3Rm18TXkmkZOR6u+dZs/5V
NPdof6I3KRctZVaWdtrfQZE8C0L2pCokP/QsqJWlHL3qMvl+jNSK1j8zKt2o
bkRVwRzm9tueogjJ+ZdLu5pRcEL4/eSlp4jW3cN19nELYnx03GOhvwMJ/efy
9eXDNiRPs3OkJfsFGhVbyeJs60C++UE9ZqS3SDAi9NUt6EbateOkSN53qOav
fADXTDeicpXVP7GtF9289tNd4kYP6glOz0tc6kVnuwdsNodfohN5vifm+z+g
5++3ikTc3qCwX5K9Tdmf0JDi6toOgfeoPTGx+TBpBBlb/zr8JrAPtc4MvGYp
G0HtEZkVB1v6UIuxzEiPwleEoo6FytF8QnY0J6kK+UbRLhffP/yJn5BV67qE
qMgYep4R82omox+ZaKl58MqNI3GJlaKs2wPI+Hu/X5DXOEJx8dIMfQPI6Obl
0L6KcRQT+fP5T/ZBZPD7VXya8gQKWm9IVosfRLpV7vdZNb8jBqpYi8cBX5AG
Kfs3A/qByH7sD9+pDyP1Pv1194gfSHys4FOkxzBSjZ6mfdH+Az15dcCjM2cY
KX/T4o42mEIGq11aK/QjSDb3/W4qk2lULjvrqPNxBAnxMFz6Y0lGdzqNz8Qp
jSI6en+Gaa9ZNJ7/tdYidQxNHQxnXSiZRW3p0yLFhWPoZVIi79+JWaRcCa/6
6sdQV/x/addU5lDYiy+y3UNjKIHjV2F22RyiNWi/Qi3zDXFJSHZ25swjjTbt
Qoa6b4ikl7SNO3YB0cutnzBsHEe842mMmfcWEC9l+Hhy9zhijMncLvpsAdnV
HBFv6h9HM90lXHJUiyivZfvSk6Vx9MC8Q2rfhUV0vdLvZZjqBNJ2XjFw81lC
UY+GOBgKJtDB8JMxddYrSPSTd+Mj3+9IPaXdsCBgBanru1jkXvyOhPLEGZNu
rKBMA4NP569+R3OtY/Gub1fQhzv3DUdzv6NbmydTOQ3/IKbwB+zPXn9HE5dO
ZZ3btYpS80r1PkhNoogwl4dKXOsobuzdCFfXJPJKfObPr76O/saNexT1TiLL
bElNOvN1NK1MspYenEQyLeP1QwnriJ+64NMCZRK9XXdpSaDdQHUHRnresv9A
Qhddu6Z/b6DSlninW7Y/0ONQt+Gi95uoNYTZVPnLD1Sse6Zf4PcmesirfTxu
/Ae6RXvufQrHForKTZ38SP6BgpLCnoce20J9c7Cxb+MH0ipIu3+4bwsVKA1Y
2glNIbuJ0dYL3lRgcHGBfej4FBpkYU2R8KOGWRa3C7Uvp9DRX+zbHSKoocTc
d9Hq/RR62csVdzuVGqzPCpiQ+6dQU7pA1PaH1MDC/GxifmIKZYqSgpfnqeFl
rb3Duc0pdEJjn9PL8zTgILfz3SGVaTRw4oyKfzAtbAsXMmKMm0bx34y8b8fS
gmW3PmkpaRrt8ZIqa0mnhVcfZR4O3JhG2aHDEgy1tJC2o4I2PnsaOWeY8WTP
0UKUkaJc3INp9KNP4+9zz21gPc7es+PjNFoy33jJb08Hu/XNPZJ4Z1Dx588M
6AwdiJjbisQLziBr5zoD1wvYtFGSEaIzqMHXp7Uqgw4SHzwytpWZQWHJow/3
99FBc1TZ3iatGUT7ujPj7BF6GDnkknnEcgaxGyW5twMDaGsH99MkzCCDshak
YMEAv4u+ekUlz6AQFgpf+kkG0C0Wrvh7fQaNvjN55RHJACn6Gqe+ZsygaltG
VbZOBnjcpjRhWzyDzL2iVh2NGOEWb/Os0tMZlJoUmrhxmAki5wXry2dnUOds
qZu7IxNoLpouBP6eQX8sPuv2+jCBT7mtwt6lGeTMs3u+MIUJzOFwdePaDFLN
W7Qyfc8E4aGxLBfoyKi32lc005IZ9HcpjfAKkBHbR7ea3XYs8MJTXogGyAh+
6s1YnmGB+1/Hfqvrk5EfvYiE/0UW0B9JnXMyIKP32p+uV2axwELjl7AqYzK6
kWN4TnyIBd7soc8WsSAj7tMyqiwO28H/2oci85NkJLA2dX/EcQfwOj5IlQkn
IxPO59/XfXbAzZ32DdMRZHRBsUCYP3wHCBTRvSmNJKMvjseTjuXtADte5w/C
sWSU/azHu/vrDqD3HhgZTyQjkaRyhRrnnSCd7pU8cYeMJMW8y2JOscKEpIXc
l4dklDgiXpB0jhXuRjNHKT4io+Xs/oz0CFbQOH/t8cVaMurm33+tKJcV2vqa
Wzkfk5E3p8Dp54OsQFXrViLfQkZ2tK43IuXYQI53YHL5ORkVLbObdxSwweoY
20PRz2Q02EcxNSxjAwWrzV71ATLaWddl9LKaDXLJn9UMBsko5Pwl9KGNDVjD
G9tPDuF+56aUvw2zQazchOe1UTL6Nd22g0aAHY79Ons0doqMtIfPvtK7wQ4a
ew3arVfIqErOn9sjkx2cNGn4TP6QkVRQkFPyXXZofj7T8b9VPC/W8IXBGnbY
bj4mJrBORtOQKhjwHzt4GpGPPNsko8x7NWeKuThgwb9svYeOgjbOrLCw3OaA
ez5SLs0cFOTfsG6llscBV7ejnMucFDS1jSrfpoQDSmVzI4CLgj7mMGree8wB
g6/DDz3lpqD77/jt933mAF8H+T3VfBTkqLG30pefE04ta54/JkJB7WsRhz5m
ccLSzg27elm8nt9/2beQE3RuRJUay1HQpLZLPksFJ1CML9MNYm8PPrCo38QJ
zpJfl1flKch6gSn74WdOSDF7NaasREEz5BvkZG4uyFvxVPBRoyCu4XvxB1O4
QFLt0elDOhRE2kjX/H6LC7RFXl1/hq0jeHUkIpcLrnUprOrswfUd91RvuM8F
erOx0VL/o6CyPqVB0msu2JynfzC3l4J039bLbWPihvRmcHQHCvJo6+5ujeSG
nhutOu8MKWhVh01CM54bHpr1nVY2oqD4WpuLZde5wa654G8idkXZpNLNfG6Y
ba06ZWxMQb/StqV5tnLDtbYF+YaDFBTgAQ5ca9xwp3E1J+wQBUWwN8x7nuOB
RlU55TwLCmJP3DL5GsIDJ1kSmX9i36U3umcZwQNB5Tpee45S0LP1PmuUwgOX
ihfr/8Omn1xo5rrPA2YjpCwqSwpKbFKJbZvigeC8Mk0Dawq641IiwO3MC/sn
TOuDT1CQtylfh6IHL1zrnettwdbViPM08OOFpsjc89R2FPSN5kzD+QheOPkF
LOOwFe8qW3/I5wXNdwMZafYU1Dpadz1ljBciA5mmbjhS0LhDJyOzCx+YaL1v
0DtFQfUHdlWLn+GDj4xJZqHY15SKbXTO88EQx4OYamzFv1eLPaL4gOpTxQdh
FwoKyjY16CrkA0emJtpFbMYvH8KjJ/hAfE3fIsWNgpRsx5Y33fgh/FZra4wH
BWVzoM2Es/wgpr9x4QE285tsOv5AfpjtbV/4jD2lZ8ulEc0PVTYxQgqeFHRP
4Z3a6bv8UL5/r/VrbIGtFu93I/zw23Sik+YMzq8441uejQAkzJVZ6p+loEDn
5WlFJwHIYW51d8WeELCcb3QXANqSVr1Y7PYUVqqPgQJQdKD/WA92WGisMONN
AdiuXjh/yIeCfh8KsPXrFYAXMckOJr4UNLJg9hYOCsKK6X1tsXMUlCzYL+ln
IQiPRsrsdbF19zuG5h0XhKqHA6b22Hk3vKU2PQXh/IZJ0m1sZ7W4C83xgmA7
llDE4o/z9ukgab0WhKUpptAZ7KlpzXAFMyG4+lyKLiaAgjLYWz6esBECOT92
rRxsY5398vFOQsB8OGdvHXbZNYu+KV8h0Bd882oC20vGR6E4VQhOWbWs6QVS
0E/Xkn6xD0LQlG3+aRH791d+VR4rYXDXW3PUDaYgMZcVTVEHYRDUOOlrgW02
+VFH1k0YGFyXHV2xKykp+/cECgO1eepQHLb7Kp2NY7ow0M122vyHPcjx+1Jx
nzD0CZdedg7BeR54+UrLWgRqxOtmXUMpaK67pBc5ioDRs75DAdgih2L6jN1F
ICszLSUK+8JR+HoiSASYdSJeFGBrOtX/vnxLBKbFezaHsEtD7vJ3fRKBD8yh
rUcuUFBqxYXTNjaiYF+9q1DsIgXZUR943ecoCuesuVUVsUk2rGqW7qIwddq9
fDd2C829NfNAUeCi/nD6CPbU8TdJJmmicDiUlukiNmIUq933ThRkp/w3e7GD
a05R3ZAUg9Jpm4t+YRRkP9ylbiEjBseWj/wMxdZnVHJjUxCDei1+8yjs7Y4r
PcnqYqBjHDeVjn2XKTEtQQ/bLeZ0E/Zb5zpSjJMYHEV2j6gu4fpYGQ+HZIkB
W4y3WBR25dyV4mt5YrBSdy4iAVv9w/pWRqEYqAeNvU/DRumzNY0VYlCh4Xnw
HratYD/ferMYPElYSurEjpcpnrg0JAZ2x3dF0VzG7ydkEBYlLA7OcSeaA7AD
xFv70sTFQXE/e/BF7DUabZV70uJAY8EjE4nN8ELhW6eSOHyqdHFNwRY7xGlM
rysO42RJ6zLso7bfOOMcxYHRb1X6C3a9X0RFcp44kCydVrTC8fnNc7XHC8VB
K5eZbi+2E/3JVqkScTj65BqzHjZjtt77pipxmJPS+WuCfaKLZmXyiTiwr3RE
OmJvCsfooyFxEJ6v5I3GPvAqbmCWTwJcVKqe9GAL8Kx9axKSgGhO8tAb7F/O
XpQYMQl49eXi0nvsW8smW4KyEtDQ2sMxiD0lvl3aeLcEaNic2ZrGTgxJ9su3
kgBW5sBSxgj8vZJOY7C4IQHvfylc0MM+KMOnffaWBORxl4gcwG6VzfGIy5QA
MG1uMcYuUyjpab8rASPRo9/NsC+rNSeoP5KAitzQnw7YsvvGWbk+SkBHR/iX
EOwwSw2+fm5JKCsRCyjHnrdqMF7gl4QK6p3O97HdbfaFsopIQuiVz4bV2BYn
jAaNSJLwQ12Rrh6b5GyX3aAlCWJiYwfasXvPRIll2khCRLf+10/YUlH/yTrc
kYQ/s/eKN7Fta2jV3HMkwaq2YIHqCu53TEPHt0ASbl4r2kuLvYRuHrxSJgmZ
/KMdDNgvNiy9iholgZcyl8+G7Rn0qeLngCTEnA8uE8eu8hxQviwgBU258lx6
2N8ymHZfFZGCq+/8f+lj83broFQJKRiZuPrcADuClGl2V14KNvJVvYyxLcZP
+L3YIwUpdySTzbAX7Yce7rSTgojagAMO2DrmXzXzsqRgsyn/ehB2yxTdz1N5
UrB6cXkpGFv3imIRqVAKHjDtsA3FNqgJ5a4ql4I6pkTuMOwjXFzLLY1SQM+u
G3QF+9Rn48eD/Xj/8b73CdgJzjU6PFzSUMl7jzEPe+fq5/kBXml4EdGrkI+d
en2rLEdQGgyKpQ8XYN/qOCQgLSkNHKes4wux86V+rGmoS4OlrsxsCXbtlGCL
hbk0zN3UcKvGHvaL0U1KlIaGhTHep9hUT58K302VhqPpH/nbsaVYNzbqb0pD
1BSNQAe2133/5tFsaVCtFuHuxP4z7aSteV8aEoVKlruwOVz2qH95Iw21Mrme
77CNrWal5VhJYLC+R2oY+8w9eTpdThJwCwYvEE5ecJs4ykuCD6PG7SPYfdeH
7oaJkqDyTr3tKJHH2x7RXhUSjAetB41jXzK6xx9sToKDKarnp7FrdI7veH6d
BD6PAy8sEvX+js++mU6Csayv3EvY6eUtCq53SPBn6XA14RBBMRPaAhJoX0ff
lon5/J2M1asmgYp43p5V7FdPA6ha35LAQUCn9S/2hFHqQj2LDBhUzgrQR+L7
HlVHZCyrDDgJ3LpDuKthgd2aUwbiBHx4GbDL5WxUlwRkILqogY0R249F5KyG
vAzw1Y2uMmH/fVsx+cBYBtxYH5fswOax7hoojZEB5+baEC5sw733wC1OBmwL
p4cJB0tcKRFPkoH23WH63Niff+0JzLwpA1aPWpl4sLOuVrElFspAMGd/Ki+2
WGO6kW+7DBScNowUwJYXcq3b9VcGMu8O/hHFPkGjJ/SbShZYBitNxbATpoSj
qrbJglnKag5hSm2/ucx2WZDrpNMTx35w2JTCJygL25Oorkhga4arS25oywKN
qc60FDb6RnW9I0AW9BaineWw2cJ/i/SGyIJO4kYZ4W+CE5XDYXj90eXfhKOt
urr/RMsCfX5AlDz2y+4kKpV0WXB83ZirQOT7QMAvq04WqOkKW5WwvcM0zQKW
ZYFJp7RUDVuXnzR8ZU0WLlysGyfMWs97JmVTFt+P7UTUsWtm12LL6eXgZEPw
DcIrp9pbR3nkIMaaOkgDO/LgEeXDu+WgbjeHwi7sOzweO0ghclDkumGhjd0g
ZG7666IcCMqfvEz4s4R2XH24HHjwXConzKfCSGd0VQ6MLYeodbBvGZVunL4l
B25rB+4TvhkyRS6rlQOmTPWVPdjJgx4vleblYDno04l92FWj5ozLi3LgUMsW
TvjNpLZh6x85yMplLyS8fYGx4wiVPDh4ec4QTmApa/RllQfdgMtButjX9k6X
PlSSB/MR62hE9JPreXWXlzzI3TcJ0cPWt3OnHPGRh68k2wzCtHwuFh7+8hBM
UmogHH3dXjDrgjz4nFdZIRwbbfaAKkEenDwL/PWx47x29b+qkIdQSpbTfuxU
LWqZUz/lQUP5KdcBbPOFvwkX5+WBiTZamTB79drczSV5kLQTMCZ8Q26xqeuv
PMS/bbtAOE3oxxGlnQogbLk8TPgWzZugP8oKUOBpnW2InfM240WynwJMaDOs
G2ELNQJteoACVKwfZTXGzi6cQlkhCrDPOkyScFaIdmNJhAJYr3uYEr4j8bni
aaoCIL6aO4TTg3iv/65WgKxvXKoHsZNEbtlZzytA/geHAyZEvky6GfZLCgD2
j60IJy58/3hqVQGuFi+6EU7o3nXEl1oRjGwFYwnH+ffBNXZF2KYi+pxwzAsu
UpOaIoTmqOqaYl/ySZsT9lcEHrpm4UPYJh1qwyOBitD5Yps8YT6e3p68UEVY
VN+jRbj2yfZC8SuKkJjmcYTwzPZYK+lURWhQ779E2LYipEmxShGc3/MPENac
coj+34wiHP1PMvIwNs3eDb+Nn4qQISKdSLg3JdPhybwiSJ/guUX4zO5+LbSq
CG/le8oI3401n8Z3PDg1e76XMJv0/iMmJCWg/7UucASbfFKW7/gpJShJ7Cwi
fML7i8IZdyWw6K+tItwdlIwueSnBMc2bjwkXJSy6F/grgWqNWA9hp7qnddOR
SqBxO4BM+D/G48cuFCqBeB9JyQy7+UFcctYEPu92RRFh+aa9d+9PKYGWa0cl
4YzO2bo2ihKcKX/9iHDggNXw+KISPFVuaSesQiuhqEinDL/mmIcJF1o39bRI
K4OAfCy7OTGvvzPbRtyVQWJy2p+w8bmb3eVeyuDy2CKE8Lbv+xKDfZRh4FzN
JcKXX6dysgcpw4agwzXCfllaEgYxyqBorp9D2FonEpUXKkMgjfVzwhKB/BeC
RpUhP0iO1QL761THvv0TylBjGs1JONvem5ptShl4nvfzEuY2aLtWNqsMP+Y9
xAgzcrrdHtpUBiszLTXCv6qra/WFVcB6OcmCcBPFaHbnCRX4MfQ4ibBWcnZ8
t4MKtF7fc51wjcq8dORJFSiPbrhJuMw/037JQwUczhZnEc74Q+n5EqwCSYaH
yggHbbtxrzRdBeycm58R1hAaOq7/XgVi2YoXCVc9UV1a/6gCh2njVwjLO8Wk
1n1WARs5zzXCEneVu2RHVeDtLn6qo9gcslc0WWdV4JijHgvhP/xpDD70qpDt
2CRG+JO09rc9Uqpw5+4NY8IT7733A0kV9KklTQn/vlRw74CsKtyUfnCYMOsn
5tPmiqoQMdd0lLBx7DDZTVMVkqYK7Ak3TUYupRqogqF8gy/hvJI3jD9cVeGR
KF8a4apjNF4Ud1Ug5yulE27Z0no176EKpv7oNuHPNvlJG96q8F3UNutf/Yzn
OTgCVQE5ORYSjvbgE9oXowqxmp01hD3kXFTSilSh10PyHeH/ZjoKbMtU4akl
fCCsWynBJXJfFXQcjvUR5lT59qe0VhWMfe2/EG7VPNnR+kwV1Iy3JglzgZPV
zJgqSLvf3SAcTt3W9eC7KrR8Vd4iPNMhsidwWhU0C2qoj2G3HRgRoZpXhY+R
+fSEvUwdprip1GC/Pz8b4XZru4t6Impgm5QjTvj123dcthJqoHx5UJLwZ0OD
Kh+SGvBVsZIIz2kpjWUpq4FWsIs8YRHeLcNlXTVgc6lTJyyfcn50+341WKRq
1CS8i2EqVNJIDbZr1WsRPrTSW2lupgZk9tw9hC/03+WocFKDU/kkfcLXuxIO
fD6tBlao9QDh0scBIXR+amDyWvMg4U+3DUecItSgXKrTjLCG7UwZV4EaHNi8
bkd4UuDp3seluB96AUfCmcPp745Xq+H/i2RnwjQueku5bWpAL6PvRrj3bAbI
jaiBucr8WcLRqj7/vfquBoJ8f30J717Y7+7zUw3YwzbPEc4NmU14tKEGfqTJ
QMLeUYb9+wTVoVHQ49K//dpy7bTk1eGMDfWVf/VtLH9V1lGHb9Xu0YRvaZu5
yhirwxZH+FXCawElU6I26pDYdjSesOPDLW8+d3U49Gc68d98ftrMswWqA+PW
oRTC19wZ16jT1CH+0u00wj6XHgmgQnUokmtMJ2x10/F/YY/UgVXw+W3CEh21
Ycv/qYPX4vMswkwDTjkaE+pQOfsu5988Z5lb/RbV4Yv1r7x/+dLXj9zfpgH2
OfR3CT8RPrk1w6UBued/FRLeSPd6ukdDA5yO7Cgh/L+dAVfiLTQgVLqh7N88
Yy/pD/pqANV39krCjZuxtPLJGsASuq+K8KaC1l+aBxqgN5tQTdjg+PflL+80
oP/UbA3huNibc7VzGsBfLltH+O2j/TNJ7JpgOCDzmLDJjKXtjqOasDc1rInw
czH3F4k3NIF7mPSEsBRlWOPxW02oDdJp+zfPx1YFY8y7gEZ99em/fil8ESKH
dkFnTmgHYXuJIUe7pF3Q7Rb1jHAlhW7f/pe7IIIi1kl4vV5FUIFBCwpCCv95
r8P2gFF9LejfVH1OOIx2+nX6ZS0I7/b+5x5O9tsObVowrBf6zzxSOielqXbD
SGXRPxv2dMln7N0N3+J2vCAc7GO9yBy6G1iOH/5nLhfWoJiW3bA/P+CfH9p0
r2xt7YbQ+Dv//H8gVifB
           "]]}, Annotation[#, "Charting`Private`Tag$9820#1"]& ], 
        TagBox[{
          Directive[
           Opacity[1.], 
           AbsoluteThickness[2], 
           RGBColor[0, 1, 0]], 
          LineBox[CompressedData["
1:eJwl03k4VV8XB/BrnrnGIiRkSGRKItYqlUhRpFKGQiFUMiWVRL8yvVJJIUMi
lZKQiooypAGVIcks3HuLzBnfc05/nefznHXW+u69z1528OhOd3YajRbBRqOR
z6mtvqk2R9NNJ/7ejf75ldvkgpuqWp3KGdjtYC3mszkRPv7u9YpViQNlt8uP
z8neheEnZjHeKrfghs9RCW3vEpBRb3qx0JwJsluZwkt2vAST4CiddynZcCtJ
cuNZjgoIlxqV3a/yEPxKz9QoBFbD5wLbdwnj+dBTZN7mJFILbq2aEZPNBZCT
l//F4OoHuKDe/fd1SjFI1JYfKntcD++rLftsVV7CaVpmt6xkIzwMErPZz/ka
dmTd7tWVboKg6LN5ceOvIaJcvvaCZDPwPtnrMdpcAWHBhXKMyRZYwS7cXppS
BT8aw+dUvdpgRPKU8VBsNXgbrPlZY/ADXqgPJC07WwPGVXLSx+d+gNWOCtsL
B2rBPVX1e+LJDjiaHvjOWuUT6Bz3NuWX7gLDwh6V8EV1oLvG2eKXZxfQ3NQ2
OHDWw6ifctqZki54F3QtLWa8HuJa5xTHtneDQ9pRhz/Nn8FXMISXzbUHTNVV
LkXZfIFSyfPxOrd7QPFJ21Old19ge0XhpctdPcCsspC0f/4V1qx1rJDa2wuh
v5Xqn6c0wbUrK2Vu6feBS3DrvC2xzumRr5FFh/tgI/tlzV+xzVBHM3JyvtEH
QlLzUUvPtsAgv9vVq1N9cMukZVPEgVa4pyGonZzzE8Kr4/zlWlth/fkjIU71
P+Hwjk23i3d+B/7Z1he0qZ+g7V5AGzRrg6pNW/6yb+yH8piYF9tU2iHN9u9U
U10/vGR8+yCQ2w4K3OWeS0f7oXSLavs7jQ7gsfnCcJAcgH3sB2i3F3dCjO7f
2vf2A+DwmIeP3aETWKncjfTAAdjj8lD0QHInZL5x2elxdQB2vZxRXCrfBRbv
Va2PfBoAO59MjTPOXXDYLTNRmTEAO2Ut9H+kd0GCeninANcg2IQkbkpW6gYt
4YlHpw0HwdJAx2OReg+sVGtvvZI4CFv6mo8FevXARYN8G7cHg2B+9czJxvs9
sLb00d748kHYOPI+6opWL6zv2FcmzBiEDRl+V0aO9gKXzJrTXnODsN5GOmXH
416Ite7P1KczwPThoTwRYt8FM8Ydl+szYJ2jULFvQB841xaY2m1igLFg4cuP
xX1Q/+jEcnZ7Bhh6sdVHr/0J0/fy6YwABuippIzwQD/MFsdIWuczQLdxw8yh
sH4oanES+V7GAO2IQY6q8n4wP1yWzPaeAVrdBpIRGwfA8c7dkBW9DFC71bCG
ZjkIylX959eKMUFlWzA6Rw/CrWpPt0FZJiyflbd4+WEQrs3CaQtVJig6eDuE
WjNgZW1etpIxE2SleE5P2THBIej88tPOTJCpzIvcnciEWt+au6zDTJD2t4sr
bmZCco7KTrljTJD6nJHm78AC6a2zu96dZQI9bl3FsPMvKEv6kBiawgRhk55a
64xfELFQ+WP5bSYIsS59edj9C1ZFWsan5jKB37K519v9NwylqgvNFzGBi9uP
Z9BrCI5YKejlfmDCgMVZkdGcITBuPqJxtYHIERuzaK53CCKKrs/tb2JCddSX
KxdXDUNrdGtbdAcTosV+307JHQbzFNGJwGEmhBaO5SyrGYbCwEl7zzEm+NrP
3M/+OQxtM8/scYoJNjd5C/OV/kC8qbJy2gITJBSV3r5N/QO75crC9IRYwPVW
vcai9A+UagT950RnwYS79odPrX+A/jnq+glxFrTkmnxtWTQCGZ9+6jhJsyBV
Z08v6/II/MxaGN6ozIK4L04Dx/NH4ONGY4F6FRaEBbizJj6NQOzT15EW6iw4
+MxvjCY4CuHf5s/zabFAZX0sp+SFUfhld1Op1oAFi3qu8N7MGoWv26IYXw1Z
wBt5U3Dpm1Fg5ppGNRixgFGTI6FOGwOV25q9GaYseGRToWwSMgaXJ3W4cjex
IH2kRq0iaQzm1Cc+WZmzIOFq3Urzp2MgJBm4rm8LC/xb2vR3jI1ByIK1yfhW
Fhi6TG509x2HnkXn52/sYIE6+/wWRsw4LM6xlWbuZIFMFue2o/fHYckpv0V6
diyY7RfddXJgHIwGogvu2rPg9dGV7rEHJ8C2v29Eex8LHovqeYqdm4Dd9v/d
h/0syHyy1ud62gTwlj8QN3dkQcTk5oCMtgmI6HJ6hs4ssDh7ILLIfhJYyzC6
9yALdP9XvjnDfxIsdvi+eebKAtm0ZbyxCZPQXqJjd8mNBcMvu6LcPk3CVo7N
sosPsSBx/kC8+OYpuC/YrjHlQey3cMWOBdcpmKw1V8/yZIGXvKI489wU6GyV
S9rqxQIT0+5rFWVTUNgUvj72CAt6Tx9MPr76L3yMrZ1v92HBp9iK/Y62f+E3
u85zT18WlKQqylsc/wte5s+qhwlHl3WnK+T9hS5pLhw7SuSdO5hdpzwNxqfu
6n45TuQVenP4xYZpOLf56RIzPxZwyymp57hMg5latXA+4W/reu6fSZmGYLsJ
p3MniLyhro81JWZgxj3+OUcAkTfmjZ+07gzUsimwOxG2S1HS57KZgRG2ht4i
wqqlPcVt0TMQsHZJmVMgkXfGtTSaYxZM+Ty9EoOIvAJvTwctIy67f6pJB+HM
JcrgCrPA72unqBLMggDj3nKjU7MQcMdv50PCsqfcqgdHZqGkRKw+9ySRN/rt
xUb6HEw474rrJTx8U9myXGsO6u/5vZQLYcGb570fkrzmoCbPIzWasNe022fz
7jmIDKr3tT9F5OWvvKJHmweruMIvkYRNZJbvWio/Dwma5hNPCNON+pon9s6D
bOf6m4KhLHh60v3HnYZ5CMpIN8wnnG16pFlmZB4ai/dlfyOcyHG84X9iC2Ak
Vd3NdpoFgbGhlSdtF0CnjYu1nbBBxpW8bY0LcO3GFv02wiqHbuRUjC/AdiN7
njnC0dfq6pcI0FBt06kB2TMsOOXQWBuvQcOksqsTewnv6+18GeJNwydyKX3v
CH+u6jEuCqUhrwL29xC2zP1ZMhRDQ/6e2+pzhI18WQVueTRM5w2P0DxL3I+p
yeztv2lYP/pq5QXCCa3TSpfmaRgcrF15kzB/2Vz6G2E2vF6VXPWQ8PQ5jmTD
VWyo++GaRCPhVgGR/ykeY8PWcTfrJWEs2PlbVNAxjA1PbDmVrkG4tl7i0vV4
NvRff/ykMeHn12TOCz5mwwCGZ8NewjeXqgRN/GHD7IvP/C8TFmNXH9NmZ8fq
8zcO3CIc1atx/IgYOy7N/zZ0j3BIrs6RTl12HOnQmq4g7KBn4lx7gh2dDRcE
hwh/lsQ2zgh2LH3mYvmXsOXUhr1wlR2/iGxdx3GOWH/ZFtvCQnaM9p3eLEVY
xtzO/NY4O74NcNFZSzhBfffbFi4O1IhJ37aeML+gw3pxKQ5c16ShZUF4ut7Z
+KIBB645KmO2h/A3hyOr/II48EmwzuAJwlHd5t7XL3DghZT4wZPkPC/l3NJr
HJhT+d/rs4RTTv5Q5CnkwMWPLkxEEXZJspZKGebArJO022mERRVW2pYvcODt
bLOgLMIVObzxP4U58WTlyhW5hJWflvPpaHKilEPqqgLC/Y16c5WenPg29/vn
CsJJjnQjZjAnjgm+KKoivKWPFUi/yIncpozTtYTvjd0ZdsjmRJ6OmdcNhH3F
F/cOdXPi3iKz5R2ElyaPKUiOcKLH82+bugnXKzY4GrFxYaEvbUcfYV3dqOaI
pVy4QlhFnUl43Ga2Vno/FzLju4bGCWe3tPDAES4sLZ0/MUXY3qVoo1sIFw4l
NfycJlxy1PflwyQubPLbfXOBcGhc52OzRi6UXiq3iTecBZpSZb89ernwGC7b
yk+4PfWGRtwoF/7Q3WsmSBjzdt5pEeXG19/uCdAJc3x4m+SznRut9jVwLCJc
aJvRmODIjZYPlbMWE3b7flqsxJsb035ZrpUhXMUwiGGP5sZ8iVNmcoSj+HLP
Xq/mxjfvFToVCRtfjiwtbeLGSC2HVcqEWYsP/u3q40aDkRMBywlvV1tyYiUn
D9oYuPSrEhY1jz1UjjzI3v/acyXhjbmloLGDB39ZDcZqEg4WYC2+doAHZfLa
crUId9ZZvvcI50E2D+l32oTz9/Bq09/y4ATntvv6hHufr+EL+cqDLm08CasJ
L5Y73N3TS8zjlPMzIBzWVXn1KRcvysVaLTUkbON1/q+TOS9qbxDTNSYc8aHg
c81uXiz2vjNAukSr+76uBy/GdPTdWEdYYRSduC/x4uJsiV8mhIdPzVfk1fJi
wKdbDkhYuV0zZdF3Xuzk+8UgvQcdA84xefHscq6g9YRfc5aq7hLkw52lwuc3
EI6PPRkzu40Pq9MHfTYSfjt01/2QEx/6SA12kJ7a0WJa78uHhV8zt28i7CK1
5s/t//Fhlv4mxc2EtdPGdm1t4MMUhfYsc/K82JRXFXXxoVeV3zzpJFdb3qUj
hEvcd20hTFMreD4ixo/jb2pnSNfnH116044fP22z1rQkzCmeNsXhzo/F/Vf8
SRsGfGrwCeDHj+rlz0inr9WMWJ/Ij/MlqSZbCR+rYAwMNPOjjcVtTSvCWcoy
FTsH+HH/GU130i0XLJJLp/hRunNRMmncendbvLQASoi4sG8jTP/qXrBmnwD+
cWEvJ42/1jPsjghg2vVhFulj3PKKfqcE0FPowqLthBsMmy4/SBbA/vCXHqQT
UjcfX9YmgK6T9bOkK4oVc01ZAqg3rLjUmvBo3XznvlkBXEgOQdJ27E9tEmUF
8de4bxhpycOq2gKOgjgj0TxBenMYh4eajyBym+WJ2RAOvNGRtum0IK6zydck
3fT+ukhYqiA6sNsdIJ2kzTs09kMQH0dUvyJdY9GrIvZbEA+deNJIeurga6dV
84I4vGqBQXrvteBPnvJCCHz14jsIy0wP5LU7CeHAuKAzaUvxyr4ZXyF0z8g8
RjpkZYac9FkhNJooPkf6u9PeWNs0IbwDnpmkU968867pEMKS97btpD+03cnq
GxJCuXWmLNKz4+fa2GnCaJ9a8Ze0o5qRlYmCMM40ZovvJCwfe0+jwEUYDVXW
mZHenn3Bte6YML6ostpO+syrg8msMGH8yMOzl3THHxkB1Qxh5DKK8CGdbh/N
SO4SxhCOsQTS9UcPKz77I4yrt2Ulk2a7ZObQxCaC5l8ls0gffDHzjq4ogg0e
WwpJKyl450YeFMELD4w+k45pX5YRe1wEa94Vt5CeSGlOuhYmgslOf9tJ10ib
XbxzSwQvZn1nkNZpmTqblyeCXtphw6RvJj4MKioVQZ/BsXHS3uIyhytbRfBI
0h6aLeHGhjqnj4MiqOVpxUXaND7SvnFKBLNkZfhJX7wwleknQEeDLitx0vs4
3BLC1ek40myrTDq+2zSOW4eO64oc1Ei/LZeOijKk4/7O7StJa4XVnUswp+Pt
Rl590ged752WsqZjYsiXNaSvm0aevGlPR6biNWPStDmj45nudKxW691AWr9N
0kfFh45pV203k/Z8Mexxz5+OXLRbFqQ/n8x2KThPRw3DD9ak70yI2lRk0DGu
s8aBdGsja+vmXDomzFg6khYuqjavzafjme8lzqSDT5yGz6/o+MzKxY205fCA
VvcPOvrnLPYhfabuzYpDfXT0TtE7SvrJw1sqDBYd7yzZepy0rI+d/MgMHSOX
BAeQ/j34SohdRhTTVcpPk959N4CLX10UT7n+d47060Mac6KGoshZyRdJ+kpP
ImuZPVEf6hxNejbDqlfdXRQnJNfHkT7kwt6m4y+KZxxm4kkb/vB5vz5BFHOO
SCWSVg4MdI7LFEWFE8+SSNNFzo62FojifIhNMulBjF/i/0UUDb0t00k3fUt6
9LpHFNvP3sgkXeGXYSY0JoqVSrVZpG9mFRzJlhDDkbmGu6T9mt5cgdViOFbm
/oD0Vt7GFy27xJBL9dIjar7Rz57jgWLIcNpYQOU/MikgcF0M3Y2LCknn1Unv
N2kRw23WjSWknfTWPTgqLY5j/wmXUnmvO81mOIij+6kNL0mXT4dZfU0WR8eG
xlekJX5kRVn8TwJ/H2WvIO3xqqbmZbgkynu3vCEdJlryx/O4FPpYBlSRvuGa
IyPpsgjfnuOoId3j+JaX33UxtgywUdbc0zUx7y6Nx3SvVpPmzk7qTtstg8/T
/6O+bx+1/oQWSzDl71Oq/8Cg/lkNa1mcGil6S3qkQ1pbapcc3jC/Rrl8U+17
A3t5jJLUpBx/P+Tw7t1LsTwlkOoXVHCQlqCkgFrF26h5KiK824KTFfD25meU
f8PG0PNyy1DxwUUqX/GxsPtxacvwFu0X5U3vL30bWqyIrpmRlL8uv8KzI0ER
aVYHKYfa6S1ullRCVW8zysrnv6g53lDC79KPqP4PPb9pnZFRRk/XSSrPWpsO
/bRkZVQ9cJdytEvBWimJ5TgXo0PV/zgWaRobsxx/fD9EecuuoeXqIipo5jpK
1Res3StUeVkFfyUlUu41jx8tFlDFczcEqHop++pvdyNV8V1oHOUVsm5Fq+dU
sWMslDJ00y5X+Kuh09UtlL1D9a39J9Swtv/fvBtSHkIqwepYMvOZclyrR63m
H3W03t1HOfyW53+rvVZg0fUmyvEGbKoHf63A/K+tlFM/JVXFHdPAy+bc1H7E
yifus/+jgfy/xSmf9r0yLOe3Eid0xCjrDzhGGDNWotf//pl5QG3x3oOa2FIg
S/nFo0txyb2aGJ+zjHL0HIOz/ZAWDkorUlYMkA4J7NRCi+F/75+zzIeEHVah
Q68SZT3Ztr0bGlZhbLgK5ablht1GytrYukGdclrOR95+N218rbSSsoe666or
d7QxN0OLsgQ672J0aeOLfdqUy+33nVovr4PVm3QohzRnit131sHVEv+st4eR
K5Ghg3JOqyjX+yShersOLlH+19/7/OZmkyW6CC/UKE/75wws3a2L66v/5bl4
iHea7Youplr+m69YURg68UUXyy6vplwmd2CBIaGHMw9NKBsL+5+L2qGHvyI3
Un42f4FjRZwerkQLyhv39k18r9PDJndLyp+emDFiRfXxUtEmypYMuz1CO/Wx
smwt5UqFQ1UxCfqYJb+CcsTTXRld/KtRjS5BeZi1OEzeajUGh/NR3q/Y5rQv
djV6qsxT5/+AxWViVrsah67+oTxTvGqJBo8BPh3torzOUdC/c4MB/tWqoxzK
Mfjh2hkD9Jt9SfmduOh1x1cG+CO84N//rLz2wHLaGlS9dZ/y5nfVK5LWrUGO
4HuUg3ztx/hPrsGunIeUJVxFAiNL16A849/9fry7ZnJhYQ0+9PlA+f9s3aFF

           "]]}, 
         Annotation[#, "Charting`Private`Tag$9820#2"]& ]}}, {}}, {{}, {{{
         Directive[
          AbsoluteThickness[1.6], 
          PointSize[Medium], 
          RGBColor[0, 0, 1]], 
         PointBox[CompressedData["
1:eJw10wtUjGkYB/BKFImm0nSday4pNaQSy/vIXcqdRApltUk4XVZtR8etkFvo
ENot2sTSwbJuU2xboWZaLGURK1Mz8833RY20tdXW9LzPOXPmzJnzvt/7+//f
T7w+bkmUiZGRUXbvp++bZ5g8YjwpW5u94jrJOd03d0jXTQ/byicPyXLDlJOz
yWu/RrtXkvq3faMgFwfrqwPCa4i3YZ6TxfOKHmcueUaSDFNLcn6ccELp+YLc
v9c3r4nfHmmr3bRaYmSY90SW0J44W/A3kRjmA0mEqYt2DHxLZhrmI3F7pJrJ
P/aGbDRMIwmq+0Ezs/st2Z/RN2ry2AomL6x+Ty5f6hstiXv3QHQg+D1RVPeN
jnjxhDtTpv9DmjnDkIBv0pN1oxpw/SdiIsg7ot/VgN7PJO3RjsDWngbcr4Vk
rryqEPk14PlbSU97uKhL1YD768nIVMsF8nYV5vGFjL7Soi8o/YjPayPsEDZl
020VetuJ8EtQwMp8FenP+1+i71CUNhqr0d9B6p8cteevasI8OwkIW/eYjWvC
PP4jtSrLxsdnmrCPLvLwbMiui+VqzKebyMNmPugMacL8e8jpI8yLc3ZqXG8E
b9w+cPIYDZ7fCHYLL5wIrdLgfsag6Umd9FObBj3G8IdZetj2NXR/E5Aopy+e
H6ZFnwl4bjgYVKzS4PMGQLn+0KseHy16TaElWT23J0uDeZvCBRuLYzu6NOgf
CPsDfc6OS9Fi/gOBO/97REyAFvMYBPkmBz0i6rXYxyCQ+ypVyhoN5mMGrafm
rspaqMV+zOBLVX5CyRwGveZQtLpgyTQ/Br3moDjXFsuWMugdDB6zLwTXZTHo
HQwmGld5yM8MeofAatfPt/acZdA7BBqStmrK3jLotQCvP3N8xEEMeodCdUyd
WbiaQe9QKJYeDnhQzaDXEq6UuO+1vseg1xIaNHUVsR469A6DhXHPk2M7GPQO
g8MH3nnnT9Ghdzis+1r+tWwjg97hAI/5kvm/0PVWoEq/ppeV6fD8VjDILf6l
w0IW97MCqfxDdvdyFj1W0OnUnSTLpfvzIMh86IZ5/jr08eBdQZx7frIOn8eD
inb/jO7tOvRag+mSWB/nLTrMu/f3UbfuPDn1W8Ortsmf8+Qs5m8N3164pyyu
ZTEPG3j/slmf4a3DPmygcYu0NHeZDvOxgdBo5u763TrsxwY6PF9o1vqz6LWF
u5vD9q3zYNFrCy3Zz7kcVodeW/DJnZVyWq5Dry34+6YMMfdl0TsCQtea2qoK
qHcEpMFkm+qdLHpHwLxbr10EU1n02kGG56Xr0ofUawfNvn8tSzqsQ68dxAwY
6VPQm3+/1w6C+Ykil0jq5UP9wPoHs0xZ9PJhisWKbPUwFr18eFqyNHxvKYte
PhQJqqK1IbRfe7jswM57lkO99jCiRbj+pID2aw+mbnP3uabSfu0hQsWmjJTR
fh1gjHb+dZPe9f1eB8jg3dA3RdJ+HSDu+AHlzgLqdYQNVzN9DoWw6HUEn3+3
nBwby6LXEdKkE5Q3GPp+OYKDB1vYYUG9TtA6oGVD1UUOvU5Ql5/nXTieep3g
u4C9Ee6V1OsEo4uSjhd7036dIWnuOAd9N/U6w+HCiqJrXhx6nSE+xH7TWAsO
vc6g3nSS99st2q8LSGQLOmWuHHpdIKzSfUZxE/W6wNjTtdcjL9P7LIBtztMq
vfKpVwBZ4bKRgyo49Argk1UN39e2Gb0CiPqSaVWupF4hCHLbggpP0X6FMJbd
plCs4dArBNcE6zWyMRx6hdCd8zGtfQ5dL4K2FffNvy6l5xfBzs1Rxi8n0vxE
kJQecjECqEcEv6akrLH0pPuLgN8VOGp2D4e+3v+ffFpUv4DmK4LI+BW8ZdW0
XzGcyPhcc2cYh3mLYbFUMTvzDfWLYYrZ+FtzAjjMXwxlFncUEqB5iCF6cfTy
D6X0/onh5sSTgauC6fsuhk4uPao6lPYjhhJlWatRIPVK4Az/fOvWOg69Eih5
3vzqmYB6JXCs/nbiMRfqlUBWVcURKz/qlUDk1ROhrgn0fZVA4Q7jp4uCaL4S
2NWQc6c0lXqlkBo8zbfHmXqlMOV7cdwhJw69UuiKb06fH0O9UtjC97ry7jK9
71JolzFp6ibqlYJfLhHweu93v1cKU0NXvhh3l75/Urg2IyP8kIYj/wOAbWQX

          "]]}}, {
        TagBox[
         TooltipBox[{
           Opacity[0.], 
           PointBox[{{0.03333333333333333, 0.0716337511750851}}]}, 
          RowBox[{"{", 
            RowBox[{"0.03333333333333333`", ",", "0.0716337511750851`"}], 
            "}"}]], Annotation[#, {0.03333333333333333, 0.0716337511750851}, 
          "Tooltip"]& ], 
        TagBox[
         TooltipBox[{
           Opacity[0.], 
           PointBox[{{0.1, 0.139000782824425}}]}, 
          RowBox[{"{", 
            RowBox[{"0.1`", ",", "0.139000782824425`"}], "}"}]], 
         Annotation[#, {0.1, 0.139000782824425}, "Tooltip"]& ], 
        TagBox[
         TooltipBox[{
           Opacity[0.], 
           PointBox[{{0.16666666666666666`, 0.181012388024972}}]}, 
          RowBox[{"{", 
            RowBox[{"0.16666666666666666`", ",", "0.181012388024972`"}], 
            "}"}]], Annotation[#, {0.16666666666666666`, 0.181012388024972}, 
          "Tooltip"]& ], 
        TagBox[
         TooltipBox[{
           Opacity[0.], 
           PointBox[{{0.23333333333333334`, 0.24509463317379}}]}, 
          RowBox[{"{", 
            RowBox[{"0.23333333333333334`", ",", "0.24509463317379`"}], 
            "}"}]], Annotation[#, {0.23333333333333334`, 0.24509463317379}, 
          "Tooltip"]& ], 
        TagBox[
         TooltipBox[{
           Opacity[0.], 
           PointBox[{{0.3, 0.286288449225272}}]}, 
          RowBox[{"{", 
            RowBox[{"0.3`", ",", "0.286288449225272`"}], "}"}]], 
         Annotation[#, {0.3, 0.286288449225272}, "Tooltip"]& ], 
        TagBox[
         TooltipBox[{
           Opacity[0.], 
           PointBox[{{0.36666666666666664`, 0.330981869434703}}]}, 
          RowBox[{"{", 
            RowBox[{"0.36666666666666664`", ",", "0.330981869434703`"}], 
            "}"}]], Annotation[#, {0.36666666666666664`, 0.330981869434703}, 
          "Tooltip"]& ], 
        TagBox[
         TooltipBox[{
           Opacity[0.], 
           PointBox[{{0.43333333333333335`, 0.363164651336834}}]}, 
          RowBox[{"{", 
            RowBox[{"0.43333333333333335`", ",", "0.363164651336834`"}], 
            "}"}]], Annotation[#, {0.43333333333333335`, 0.363164651336834}, 
          "Tooltip"]& ], 
        TagBox[
         TooltipBox[{
           Opacity[0.], 
           PointBox[{{0.5, 0.408097854787985}}]}, 
          RowBox[{"{", 
            RowBox[{"0.5`", ",", "0.408097854787985`"}], "}"}]], 
         Annotation[#, {0.5, 0.408097854787985}, "Tooltip"]& ], 
        TagBox[
         TooltipBox[{
           Opacity[0.], 
           PointBox[{{0.5666666666666667, 0.45345909915796}}]}, 
          RowBox[{"{", 
            RowBox[{"0.5666666666666667`", ",", "0.45345909915796`"}], "}"}]],
          Annotation[#, {0.5666666666666667, 0.45345909915796}, "Tooltip"]& ], 
        TagBox[
         TooltipBox[{
           Opacity[0.], 
           PointBox[{{0.6333333333333333, 0.446355645449446}}]}, 
          RowBox[{"{", 
            RowBox[{"0.6333333333333333`", ",", "0.446355645449446`"}], 
            "}"}]], Annotation[#, {0.6333333333333333, 0.446355645449446}, 
          "Tooltip"]& ], 
        TagBox[
         TooltipBox[{
           Opacity[0.], 
           PointBox[{{0.7, 0.468644359603222}}]}, 
          RowBox[{"{", 
            RowBox[{"0.7`", ",", "0.468644359603222`"}], "}"}]], 
         Annotation[#, {0.7, 0.468644359603222}, "Tooltip"]& ], 
        TagBox[
         TooltipBox[{
           Opacity[0.], 
           PointBox[{{0.7666666666666667, 0.524940122385055}}]}, 
          RowBox[{"{", 
            RowBox[{"0.7666666666666667`", ",", "0.524940122385055`"}], 
            "}"}]], Annotation[#, {0.7666666666666667, 0.524940122385055}, 
          "Tooltip"]& ], 
        TagBox[
         TooltipBox[{
           Opacity[0.], 
           PointBox[{{0.8333333333333334, 0.509587348910811}}]}, 
          RowBox[{"{", 
            RowBox[{"0.8333333333333334`", ",", "0.509587348910811`"}], 
            "}"}]], Annotation[#, {0.8333333333333334, 0.509587348910811}, 
          "Tooltip"]& ], 
        TagBox[
         TooltipBox[{
           Opacity[0.], 
           PointBox[{{0.9, 0.539243458064936}}]}, 
          RowBox[{"{", 
            RowBox[{"0.9`", ",", "0.539243458064936`"}], "}"}]], 
         Annotation[#, {0.9, 0.539243458064936}, "Tooltip"]& ], 
        TagBox[
         TooltipBox[{
           Opacity[0.], 
           PointBox[{{0.9666666666666667, 0.598501433671011}}]}, 
          RowBox[{"{", 
            RowBox[{"0.9666666666666667`", ",", "0.598501433671011`"}], 
            "}"}]], Annotation[#, {0.9666666666666667, 0.598501433671011}, 
          "Tooltip"]& ], 
        TagBox[
         TooltipBox[{
           Opacity[0.], 
           PointBox[{{1.0333333333333334`, 0.60973575642214}}]}, 
          RowBox[{"{", 
            RowBox[{"1.0333333333333334`", ",", "0.60973575642214`"}], "}"}]],
          Annotation[#, {1.0333333333333334`, 0.60973575642214}, 
          "Tooltip"]& ], 
        TagBox[
         TooltipBox[{
           Opacity[0.], 
           PointBox[{{1.1, 0.624993941701419}}]}, 
          RowBox[{"{", 
            RowBox[{"1.1`", ",", "0.624993941701419`"}], "}"}]], 
         Annotation[#, {1.1, 0.624993941701419}, "Tooltip"]& ], 
        TagBox[
         TooltipBox[{
           Opacity[0.], 
           PointBox[{{1.1666666666666667`, 0.600479509087323}}]}, 
          RowBox[{"{", 
            RowBox[{"1.1666666666666667`", ",", "0.600479509087323`"}], 
            "}"}]], Annotation[#, {1.1666666666666667`, 0.600479509087323}, 
          "Tooltip"]& ], 
        TagBox[
         TooltipBox[{
           Opacity[0.], 
           PointBox[{{1.2333333333333334`, 0.621824801666463}}]}, 
          RowBox[{"{", 
            RowBox[{"1.2333333333333334`", ",", "0.621824801666463`"}], 
            "}"}]], Annotation[#, {1.2333333333333334`, 0.621824801666463}, 
          "Tooltip"]& ], 
        TagBox[
         TooltipBox[{
           Opacity[0.], 
           PointBox[{{1.3, 0.686613701382076}}]}, 
          RowBox[{"{", 
            RowBox[{"1.3`", ",", "0.686613701382076`"}], "}"}]], 
         Annotation[#, {1.3, 0.686613701382076}, "Tooltip"]& ], 
        TagBox[
         TooltipBox[{
           Opacity[0.], 
           PointBox[{{1.3666666666666667`, 0.648394564069723}}]}, 
          RowBox[{"{", 
            RowBox[{"1.3666666666666667`", ",", "0.648394564069723`"}], 
            "}"}]], Annotation[#, {1.3666666666666667`, 0.648394564069723}, 
          "Tooltip"]& ], 
        TagBox[
         TooltipBox[{
           Opacity[0.], 
           PointBox[{{1.4333333333333333`, 0.678760759394519}}]}, 
          RowBox[{"{", 
            RowBox[{"1.4333333333333333`", ",", "0.678760759394519`"}], 
            "}"}]], Annotation[#, {1.4333333333333333`, 0.678760759394519}, 
          "Tooltip"]& ], 
        TagBox[
         TooltipBox[{
           Opacity[0.], 
           PointBox[{{1.5, 0.676066998959559}}]}, 
          RowBox[{"{", 
            RowBox[{"1.5`", ",", "0.676066998959559`"}], "}"}]], 
         Annotation[#, {1.5, 0.676066998959559}, "Tooltip"]& ], 
        TagBox[
         TooltipBox[{
           Opacity[0.], 
           PointBox[{{1.5666666666666667`, 0.750232100122814}}]}, 
          RowBox[{"{", 
            RowBox[{"1.5666666666666667`", ",", "0.750232100122814`"}], 
            "}"}]], 
         Annotation[#, {1.5666666666666667`, 0.750232100122814}, 
          "Tooltip"]& ], 
        TagBox[
         TooltipBox[{
           Opacity[0.], 
           PointBox[{{1.6333333333333333`, 0.729625270824126}}]}, 
          RowBox[{"{", 
            RowBox[{"1.6333333333333333`", ",", "0.729625270824126`"}], 
            "}"}]], Annotation[#, {1.6333333333333333`, 0.729625270824126}, 
          "Tooltip"]& ], 
        TagBox[
         TooltipBox[{
           Opacity[0.], 
           PointBox[{{1.7, 0.724246749560713}}]}, 
          RowBox[{"{", 
            RowBox[{"1.7`", ",", "0.724246749560713`"}], "}"}]], 
         Annotation[#, {1.7, 0.724246749560713}, "Tooltip"]& ], 
        TagBox[
         TooltipBox[{
           Opacity[0.], 
           PointBox[{{1.7666666666666666`, 0.737767171215803}}]}, 
          RowBox[{"{", 
            RowBox[{"1.7666666666666666`", ",", "0.737767171215803`"}], 
            "}"}]], Annotation[#, {1.7666666666666666`, 0.737767171215803}, 
          "Tooltip"]& ], 
        TagBox[
         TooltipBox[{
           Opacity[0.], 
           PointBox[{{1.8333333333333333`, 0.774128202993687}}]}, 
          RowBox[{"{", 
            RowBox[{"1.8333333333333333`", ",", "0.774128202993687`"}], 
            "}"}]], Annotation[#, {1.8333333333333333`, 0.774128202993687}, 
          "Tooltip"]& ], 
        TagBox[
         TooltipBox[{
           Opacity[0.], 
           PointBox[{{1.9, 0.729612231752007}}]}, 
          RowBox[{"{", 
            RowBox[{"1.9`", ",", "0.729612231752007`"}], "}"}]], 
         Annotation[#, {1.9, 0.729612231752007}, "Tooltip"]& ], 
        TagBox[
         TooltipBox[{
           Opacity[0.], 
           PointBox[{{1.9666666666666666`, 0.752760808766186}}]}, 
          RowBox[{"{", 
            RowBox[{"1.9666666666666666`", ",", "0.752760808766186`"}], 
            "}"}]], Annotation[#, {1.9666666666666666`, 0.752760808766186}, 
          "Tooltip"]& ], 
        TagBox[
         TooltipBox[{
           Opacity[0.], 
           PointBox[{{2.033333333333333, 0.794402090615502}}]}, 
          RowBox[{"{", 
            RowBox[{"2.033333333333333`", ",", "0.794402090615502`"}], "}"}]],
          Annotation[#, {2.033333333333333, 0.794402090615502}, "Tooltip"]& ], 
        TagBox[
         TooltipBox[{
           Opacity[0.], 
           PointBox[{{2.1, 0.806073465647373}}]}, 
          RowBox[{"{", 
            RowBox[{"2.1`", ",", "0.806073465647373`"}], "}"}]], 
         Annotation[#, {2.1, 0.806073465647373}, "Tooltip"]& ], 
        TagBox[
         TooltipBox[{
           Opacity[0.], 
           PointBox[{{2.1666666666666665`, 0.811355696045209}}]}, 
          RowBox[{"{", 
            RowBox[{"2.1666666666666665`", ",", "0.811355696045209`"}], 
            "}"}]], Annotation[#, {2.1666666666666665`, 0.811355696045209}, 
          "Tooltip"]& ], 
        TagBox[
         TooltipBox[{
           Opacity[0.], 
           PointBox[{{2.2333333333333334`, 0.761285002394509}}]}, 
          RowBox[{"{", 
            RowBox[{"2.2333333333333334`", ",", "0.761285002394509`"}], 
            "}"}]], Annotation[#, {2.2333333333333334`, 0.761285002394509}, 
          "Tooltip"]& ], 
        TagBox[
         TooltipBox[{
           Opacity[0.], 
           PointBox[{{2.3, 0.82388797636526}}]}, 
          RowBox[{"{", 
            RowBox[{"2.3`", ",", "0.82388797636526`"}], "}"}]], 
         Annotation[#, {2.3, 0.82388797636526}, "Tooltip"]& ], 
        TagBox[
         TooltipBox[{
           Opacity[0.], 
           PointBox[{{2.3666666666666667`, 0.809287692503039}}]}, 
          RowBox[{"{", 
            RowBox[{"2.3666666666666667`", ",", "0.809287692503039`"}], 
            "}"}]], Annotation[#, {2.3666666666666667`, 0.809287692503039}, 
          "Tooltip"]& ], 
        TagBox[
         TooltipBox[{
           Opacity[0.], 
           PointBox[{{2.433333333333333, 0.819091725264706}}]}, 
          RowBox[{"{", 
            RowBox[{"2.433333333333333`", ",", "0.819091725264706`"}], "}"}]],
          Annotation[#, {2.433333333333333, 0.819091725264706}, "Tooltip"]& ], 
        TagBox[
         TooltipBox[{
           Opacity[0.], 
           PointBox[{{2.5, 0.799193994902309}}]}, 
          RowBox[{"{", 
            RowBox[{"2.5`", ",", "0.799193994902309`"}], "}"}]], 
         Annotation[#, {2.5, 0.799193994902309}, "Tooltip"]& ], 
        TagBox[
         TooltipBox[{
           Opacity[0.], 
           PointBox[{{2.566666666666667, 0.812191756522783}}]}, 
          RowBox[{"{", 
            RowBox[{"2.566666666666667`", ",", "0.812191756522783`"}], "}"}]],
          Annotation[#, {2.566666666666667, 0.812191756522783}, "Tooltip"]& ], 
        TagBox[
         TooltipBox[{
           Opacity[0.], 
           PointBox[{{2.6333333333333333`, 0.827536397070035}}]}, 
          RowBox[{"{", 
            RowBox[{"2.6333333333333333`", ",", "0.827536397070035`"}], 
            "}"}]], Annotation[#, {2.6333333333333333`, 0.827536397070035}, 
          "Tooltip"]& ], 
        TagBox[
         TooltipBox[{
           Opacity[0.], 
           PointBox[{{2.7, 0.820607842431057}}]}, 
          RowBox[{"{", 
            RowBox[{"2.7`", ",", "0.820607842431057`"}], "}"}]], 
         Annotation[#, {2.7, 0.820607842431057}, "Tooltip"]& ], 
        TagBox[
         TooltipBox[{
           Opacity[0.], 
           PointBox[{{2.7666666666666666`, 0.839645468710007}}]}, 
          RowBox[{"{", 
            RowBox[{"2.7666666666666666`", ",", "0.839645468710007`"}], 
            "}"}]], Annotation[#, {2.7666666666666666`, 0.839645468710007}, 
          "Tooltip"]& ], 
        TagBox[
         TooltipBox[{
           Opacity[0.], 
           PointBox[{{2.8333333333333335`, 0.806617211188232}}]}, 
          RowBox[{"{", 
            RowBox[{"2.8333333333333335`", ",", "0.806617211188232`"}], 
            "}"}]], Annotation[#, {2.8333333333333335`, 0.806617211188232}, 
          "Tooltip"]& ], 
        TagBox[
         TooltipBox[{
           Opacity[0.], 
           PointBox[{{2.9, 0.822213339216232}}]}, 
          RowBox[{"{", 
            RowBox[{"2.9`", ",", "0.822213339216232`"}], "}"}]], 
         Annotation[#, {2.9, 0.822213339216232}, "Tooltip"]& ], 
        TagBox[
         TooltipBox[{
           Opacity[0.], 
           PointBox[{{2.966666666666667, 0.852507810361543}}]}, 
          RowBox[{"{", 
            RowBox[{"2.966666666666667`", ",", "0.852507810361543`"}], "}"}]],
          Annotation[#, {2.966666666666667, 0.852507810361543}, "Tooltip"]& ], 
        TagBox[
         TooltipBox[{
           Opacity[0.], 
           PointBox[{{3.033333333333333, 0.850493585031349}}]}, 
          RowBox[{"{", 
            RowBox[{"3.033333333333333`", ",", "0.850493585031349`"}], "}"}]],
          Annotation[#, {3.033333333333333, 0.850493585031349}, "Tooltip"]& ], 
        TagBox[
         TooltipBox[{
           Opacity[0.], 
           PointBox[{{3.1, 0.867178644916686}}]}, 
          RowBox[{"{", 
            RowBox[{"3.1`", ",", "0.867178644916686`"}], "}"}]], 
         Annotation[#, {3.1, 0.867178644916686}, "Tooltip"]& ], 
        TagBox[
         TooltipBox[{
           Opacity[0.], 
           PointBox[{{3.1666666666666665`, 0.861675408932745}}]}, 
          RowBox[{"{", 
            RowBox[{"3.1666666666666665`", ",", "0.861675408932745`"}], 
            "}"}]], Annotation[#, {3.1666666666666665`, 0.861675408932745}, 
          "Tooltip"]& ], 
        TagBox[
         TooltipBox[{
           Opacity[0.], 
           PointBox[{{3.2333333333333334`, 0.864055985853412}}]}, 
          RowBox[{"{", 
            RowBox[{"3.2333333333333334`", ",", "0.864055985853412`"}], 
            "}"}]], Annotation[#, {3.2333333333333334`, 0.864055985853412}, 
          "Tooltip"]& ], 
        TagBox[
         TooltipBox[{
           Opacity[0.], 
           PointBox[{{3.3, 0.862856252010839}}]}, 
          RowBox[{"{", 
            RowBox[{"3.3`", ",", "0.862856252010839`"}], "}"}]], 
         Annotation[#, {3.3, 0.862856252010839}, "Tooltip"]& ], 
        TagBox[
         TooltipBox[{
           Opacity[0.], 
           PointBox[{{3.3666666666666667`, 0.870820957122984}}]}, 
          RowBox[{"{", 
            RowBox[{"3.3666666666666667`", ",", "0.870820957122984`"}], 
            "}"}]], Annotation[#, {3.3666666666666667`, 0.870820957122984}, 
          "Tooltip"]& ], 
        TagBox[
         TooltipBox[{
           Opacity[0.], 
           PointBox[{{3.433333333333333, 0.853165249535328}}]}, 
          RowBox[{"{", 
            RowBox[{"3.433333333333333`", ",", "0.853165249535328`"}], "}"}]],
          Annotation[#, {3.433333333333333, 0.853165249535328}, "Tooltip"]& ], 
        TagBox[
         TooltipBox[{
           Opacity[0.], 
           PointBox[{{3.5, 0.872115626643216}}]}, 
          RowBox[{"{", 
            RowBox[{"3.5`", ",", "0.872115626643216`"}], "}"}]], 
         Annotation[#, {3.5, 0.872115626643216}, "Tooltip"]& ], 
        TagBox[
         TooltipBox[{
           Opacity[0.], 
           PointBox[{{3.566666666666667, 0.868744020453155}}]}, 
          RowBox[{"{", 
            RowBox[{"3.566666666666667`", ",", "0.868744020453155`"}], "}"}]],
          Annotation[#, {3.566666666666667, 0.868744020453155}, "Tooltip"]& ], 
        TagBox[
         TooltipBox[{
           Opacity[0.], 
           PointBox[{{3.6333333333333333`, 0.866585979556438}}]}, 
          RowBox[{"{", 
            RowBox[{"3.6333333333333333`", ",", "0.866585979556438`"}], 
            "}"}]], Annotation[#, {3.6333333333333333`, 0.866585979556438}, 
          "Tooltip"]& ], 
        TagBox[
         TooltipBox[{
           Opacity[0.], 
           PointBox[{{3.7, 0.880423439382238}}]}, 
          RowBox[{"{", 
            RowBox[{"3.7`", ",", "0.880423439382238`"}], "}"}]], 
         Annotation[#, {3.7, 0.880423439382238}, "Tooltip"]& ], 
        TagBox[
         TooltipBox[{
           Opacity[0.], 
           PointBox[{{3.7666666666666666`, 0.874319782156343}}]}, 
          RowBox[{"{", 
            RowBox[{"3.7666666666666666`", ",", "0.874319782156343`"}], 
            "}"}]], Annotation[#, {3.7666666666666666`, 0.874319782156343}, 
          "Tooltip"]& ], 
        TagBox[
         TooltipBox[{
           Opacity[0.], 
           PointBox[{{3.8333333333333335`, 0.882279492678508}}]}, 
          RowBox[{"{", 
            RowBox[{"3.8333333333333335`", ",", "0.882279492678508`"}], 
            "}"}]], Annotation[#, {3.8333333333333335`, 0.882279492678508}, 
          "Tooltip"]& ], 
        TagBox[
         TooltipBox[{
           Opacity[0.], 
           PointBox[{{3.9, 0.856294616634596}}]}, 
          RowBox[{"{", 
            RowBox[{"3.9`", ",", "0.856294616634596`"}], "}"}]], 
         Annotation[#, {3.9, 0.856294616634596}, "Tooltip"]& ], 
        TagBox[
         TooltipBox[{
           Opacity[0.], 
           PointBox[{{3.966666666666667, 0.896031443202709}}]}, 
          RowBox[{"{", 
            RowBox[{"3.966666666666667`", ",", "0.896031443202709`"}], "}"}]],
          Annotation[#, {3.966666666666667, 0.896031443202709}, "Tooltip"]& ], 
        TagBox[
         TooltipBox[{
           Opacity[0.], 
           PointBox[{{4.033333333333333, 0.898827054898217}}]}, 
          RowBox[{"{", 
            RowBox[{"4.033333333333333`", ",", "0.898827054898217`"}], "}"}]],
          Annotation[#, {4.033333333333333, 0.898827054898217}, "Tooltip"]& ], 
        TagBox[
         TooltipBox[{
           Opacity[0.], 
           PointBox[{{4.1, 0.915905875067694}}]}, 
          RowBox[{"{", 
            RowBox[{"4.1`", ",", "0.915905875067694`"}], "}"}]], 
         Annotation[#, {4.1, 0.915905875067694}, "Tooltip"]& ], 
        TagBox[
         TooltipBox[{
           Opacity[0.], 
           PointBox[{{4.166666666666667, 0.916747374247198}}]}, 
          RowBox[{"{", 
            RowBox[{"4.166666666666667`", ",", "0.916747374247198`"}], "}"}]],
          Annotation[#, {4.166666666666667, 0.916747374247198}, "Tooltip"]& ], 
        TagBox[
         TooltipBox[{
           Opacity[0.], 
           PointBox[{{4.233333333333333, 0.894310221062255}}]}, 
          RowBox[{"{", 
            RowBox[{"4.233333333333333`", ",", "0.894310221062255`"}], "}"}]],
          Annotation[#, {4.233333333333333, 0.894310221062255}, "Tooltip"]& ], 
        TagBox[
         TooltipBox[{
           Opacity[0.], 
           PointBox[{{4.3, 0.881993001414466}}]}, 
          RowBox[{"{", 
            RowBox[{"4.3`", ",", "0.881993001414466`"}], "}"}]], 
         Annotation[#, {4.3, 0.881993001414466}, "Tooltip"]& ], 
        TagBox[
         TooltipBox[{
           Opacity[0.], 
           PointBox[{{4.366666666666666, 0.889969906650716}}]}, 
          RowBox[{"{", 
            RowBox[{"4.366666666666666`", ",", "0.889969906650716`"}], "}"}]],
          Annotation[#, {4.366666666666666, 0.889969906650716}, "Tooltip"]& ], 
        TagBox[
         TooltipBox[{
           Opacity[0.], 
           PointBox[{{4.433333333333334, 0.889037386004724}}]}, 
          RowBox[{"{", 
            RowBox[{"4.433333333333334`", ",", "0.889037386004724`"}], "}"}]],
          Annotation[#, {4.433333333333334, 0.889037386004724}, "Tooltip"]& ], 
        TagBox[
         TooltipBox[{
           Opacity[0.], 
           PointBox[{{4.5, 0.888441185331033}}]}, 
          RowBox[{"{", 
            RowBox[{"4.5`", ",", "0.888441185331033`"}], "}"}]], 
         Annotation[#, {4.5, 0.888441185331033}, "Tooltip"]& ], 
        TagBox[
         TooltipBox[{
           Opacity[0.], 
           PointBox[{{4.566666666666666, 0.866898533259246}}]}, 
          RowBox[{"{", 
            RowBox[{"4.566666666666666`", ",", "0.866898533259246`"}], "}"}]],
          Annotation[#, {4.566666666666666, 0.866898533259246}, "Tooltip"]& ], 
        TagBox[
         TooltipBox[{
           Opacity[0.], 
           PointBox[{{4.633333333333334, 0.929398509171473}}]}, 
          RowBox[{"{", 
            RowBox[{"4.633333333333334`", ",", "0.929398509171473`"}], "}"}]],
          Annotation[#, {4.633333333333334, 0.929398509171473}, "Tooltip"]& ], 
        TagBox[
         TooltipBox[{
           Opacity[0.], 
           PointBox[{{4.7, 0.932578948760363}}]}, 
          RowBox[{"{", 
            RowBox[{"4.7`", ",", "0.932578948760363`"}], "}"}]], 
         Annotation[#, {4.7, 0.932578948760363}, "Tooltip"]& ], 
        TagBox[
         TooltipBox[{
           Opacity[0.], 
           PointBox[{{4.766666666666667, 0.881290892021493}}]}, 
          RowBox[{"{", 
            RowBox[{"4.766666666666667`", ",", "0.881290892021493`"}], "}"}]],
          Annotation[#, {4.766666666666667, 0.881290892021493}, "Tooltip"]& ], 
        TagBox[
         TooltipBox[{
           Opacity[0.], 
           PointBox[{{4.833333333333333, 0.88532960254403}}]}, 
          RowBox[{"{", 
            RowBox[{"4.833333333333333`", ",", "0.88532960254403`"}], "}"}]], 
         Annotation[#, {4.833333333333333, 0.88532960254403}, "Tooltip"]& ], 
        TagBox[
         TooltipBox[{
           Opacity[0.], 
           PointBox[{{4.9, 0.891038289143846}}]}, 
          RowBox[{"{", 
            RowBox[{"4.9`", ",", "0.891038289143846`"}], "}"}]], 
         Annotation[#, {4.9, 0.891038289143846}, "Tooltip"]& ], 
        TagBox[
         TooltipBox[{
           Opacity[0.], 
           PointBox[{{4.966666666666667, 0.913253266052805}}]}, 
          RowBox[{"{", 
            RowBox[{"4.966666666666667`", ",", "0.913253266052805`"}], "}"}]],
          Annotation[#, {4.966666666666667, 0.913253266052805}, "Tooltip"]& ], 
        TagBox[
         TooltipBox[{
           Opacity[0.], 
           PointBox[{{5.033333333333333, 0.91166759722855}}]}, 
          RowBox[{"{", 
            RowBox[{"5.033333333333333`", ",", "0.91166759722855`"}], "}"}]], 
         Annotation[#, {5.033333333333333, 0.91166759722855}, "Tooltip"]& ], 
        TagBox[
         TooltipBox[{
           Opacity[0.], 
           PointBox[{{5.1, 0.904004541833926}}]}, 
          RowBox[{"{", 
            RowBox[{"5.1`", ",", "0.904004541833926`"}], "}"}]], 
         Annotation[#, {5.1, 0.904004541833926}, "Tooltip"]& ], 
        TagBox[
         TooltipBox[{
           Opacity[0.], 
           PointBox[{{5.166666666666667, 0.898144474759596}}]}, 
          RowBox[{"{", 
            RowBox[{"5.166666666666667`", ",", "0.898144474759596`"}], "}"}]],
          Annotation[#, {5.166666666666667, 0.898144474759596}, "Tooltip"]& ], 
        TagBox[
         TooltipBox[{
           Opacity[0.], 
           PointBox[{{5.233333333333333, 0.912845631095201}}]}, 
          RowBox[{"{", 
            RowBox[{"5.233333333333333`", ",", "0.912845631095201`"}], "}"}]],
          Annotation[#, {5.233333333333333, 0.912845631095201}, "Tooltip"]& ], 
        TagBox[
         TooltipBox[{
           Opacity[0.], 
           PointBox[{{5.3, 0.895250834556417}}]}, 
          RowBox[{"{", 
            RowBox[{"5.3`", ",", "0.895250834556417`"}], "}"}]], 
         Annotation[#, {5.3, 0.895250834556417}, "Tooltip"]& ], 
        TagBox[
         TooltipBox[{
           Opacity[0.], 
           PointBox[{{5.366666666666666, 0.92185024028187}}]}, 
          RowBox[{"{", 
            RowBox[{"5.366666666666666`", ",", "0.92185024028187`"}], "}"}]], 
         Annotation[#, {5.366666666666666, 0.92185024028187}, "Tooltip"]& ], 
        TagBox[
         TooltipBox[{
           Opacity[0.], 
           PointBox[{{5.433333333333334, 0.913710649792571}}]}, 
          RowBox[{"{", 
            RowBox[{"5.433333333333334`", ",", "0.913710649792571`"}], "}"}]],
          Annotation[#, {5.433333333333334, 0.913710649792571}, "Tooltip"]& ], 
        TagBox[
         TooltipBox[{
           Opacity[0.], 
           PointBox[{{5.5, 0.898576592402109}}]}, 
          RowBox[{"{", 
            RowBox[{"5.5`", ",", "0.898576592402109`"}], "}"}]], 
         Annotation[#, {5.5, 0.898576592402109}, "Tooltip"]& ], 
        TagBox[
         TooltipBox[{
           Opacity[0.], 
           PointBox[{{5.566666666666666, 0.892390886003083}}]}, 
          RowBox[{"{", 
            RowBox[{"5.566666666666666`", ",", "0.892390886003083`"}], "}"}]],
          Annotation[#, {5.566666666666666, 0.892390886003083}, "Tooltip"]& ], 
        TagBox[
         TooltipBox[{
           Opacity[0.], 
           PointBox[{{5.633333333333334, 0.898882488058104}}]}, 
          RowBox[{"{", 
            RowBox[{"5.633333333333334`", ",", "0.898882488058104`"}], "}"}]],
          Annotation[#, {5.633333333333334, 0.898882488058104}, "Tooltip"]& ], 
        TagBox[
         TooltipBox[{
           Opacity[0.], 
           PointBox[{{5.7, 0.918470919991458}}]}, 
          RowBox[{"{", 
            RowBox[{"5.7`", ",", "0.918470919991458`"}], "}"}]], 
         Annotation[#, {5.7, 0.918470919991458}, "Tooltip"]& ], 
        TagBox[
         TooltipBox[{
           Opacity[0.], 
           PointBox[{{5.766666666666667, 0.906771542257214}}]}, 
          RowBox[{"{", 
            RowBox[{"5.766666666666667`", ",", "0.906771542257214`"}], "}"}]],
          Annotation[#, {5.766666666666667, 0.906771542257214}, "Tooltip"]& ], 
        TagBox[
         TooltipBox[{
           Opacity[0.], 
           PointBox[{{5.833333333333333, 0.908069890618527}}]}, 
          RowBox[{"{", 
            RowBox[{"5.833333333333333`", ",", "0.908069890618527`"}], "}"}]],
          Annotation[#, {5.833333333333333, 0.908069890618527}, "Tooltip"]& ], 
        TagBox[
         TooltipBox[{
           Opacity[0.], 
           PointBox[{{5.9, 0.929629026590158}}]}, 
          RowBox[{"{", 
            RowBox[{"5.9`", ",", "0.929629026590158`"}], "}"}]], 
         Annotation[#, {5.9, 0.929629026590158}, "Tooltip"]& ], 
        TagBox[
         TooltipBox[{
           Opacity[0.], 
           PointBox[{{5.966666666666667, 0.885853964450651}}]}, 
          RowBox[{"{", 
            RowBox[{"5.966666666666667`", ",", "0.885853964450651`"}], "}"}]],
          Annotation[#, {5.966666666666667, 0.885853964450651}, "Tooltip"]& ], 
        TagBox[
         TooltipBox[{
           Opacity[0.], 
           PointBox[{{6.033333333333333, 0.92514910162645}}]}, 
          RowBox[{"{", 
            RowBox[{"6.033333333333333`", ",", "0.92514910162645`"}], "}"}]], 
         Annotation[#, {6.033333333333333, 0.92514910162645}, "Tooltip"]& ], 
        TagBox[
         TooltipBox[{
           Opacity[0.], 
           PointBox[{{6.1, 0.909983340883232}}]}, 
          RowBox[{"{", 
            RowBox[{"6.1`", ",", "0.909983340883232`"}], "}"}]], 
         Annotation[#, {6.1, 0.909983340883232}, "Tooltip"]& ], 
        TagBox[
         TooltipBox[{
           Opacity[0.], 
           PointBox[{{6.166666666666667, 0.92152620531968}}]}, 
          RowBox[{"{", 
            RowBox[{"6.166666666666667`", ",", "0.92152620531968`"}], "}"}]], 
         Annotation[#, {6.166666666666667, 0.92152620531968}, "Tooltip"]& ], 
        TagBox[
         TooltipBox[{
           Opacity[0.], 
           PointBox[{{6.233333333333333, 0.880877248811128}}]}, 
          RowBox[{"{", 
            RowBox[{"6.233333333333333`", ",", "0.880877248811128`"}], "}"}]],
          Annotation[#, {6.233333333333333, 0.880877248811128}, "Tooltip"]& ], 
        TagBox[
         TooltipBox[{
           Opacity[0.], 
           PointBox[{{6.3, 0.925050113895229}}]}, 
          RowBox[{"{", 
            RowBox[{"6.3`", ",", "0.925050113895229`"}], "}"}]], 
         Annotation[#, {6.3, 0.925050113895229}, "Tooltip"]& ], 
        TagBox[
         TooltipBox[{
           Opacity[0.], 
           PointBox[{{6.366666666666666, 0.887317636421856}}]}, 
          RowBox[{"{", 
            RowBox[{"6.366666666666666`", ",", "0.887317636421856`"}], "}"}]],
          Annotation[#, {6.366666666666666, 0.887317636421856}, "Tooltip"]& ], 
        TagBox[
         TooltipBox[{
           Opacity[0.], 
           PointBox[{{6.433333333333334, 0.926452544594765}}]}, 
          RowBox[{"{", 
            RowBox[{"6.433333333333334`", ",", "0.926452544594765`"}], "}"}]],
          Annotation[#, {6.433333333333334, 0.926452544594765}, "Tooltip"]& ], 
        TagBox[
         TooltipBox[{
           Opacity[0.], 
           PointBox[{{6.5, 0.91705952128309}}]}, 
          RowBox[{"{", 
            RowBox[{"6.5`", ",", "0.91705952128309`"}], "}"}]], 
         Annotation[#, {6.5, 0.91705952128309}, "Tooltip"]& ], 
        TagBox[
         TooltipBox[{
           Opacity[0.], 
           PointBox[{{6.566666666666666, 0.91957596956471}}]}, 
          RowBox[{"{", 
            RowBox[{"6.566666666666666`", ",", "0.91957596956471`"}], "}"}]], 
         Annotation[#, {6.566666666666666, 0.91957596956471}, "Tooltip"]& ], 
        TagBox[
         TooltipBox[{
           Opacity[0.], 
           PointBox[{{6.633333333333334, 0.872522261358526}}]}, 
          RowBox[{"{", 
            RowBox[{"6.633333333333334`", ",", "0.872522261358526`"}], "}"}]],
          Annotation[#, {6.633333333333334, 0.872522261358526}, "Tooltip"]& ], 
        TagBox[
         TooltipBox[{
           Opacity[0.], 
           PointBox[{{6.7, 0.907712295514446}}]}, 
          RowBox[{"{", 
            RowBox[{"6.7`", ",", "0.907712295514446`"}], "}"}]], 
         Annotation[#, {6.7, 0.907712295514446}, "Tooltip"]& ], 
        TagBox[
         TooltipBox[{
           Opacity[0.], 
           PointBox[{{6.766666666666667, 0.958104796605879}}]}, 
          RowBox[{"{", 
            RowBox[{"6.766666666666667`", ",", "0.958104796605879`"}], "}"}]],
          Annotation[#, {6.766666666666667, 0.958104796605879}, "Tooltip"]& ], 
        TagBox[
         TooltipBox[{
           Opacity[0.], 
           PointBox[{{6.833333333333333, 0.91231117328888}}]}, 
          RowBox[{"{", 
            RowBox[{"6.833333333333333`", ",", "0.91231117328888`"}], "}"}]], 
         Annotation[#, {6.833333333333333, 0.91231117328888}, "Tooltip"]& ], 
        TagBox[
         TooltipBox[{
           Opacity[0.], 
           PointBox[{{6.9, 0.930562675968827}}]}, 
          RowBox[{"{", 
            RowBox[{"6.9`", ",", "0.930562675968827`"}], "}"}]], 
         Annotation[#, {6.9, 0.930562675968827}, "Tooltip"]& ], 
        TagBox[
         TooltipBox[{
           Opacity[0.], 
           PointBox[{{6.966666666666667, 0.912559307119669}}]}, 
          RowBox[{"{", 
            RowBox[{"6.966666666666667`", ",", "0.912559307119669`"}], "}"}]],
          Annotation[#, {6.966666666666667, 0.912559307119669}, "Tooltip"]& ], 
        TagBox[
         TooltipBox[{
           Opacity[0.], 
           PointBox[{{7.033333333333333, 0.937372254537208}}]}, 
          RowBox[{"{", 
            RowBox[{"7.033333333333333`", ",", "0.937372254537208`"}], "}"}]],
          Annotation[#, {7.033333333333333, 0.937372254537208}, "Tooltip"]& ], 
        TagBox[
         TooltipBox[{
           Opacity[0.], 
           PointBox[{{7.1, 0.943322021096934}}]}, 
          RowBox[{"{", 
            RowBox[{"7.1`", ",", "0.943322021096934`"}], "}"}]], 
         Annotation[#, {7.1, 0.943322021096934}, "Tooltip"]& ], 
        TagBox[
         TooltipBox[{
           Opacity[0.], 
           PointBox[{{7.166666666666667, 0.938862994490377}}]}, 
          RowBox[{"{", 
            RowBox[{"7.166666666666667`", ",", "0.938862994490377`"}], "}"}]],
          Annotation[#, {7.166666666666667, 0.938862994490377}, "Tooltip"]& ], 
        TagBox[
         TooltipBox[{
           Opacity[0.], 
           PointBox[{{7.233333333333333, 0.928554090827018}}]}, 
          RowBox[{"{", 
            RowBox[{"7.233333333333333`", ",", "0.928554090827018`"}], "}"}]],
          Annotation[#, {7.233333333333333, 0.928554090827018}, "Tooltip"]& ], 
        TagBox[
         TooltipBox[{
           Opacity[0.], 
           PointBox[{{7.3, 0.941917887511867}}]}, 
          RowBox[{"{", 
            RowBox[{"7.3`", ",", "0.941917887511867`"}], "}"}]], 
         Annotation[#, {7.3, 0.941917887511867}, "Tooltip"]& ], 
        TagBox[
         TooltipBox[{
           Opacity[0.], 
           PointBox[{{7.366666666666666, 0.903281813805943}}]}, 
          RowBox[{"{", 
            RowBox[{"7.366666666666666`", ",", "0.903281813805943`"}], "}"}]],
          Annotation[#, {7.366666666666666, 0.903281813805943}, "Tooltip"]& ], 
        TagBox[
         TooltipBox[{
           Opacity[0.], 
           PointBox[{{7.433333333333334, 0.895922040272841}}]}, 
          RowBox[{"{", 
            RowBox[{"7.433333333333334`", ",", "0.895922040272841`"}], "}"}]],
          Annotation[#, {7.433333333333334, 0.895922040272841}, "Tooltip"]& ], 
        TagBox[
         TooltipBox[{
           Opacity[0.], 
           PointBox[{{7.5, 0.926048173089738}}]}, 
          RowBox[{"{", 
            RowBox[{"7.5`", ",", "0.926048173089738`"}], "}"}]], 
         Annotation[#, {7.5, 0.926048173089738}, "Tooltip"]& ], 
        TagBox[
         TooltipBox[{
           Opacity[0.], 
           PointBox[{{7.566666666666666, 0.961672852167782}}]}, 
          RowBox[{"{", 
            RowBox[{"7.566666666666666`", ",", "0.961672852167782`"}], "}"}]],
          Annotation[#, {7.566666666666666, 0.961672852167782}, "Tooltip"]& ], 
        TagBox[
         TooltipBox[{
           Opacity[0.], 
           PointBox[{{7.633333333333334, 0.971217199803986}}]}, 
          RowBox[{"{", 
            RowBox[{"7.633333333333334`", ",", "0.971217199803986`"}], "}"}]],
          Annotation[#, {7.633333333333334, 0.971217199803986}, "Tooltip"]& ], 
        TagBox[
         TooltipBox[{
           Opacity[0.], 
           PointBox[{{7.7, 0.931490452123097}}]}, 
          RowBox[{"{", 
            RowBox[{"7.7`", ",", "0.931490452123097`"}], "}"}]], 
         Annotation[#, {7.7, 0.931490452123097}, "Tooltip"]& ], 
        TagBox[
         TooltipBox[{
           Opacity[0.], 
           PointBox[{{7.766666666666667, 0.924884464523476}}]}, 
          RowBox[{"{", 
            RowBox[{"7.766666666666667`", ",", "0.924884464523476`"}], "}"}]],
          Annotation[#, {7.766666666666667, 0.924884464523476}, "Tooltip"]& ], 
        TagBox[
         TooltipBox[{
           Opacity[0.], 
           PointBox[{{7.833333333333333, 0.948828603038611}}]}, 
          RowBox[{"{", 
            RowBox[{"7.833333333333333`", ",", "0.948828603038611`"}], "}"}]],
          Annotation[#, {7.833333333333333, 0.948828603038611}, "Tooltip"]& ], 
        TagBox[
         TooltipBox[{
           Opacity[0.], 
           PointBox[{{7.9, 0.942405872181244}}]}, 
          RowBox[{"{", 
            RowBox[{"7.9`", ",", "0.942405872181244`"}], "}"}]], 
         Annotation[#, {7.9, 0.942405872181244}, "Tooltip"]& ], 
        TagBox[
         TooltipBox[{
           Opacity[0.], 
           PointBox[{{7.966666666666667, 0.915035487884637}}]}, 
          RowBox[{"{", 
            RowBox[{"7.966666666666667`", ",", "0.915035487884637`"}], "}"}]],
          Annotation[#, {7.966666666666667, 0.915035487884637}, "Tooltip"]& ], 
        TagBox[
         TooltipBox[{
           Opacity[0.], 
           PointBox[{{8.033333333333333, 0.916499630987089}}]}, 
          RowBox[{"{", 
            RowBox[{"8.033333333333333`", ",", "0.916499630987089`"}], "}"}]],
          Annotation[#, {8.033333333333333, 0.916499630987089}, "Tooltip"]& ], 
        TagBox[
         TooltipBox[{
           Opacity[0.], 
           PointBox[{{8.1, 0.943949702002456}}]}, 
          RowBox[{"{", 
            RowBox[{"8.1`", ",", "0.943949702002456`"}], "}"}]], 
         Annotation[#, {8.1, 0.943949702002456}, "Tooltip"]& ], 
        TagBox[
         TooltipBox[{
           Opacity[0.], 
           PointBox[{{8.166666666666666, 0.945358589935707}}]}, 
          RowBox[{"{", 
            RowBox[{"8.166666666666666`", ",", "0.945358589935707`"}], "}"}]],
          Annotation[#, {8.166666666666666, 0.945358589935707}, "Tooltip"]& ], 
        TagBox[
         TooltipBox[{
           Opacity[0.], 
           PointBox[{{8.233333333333333, 0.943121605519869}}]}, 
          RowBox[{"{", 
            RowBox[{"8.233333333333333`", ",", "0.943121605519869`"}], "}"}]],
          Annotation[#, {8.233333333333333, 0.943121605519869}, "Tooltip"]& ], 
        TagBox[
         TooltipBox[{
           Opacity[0.], 
           PointBox[{{8.3, 0.96866137962198}}]}, 
          RowBox[{"{", 
            RowBox[{"8.3`", ",", "0.96866137962198`"}], "}"}]], 
         Annotation[#, {8.3, 0.96866137962198}, "Tooltip"]& ], 
        TagBox[
         TooltipBox[{
           Opacity[0.], 
           PointBox[{{8.366666666666667, 0.915633352362724}}]}, 
          RowBox[{"{", 
            RowBox[{"8.366666666666667`", ",", "0.915633352362724`"}], "}"}]],
          Annotation[#, {8.366666666666667, 0.915633352362724}, "Tooltip"]& ], 
        TagBox[
         TooltipBox[{
           Opacity[0.], 
           PointBox[{{8.433333333333334, 0.931192430365297}}]}, 
          RowBox[{"{", 
            RowBox[{"8.433333333333334`", ",", "0.931192430365297`"}], "}"}]],
          Annotation[#, {8.433333333333334, 0.931192430365297}, "Tooltip"]& ], 
        TagBox[
         TooltipBox[{
           Opacity[0.], 
           PointBox[{{8.5, 0.939297586574201}}]}, 
          RowBox[{"{", 
            RowBox[{"8.5`", ",", "0.939297586574201`"}], "}"}]], 
         Annotation[#, {8.5, 0.939297586574201}, "Tooltip"]& ], 
        TagBox[
         TooltipBox[{
           Opacity[0.], 
           PointBox[{{8.566666666666666, 0.933172357829884}}]}, 
          RowBox[{"{", 
            RowBox[{"8.566666666666666`", ",", "0.933172357829884`"}], "}"}]],
          Annotation[#, {8.566666666666666, 0.933172357829884}, "Tooltip"]& ], 
        TagBox[
         TooltipBox[{
           Opacity[0.], 
           PointBox[{{8.633333333333333, 0.945590835421377}}]}, 
          RowBox[{"{", 
            RowBox[{"8.633333333333333`", ",", "0.945590835421377`"}], "}"}]],
          Annotation[#, {8.633333333333333, 0.945590835421377}, "Tooltip"]& ], 
        TagBox[
         TooltipBox[{
           Opacity[0.], 
           PointBox[{{8.7, 0.945329095652021}}]}, 
          RowBox[{"{", 
            RowBox[{"8.7`", ",", "0.945329095652021`"}], "}"}]], 
         Annotation[#, {8.7, 0.945329095652021}, "Tooltip"]& ], 
        TagBox[
         TooltipBox[{
           Opacity[0.], 
           PointBox[{{8.766666666666667, 0.929673353976381}}]}, 
          RowBox[{"{", 
            RowBox[{"8.766666666666667`", ",", "0.929673353976381`"}], "}"}]],
          Annotation[#, {8.766666666666667, 0.929673353976381}, "Tooltip"]& ], 
        TagBox[
         TooltipBox[{
           Opacity[0.], 
           PointBox[{{8.833333333333334, 0.915814063666082}}]}, 
          RowBox[{"{", 
            RowBox[{"8.833333333333334`", ",", "0.915814063666082`"}], "}"}]],
          Annotation[#, {8.833333333333334, 0.915814063666082}, "Tooltip"]& ], 
        TagBox[
         TooltipBox[{
           Opacity[0.], 
           PointBox[{{8.9, 0.94858379202148}}]}, 
          RowBox[{"{", 
            RowBox[{"8.9`", ",", "0.94858379202148`"}], "}"}]], 
         Annotation[#, {8.9, 0.94858379202148}, "Tooltip"]& ], 
        TagBox[
         TooltipBox[{
           Opacity[0.], 
           PointBox[{{8.966666666666667, 0.915405727484959}}]}, 
          RowBox[{"{", 
            RowBox[{"8.966666666666667`", ",", "0.915405727484959`"}], "}"}]],
          Annotation[#, {8.966666666666667, 0.915405727484959}, "Tooltip"]& ], 
        TagBox[
         TooltipBox[{
           Opacity[0.], 
           PointBox[{{9.033333333333333, 0.963921047071142}}]}, 
          RowBox[{"{", 
            RowBox[{"9.033333333333333`", ",", "0.963921047071142`"}], "}"}]],
          Annotation[#, {9.033333333333333, 0.963921047071142}, "Tooltip"]& ], 
        TagBox[
         TooltipBox[{
           Opacity[0.], 
           PointBox[{{9.1, 0.941262651117192}}]}, 
          RowBox[{"{", 
            RowBox[{"9.1`", ",", "0.941262651117192`"}], "}"}]], 
         Annotation[#, {9.1, 0.941262651117192}, "Tooltip"]& ], 
        TagBox[
         TooltipBox[{
           Opacity[0.], 
           PointBox[{{9.166666666666666, 0.941109401587669}}]}, 
          RowBox[{"{", 
            RowBox[{"9.166666666666666`", ",", "0.941109401587669`"}], "}"}]],
          Annotation[#, {9.166666666666666, 0.941109401587669}, "Tooltip"]& ], 
        TagBox[
         TooltipBox[{
           Opacity[0.], 
           PointBox[{{9.233333333333333, 0.944221764386713}}]}, 
          RowBox[{"{", 
            RowBox[{"9.233333333333333`", ",", "0.944221764386713`"}], "}"}]],
          Annotation[#, {9.233333333333333, 0.944221764386713}, "Tooltip"]& ], 
        TagBox[
         TooltipBox[{
           Opacity[0.], 
           PointBox[{{9.3, 0.920549561420057}}]}, 
          RowBox[{"{", 
            RowBox[{"9.3`", ",", "0.920549561420057`"}], "}"}]], 
         Annotation[#, {9.3, 0.920549561420057}, "Tooltip"]& ], 
        TagBox[
         TooltipBox[{
           Opacity[0.], 
           PointBox[{{9.366666666666667, 0.946937950338726}}]}, 
          RowBox[{"{", 
            RowBox[{"9.366666666666667`", ",", "0.946937950338726`"}], "}"}]],
          Annotation[#, {9.366666666666667, 0.946937950338726}, "Tooltip"]& ], 
        TagBox[
         TooltipBox[{
           Opacity[0.], 
           PointBox[{{9.433333333333334, 0.921600210676033}}]}, 
          RowBox[{"{", 
            RowBox[{"9.433333333333334`", ",", "0.921600210676033`"}], "}"}]],
          Annotation[#, {9.433333333333334, 0.921600210676033}, "Tooltip"]& ], 
        TagBox[
         TooltipBox[{
           Opacity[0.], 
           PointBox[{{9.5, 0.94103966326152}}]}, 
          RowBox[{"{", 
            RowBox[{"9.5`", ",", "0.94103966326152`"}], "}"}]], 
         Annotation[#, {9.5, 0.94103966326152}, "Tooltip"]& ], 
        TagBox[
         TooltipBox[{
           Opacity[0.], 
           PointBox[{{9.566666666666666, 0.940863339473942}}]}, 
          RowBox[{"{", 
            RowBox[{"9.566666666666666`", ",", "0.940863339473942`"}], "}"}]],
          Annotation[#, {9.566666666666666, 0.940863339473942}, "Tooltip"]& ], 
        TagBox[
         TooltipBox[{
           Opacity[0.], 
           PointBox[{{9.633333333333333, 0.950597062586581}}]}, 
          RowBox[{"{", 
            RowBox[{"9.633333333333333`", ",", "0.950597062586581`"}], "}"}]],
          Annotation[#, {9.633333333333333, 0.950597062586581}, "Tooltip"]& ], 
        TagBox[
         TooltipBox[{
           Opacity[0.], 
           PointBox[{{9.7, 0.927230680704026}}]}, 
          RowBox[{"{", 
            RowBox[{"9.7`", ",", "0.927230680704026`"}], "}"}]], 
         Annotation[#, {9.7, 0.927230680704026}, "Tooltip"]& ], 
        TagBox[
         TooltipBox[{
           Opacity[0.], 
           PointBox[{{9.766666666666667, 0.934559108538024}}]}, 
          RowBox[{"{", 
            RowBox[{"9.766666666666667`", ",", "0.934559108538024`"}], "}"}]],
          Annotation[#, {9.766666666666667, 0.934559108538024}, "Tooltip"]& ], 
        TagBox[
         TooltipBox[{
           Opacity[0.], 
           PointBox[{{9.833333333333334, 0.958015975073926}}]}, 
          RowBox[{"{", 
            RowBox[{"9.833333333333334`", ",", "0.958015975073926`"}], "}"}]],
          Annotation[#, {9.833333333333334, 0.958015975073926}, "Tooltip"]& ], 
        TagBox[
         TooltipBox[{
           Opacity[0.], 
           PointBox[{{9.9, 0.928976933176109}}]}, 
          RowBox[{"{", 
            RowBox[{"9.9`", ",", "0.928976933176109`"}], "}"}]], 
         Annotation[#, {9.9, 0.928976933176109}, "Tooltip"]& ], 
        TagBox[
         TooltipBox[{
           Opacity[0.], 
           PointBox[{{9.966666666666667, 0.96600979479455}}]}, 
          RowBox[{"{", 
            RowBox[{"9.966666666666667`", ",", "0.96600979479455`"}], "}"}]], 
         Annotation[#, {9.966666666666667, 0.96600979479455}, 
          "Tooltip"]& ]}}, {{}, {}}}, {{}, {{{
         Directive[
          AbsoluteThickness[1.6], 
          PointSize[Medium], 
          RGBColor[0, 1, 0]], 
         PointBox[CompressedData["
1:eJw91Hs0lHkYB/AxhOQ6F8Z9LlmVsummWvwe0oltuiktbalU0imLE9FpbWnT
ZZLkiGgTaRWp7cJWW0vXpSlKoj1JCeUy7zskErlspt+zzzmOv+b3vp/v9/m9
kuBwvw1cDoeT9uVv5L+ZZnIIWx2d4LviOsnMGJnrxPvSM11H5RPir5n7RO5V
efvXM8/Jq/qRqSD+txqcbHivyVTNVBMPp4jlZ3a/ITGaeU4iL6aJZiiayc0b
I1NHps+yGRrUfUc4mmkgBgMmPj86txCpZhpJ444/HYOdWom3ZprJ2bZSZeDu
VhKimXckQlhZNr27lRzYPzKtJH1Rnva39u3kXMHItJO4pkaTnpx2UvFoZBhS
8rBRZHqpjXSoNUPWTau7KbzM0N93koCgHU+c3BjqfU98FnVZJt9k6Hld5O/8
pWNbpqjo+38g84P9YkViFT2/m1QnFyXVlKtoHj3E69D1OcqtDH3eRyLlVIwf
NmWp9xPpqw9IOpfKkK9595ESh9sq7kGW+vvJ1kknMpRchub5meTlhdZ4eqto
HgNEdPGTwnIuS/sYJNtX8QbjehmazxBxGigPSuSzNP9h4h8VoHvcg6W/54BZ
/y4bl1A1fX8O2AzW10TkMvQ8Lbjv1hI2WMZSjxacFva8ChtS0fO5kBN1cfv1
K+jjwqJVbnfuVuDztKFqvZ181kuGenVg07ac3iJDzFsHmEH/me41KuofBXnL
G+5Ovob5j4JxnX39C7wYmocuZFe2h68Nwz50IVLZJd5ZhPnogTj+QKvVU4b2
owedS11jZx9lqFcfTh1Mig+bwlKvPixruPfprY+aekfDlptXdYy56B0NS57x
nI8kqqnXACx69OInxbDUawAhIuvAR/PROwZmGRrlTIrEfg1hWeDhhGuFLPUa
QmJ/vSRtEPs2AvneC6HB59FrBFOPVR8p+QX7N4aFQTqKF0qWeo3Bz19xMkyP
pV4TuHN8omKsCUu9JsANz6s3GMa8TKG0lRlf+pql728KPs2Rn7VS8DxTaOfd
KHLIUFOPKWgPJz1gXfF8MzgymRcV9gR9ZvBSwcjCduLzzODZxTNppz5jvzy4
1xbsF/A75s2DaLeg7T4h6OeB7zvRBP0uzJ8He5ujat9/2fevefDhrJ7Oho4A
3Gc+jBcelh9dhfnwoWTjRLlLCkP74cM2kuLi6ol5CSCrbFP0mjj0CqBkbmf7
uo24LwKoMpBWefvgvgpg8558LcM+9ArBQyXtWLgbvUIoVzjsKG5GrxBuuZ//
qbIVveYg1ndO0JqMXnPYrL2WE+mhpl5zWOGiV7ftG/Sag59v/lDbZjX1WkC0
8RJFPRe9FpDqCll/rFdTrwVMPBm3S5iN+2gBhfsG3AsisF8RTCse9bawC70i
uO//6gqYq6lXBFcNUzb1KnBfRWAev2n5gxq8L5bgkHX+ebadmnotQftYUvzW
Xrw/lqBuKji0w0tFvVbQbzcmmGuppl4r6Ot+eo1fjP1aganIgXNoP0O9ViDs
ON3ExOC+W0OjoKCCbcfvizXkeuavf6fAfq0h+ZrIY0oqeq1hpvLEngm56LWB
n2W9kalaeB9tINxPXvvpN/TagIfj+79ilNivDaTPcp9u/A/2awvKWqGcv4eh
Xlv4d4tJhDxfTb22UFUlUW3rxH7tILqsVvfhSvTagVusiNO/G/u1g6GonaUR
H7FfO/AqX9A7uwT7tQfvU613DN5gv/Yw3zXj8fcC7NcezLvSazKq0GsPc+tC
Rt/Pxfsghpf1JyozBfj+Yoit7bJXqjE/Mbj6pq7YlYf7KobFDz5G7bvC0vPF
UMav67kr6KA+MWw0DHVks/H+iCE0RpqsJVRTrwRiQ+QTilR4nyRwpW5GbcZ0
9Evg8bSst9pBuG8SWG2Qv/phOvYvgXG2a8+5VON9k4DRFs/EA5mYjwRG67m0
vLmF3xsJLHY0qhT/75XCs7imKdJyNfVKYVRt7QLvyfh9loJT1X62qgW9UsjM
7x/W5aNXCr4uuWZzZNinFBTNhYHhZzBfKZQKPmxZcxS9Mshe6RuwrwK9Mqhz
/uiso4NeGUwLWbXcPwH3TQbd8xatv5CO/csg2PapXv9T3D8ZLLk8ztTzLHpl
YNE978V35Xj/ZPDDq6vFDm0s+Q8hblxQ
          "]]}}, {
        TagBox[
         TooltipBox[{
           Opacity[0.], 
           PointBox[{{0.03333333333333333, 0.099033923228333}}]}, 
          RowBox[{"{", 
            RowBox[{"0.03333333333333333`", ",", "0.099033923228333`"}], 
            "}"}]], Annotation[#, {0.03333333333333333, 0.099033923228333}, 
          "Tooltip"]& ], 
        TagBox[
         TooltipBox[{
           Opacity[0.], 
           PointBox[{{0.1, 0.262338406248791}}]}, 
          RowBox[{"{", 
            RowBox[{"0.1`", ",", "0.262338406248791`"}], "}"}]], 
         Annotation[#, {0.1, 0.262338406248791}, "Tooltip"]& ], 
        TagBox[
         TooltipBox[{
           Opacity[0.], 
           PointBox[{{0.16666666666666666`, 0.369599284423235}}]}, 
          RowBox[{"{", 
            RowBox[{"0.16666666666666666`", ",", "0.369599284423235`"}], 
            "}"}]], Annotation[#, {0.16666666666666666`, 0.369599284423235}, 
          "Tooltip"]& ], 
        TagBox[
         TooltipBox[{
           Opacity[0.], 
           PointBox[{{0.23333333333333334`, 0.485480349397226}}]}, 
          RowBox[{"{", 
            RowBox[{"0.23333333333333334`", ",", "0.485480349397226`"}], 
            "}"}]], Annotation[#, {0.23333333333333334`, 0.485480349397226}, 
          "Tooltip"]& ], 
        TagBox[
         TooltipBox[{
           Opacity[0.], 
           PointBox[{{0.3, 0.547198933434039}}]}, 
          RowBox[{"{", 
            RowBox[{"0.3`", ",", "0.547198933434039`"}], "}"}]], 
         Annotation[#, {0.3, 0.547198933434039}, "Tooltip"]& ], 
        TagBox[
         TooltipBox[{
           Opacity[0.], 
           PointBox[{{0.36666666666666664`, 0.641871498131435}}]}, 
          RowBox[{"{", 
            RowBox[{"0.36666666666666664`", ",", "0.641871498131435`"}], 
            "}"}]], Annotation[#, {0.36666666666666664`, 0.641871498131435}, 
          "Tooltip"]& ], 
        TagBox[
         TooltipBox[{
           Opacity[0.], 
           PointBox[{{0.43333333333333335`, 0.688353534993246}}]}, 
          RowBox[{"{", 
            RowBox[{"0.43333333333333335`", ",", "0.688353534993246`"}], 
            "}"}]], Annotation[#, {0.43333333333333335`, 0.688353534993246}, 
          "Tooltip"]& ], 
        TagBox[
         TooltipBox[{
           Opacity[0.], 
           PointBox[{{0.5, 0.72440876078315}}]}, 
          RowBox[{"{", 
            RowBox[{"0.5`", ",", "0.72440876078315`"}], "}"}]], 
         Annotation[#, {0.5, 0.72440876078315}, "Tooltip"]& ], 
        TagBox[
         TooltipBox[{
           Opacity[0.], 
           PointBox[{{0.5666666666666667, 0.75529582744991}}]}, 
          RowBox[{"{", 
            RowBox[{"0.5666666666666667`", ",", "0.75529582744991`"}], "}"}]],
          Annotation[#, {0.5666666666666667, 0.75529582744991}, "Tooltip"]& ], 
        TagBox[
         TooltipBox[{
           Opacity[0.], 
           PointBox[{{0.6333333333333333, 0.765911956782749}}]}, 
          RowBox[{"{", 
            RowBox[{"0.6333333333333333`", ",", "0.765911956782749`"}], 
            "}"}]], Annotation[#, {0.6333333333333333, 0.765911956782749}, 
          "Tooltip"]& ], 
        TagBox[
         TooltipBox[{
           Opacity[0.], 
           PointBox[{{0.7, 0.779810800785226}}]}, 
          RowBox[{"{", 
            RowBox[{"0.7`", ",", "0.779810800785226`"}], "}"}]], 
         Annotation[#, {0.7, 0.779810800785226}, "Tooltip"]& ], 
        TagBox[
         TooltipBox[{
           Opacity[0.], 
           PointBox[{{0.7666666666666667, 0.816306597831942}}]}, 
          RowBox[{"{", 
            RowBox[{"0.7666666666666667`", ",", "0.816306597831942`"}], 
            "}"}]], Annotation[#, {0.7666666666666667, 0.816306597831942}, 
          "Tooltip"]& ], 
        TagBox[
         TooltipBox[{
           Opacity[0.], 
           PointBox[{{0.8333333333333334, 0.832270175006769}}]}, 
          RowBox[{"{", 
            RowBox[{"0.8333333333333334`", ",", "0.832270175006769`"}], 
            "}"}]], Annotation[#, {0.8333333333333334, 0.832270175006769}, 
          "Tooltip"]& ], 
        TagBox[
         TooltipBox[{
           Opacity[0.], 
           PointBox[{{0.9, 0.802864121060672}}]}, 
          RowBox[{"{", 
            RowBox[{"0.9`", ",", "0.802864121060672`"}], "}"}]], 
         Annotation[#, {0.9, 0.802864121060672}, "Tooltip"]& ], 
        TagBox[
         TooltipBox[{
           Opacity[0.], 
           PointBox[{{0.9666666666666667, 0.896738880977534}}]}, 
          RowBox[{"{", 
            RowBox[{"0.9666666666666667`", ",", "0.896738880977534`"}], 
            "}"}]], Annotation[#, {0.9666666666666667, 0.896738880977534}, 
          "Tooltip"]& ], 
        TagBox[
         TooltipBox[{
           Opacity[0.], 
           PointBox[{{1.0333333333333334`, 0.882345111075618}}]}, 
          RowBox[{"{", 
            RowBox[{"1.0333333333333334`", ",", "0.882345111075618`"}], 
            "}"}]], Annotation[#, {1.0333333333333334`, 0.882345111075618}, 
          "Tooltip"]& ], 
        TagBox[
         TooltipBox[{
           Opacity[0.], 
           PointBox[{{1.1, 0.898017931629945}}]}, 
          RowBox[{"{", 
            RowBox[{"1.1`", ",", "0.898017931629945`"}], "}"}]], 
         Annotation[#, {1.1, 0.898017931629945}, "Tooltip"]& ], 
        TagBox[
         TooltipBox[{
           Opacity[0.], 
           PointBox[{{1.1666666666666667`, 0.849963732672499}}]}, 
          RowBox[{"{", 
            RowBox[{"1.1666666666666667`", ",", "0.849963732672499`"}], 
            "}"}]], Annotation[#, {1.1666666666666667`, 0.849963732672499}, 
          "Tooltip"]& ], 
        TagBox[
         TooltipBox[{
           Opacity[0.], 
           PointBox[{{1.2333333333333334`, 0.847667918208637}}]}, 
          RowBox[{"{", 
            RowBox[{"1.2333333333333334`", ",", "0.847667918208637`"}], 
            "}"}]], Annotation[#, {1.2333333333333334`, 0.847667918208637}, 
          "Tooltip"]& ], 
        TagBox[
         TooltipBox[{
           Opacity[0.], 
           PointBox[{{1.3, 0.868265894624097}}]}, 
          RowBox[{"{", 
            RowBox[{"1.3`", ",", "0.868265894624097`"}], "}"}]], 
         Annotation[#, {1.3, 0.868265894624097}, "Tooltip"]& ], 
        TagBox[
         TooltipBox[{
           Opacity[0.], 
           PointBox[{{1.3666666666666667`, 0.889134533190749}}]}, 
          RowBox[{"{", 
            RowBox[{"1.3666666666666667`", ",", "0.889134533190749`"}], 
            "}"}]], Annotation[#, {1.3666666666666667`, 0.889134533190749}, 
          "Tooltip"]& ], 
        TagBox[
         TooltipBox[{
           Opacity[0.], 
           PointBox[{{1.4333333333333333`, 0.908324796335368}}]}, 
          RowBox[{"{", 
            RowBox[{"1.4333333333333333`", ",", "0.908324796335368`"}], 
            "}"}]], Annotation[#, {1.4333333333333333`, 0.908324796335368}, 
          "Tooltip"]& ], 
        TagBox[
         TooltipBox[{
           Opacity[0.], 
           PointBox[{{1.5, 0.893148210546257}}]}, 
          RowBox[{"{", 
            RowBox[{"1.5`", ",", "0.893148210546257`"}], "}"}]], 
         Annotation[#, {1.5, 0.893148210546257}, "Tooltip"]& ], 
        TagBox[
         TooltipBox[{
           Opacity[0.], 
           PointBox[{{1.5666666666666667`, 0.923219166238759}}]}, 
          RowBox[{"{", 
            RowBox[{"1.5666666666666667`", ",", "0.923219166238759`"}], 
            "}"}]], Annotation[#, {1.5666666666666667`, 0.923219166238759}, 
          "Tooltip"]& ], 
        TagBox[
         TooltipBox[{
           Opacity[0.], 
           PointBox[{{1.6333333333333333`, 0.875340747859282}}]}, 
          RowBox[{"{", 
            RowBox[{"1.6333333333333333`", ",", "0.875340747859282`"}], 
            "}"}]], Annotation[#, {1.6333333333333333`, 0.875340747859282}, 
          "Tooltip"]& ], 
        TagBox[
         TooltipBox[{
           Opacity[0.], 
           PointBox[{{1.7, 0.852082173170136}}]}, 
          RowBox[{"{", 
            RowBox[{"1.7`", ",", "0.852082173170136`"}], "}"}]], 
         Annotation[#, {1.7, 0.852082173170136}, "Tooltip"]& ], 
        TagBox[
         TooltipBox[{
           Opacity[0.], 
           PointBox[{{1.7666666666666666`, 0.914685031345928}}]}, 
          RowBox[{"{", 
            RowBox[{"1.7666666666666666`", ",", "0.914685031345928`"}], 
            "}"}]], Annotation[#, {1.7666666666666666`, 0.914685031345928}, 
          "Tooltip"]& ], 
        TagBox[
         TooltipBox[{
           Opacity[0.], 
           PointBox[{{1.8333333333333333`, 0.905211443215122}}]}, 
          RowBox[{"{", 
            RowBox[{"1.8333333333333333`", ",", "0.905211443215122`"}], 
            "}"}]], Annotation[#, {1.8333333333333333`, 0.905211443215122}, 
          "Tooltip"]& ], 
        TagBox[
         TooltipBox[{
           Opacity[0.], 
           PointBox[{{1.9, 0.908636269690651}}]}, 
          RowBox[{"{", 
            RowBox[{"1.9`", ",", "0.908636269690651`"}], "}"}]], 
         Annotation[#, {1.9, 0.908636269690651}, "Tooltip"]& ], 
        TagBox[
         TooltipBox[{
           Opacity[0.], 
           PointBox[{{1.9666666666666666`, 0.913892280953983}}]}, 
          RowBox[{"{", 
            RowBox[{"1.9666666666666666`", ",", "0.913892280953983`"}], 
            "}"}]], Annotation[#, {1.9666666666666666`, 0.913892280953983}, 
          "Tooltip"]& ], 
        TagBox[
         TooltipBox[{
           Opacity[0.], 
           PointBox[{{2.033333333333333, 0.950218730613246}}]}, 
          RowBox[{"{", 
            RowBox[{"2.033333333333333`", ",", "0.950218730613246`"}], "}"}]],
          Annotation[#, {2.033333333333333, 0.950218730613246}, "Tooltip"]& ], 
        TagBox[
         TooltipBox[{
           Opacity[0.], 
           PointBox[{{2.1, 0.894951265057816}}]}, 
          RowBox[{"{", 
            RowBox[{"2.1`", ",", "0.894951265057816`"}], "}"}]], 
         Annotation[#, {2.1, 0.894951265057816}, "Tooltip"]& ], 
        TagBox[
         TooltipBox[{
           Opacity[0.], 
           PointBox[{{2.1666666666666665`, 0.93066283669932}}]}, 
          RowBox[{"{", 
            RowBox[{"2.1666666666666665`", ",", "0.93066283669932`"}], "}"}]],
          Annotation[#, {2.1666666666666665`, 0.93066283669932}, 
          "Tooltip"]& ], 
        TagBox[
         TooltipBox[{
           Opacity[0.], 
           PointBox[{{2.2333333333333334`, 0.874808249915692}}]}, 
          RowBox[{"{", 
            RowBox[{"2.2333333333333334`", ",", "0.874808249915692`"}], 
            "}"}]], Annotation[#, {2.2333333333333334`, 0.874808249915692}, 
          "Tooltip"]& ], 
        TagBox[
         TooltipBox[{
           Opacity[0.], 
           PointBox[{{2.3, 0.896939027475714}}]}, 
          RowBox[{"{", 
            RowBox[{"2.3`", ",", "0.896939027475714`"}], "}"}]], 
         Annotation[#, {2.3, 0.896939027475714}, "Tooltip"]& ], 
        TagBox[
         TooltipBox[{
           Opacity[0.], 
           PointBox[{{2.3666666666666667`, 0.931367759100718}}]}, 
          RowBox[{"{", 
            RowBox[{"2.3666666666666667`", ",", "0.931367759100718`"}], 
            "}"}]], Annotation[#, {2.3666666666666667`, 0.931367759100718}, 
          "Tooltip"]& ], 
        TagBox[
         TooltipBox[{
           Opacity[0.], 
           PointBox[{{2.433333333333333, 0.901882790250193}}]}, 
          RowBox[{"{", 
            RowBox[{"2.433333333333333`", ",", "0.901882790250193`"}], "}"}]],
          Annotation[#, {2.433333333333333, 0.901882790250193}, "Tooltip"]& ], 
        TagBox[
         TooltipBox[{
           Opacity[0.], 
           PointBox[{{2.5, 0.876551135686623}}]}, 
          RowBox[{"{", 
            RowBox[{"2.5`", ",", "0.876551135686623`"}], "}"}]], 
         Annotation[#, {2.5, 0.876551135686623}, "Tooltip"]& ], 
        TagBox[
         TooltipBox[{
           Opacity[0.], 
           PointBox[{{2.566666666666667, 0.869780168562952}}]}, 
          RowBox[{"{", 
            RowBox[{"2.566666666666667`", ",", "0.869780168562952`"}], "}"}]],
          Annotation[#, {2.566666666666667, 0.869780168562952}, "Tooltip"]& ], 
        TagBox[
         TooltipBox[{
           Opacity[0.], 
           PointBox[{{2.6333333333333333`, 0.897484190531675}}]}, 
          RowBox[{"{", 
            RowBox[{"2.6333333333333333`", ",", "0.897484190531675`"}], 
            "}"}]], Annotation[#, {2.6333333333333333`, 0.897484190531675}, 
          "Tooltip"]& ], 
        TagBox[
         TooltipBox[{
           Opacity[0.], 
           PointBox[{{2.7, 0.883093824566008}}]}, 
          RowBox[{"{", 
            RowBox[{"2.7`", ",", "0.883093824566008`"}], "}"}]], 
         Annotation[#, {2.7, 0.883093824566008}, "Tooltip"]& ], 
        TagBox[
         TooltipBox[{
           Opacity[0.], 
           PointBox[{{2.7666666666666666`, 0.888352125728904}}]}, 
          RowBox[{"{", 
            RowBox[{"2.7666666666666666`", ",", "0.888352125728904`"}], 
            "}"}]], Annotation[#, {2.7666666666666666`, 0.888352125728904}, 
          "Tooltip"]& ], 
        TagBox[
         TooltipBox[{
           Opacity[0.], 
           PointBox[{{2.8333333333333335`, 0.897033275940272}}]}, 
          RowBox[{"{", 
            RowBox[{"2.8333333333333335`", ",", "0.897033275940272`"}], 
            "}"}]], Annotation[#, {2.8333333333333335`, 0.897033275940272}, 
          "Tooltip"]& ], 
        TagBox[
         TooltipBox[{
           Opacity[0.], 
           PointBox[{{2.9, 0.900647596525264}}]}, 
          RowBox[{"{", 
            RowBox[{"2.9`", ",", "0.900647596525264`"}], "}"}]], 
         Annotation[#, {2.9, 0.900647596525264}, "Tooltip"]& ], 
        TagBox[
         TooltipBox[{
           Opacity[0.], 
           PointBox[{{2.966666666666667, 0.893216357037657}}]}, 
          RowBox[{"{", 
            RowBox[{"2.966666666666667`", ",", "0.893216357037657`"}], "}"}]],
          Annotation[#, {2.966666666666667, 0.893216357037657}, "Tooltip"]& ], 
        TagBox[
         TooltipBox[{
           Opacity[0.], 
           PointBox[{{3.033333333333333, 0.912405732193623}}]}, 
          RowBox[{"{", 
            RowBox[{"3.033333333333333`", ",", "0.912405732193623`"}], "}"}]],
          Annotation[#, {3.033333333333333, 0.912405732193623}, "Tooltip"]& ], 
        TagBox[
         TooltipBox[{
           Opacity[0.], 
           PointBox[{{3.1, 0.946398721577689}}]}, 
          RowBox[{"{", 
            RowBox[{"3.1`", ",", "0.946398721577689`"}], "}"}]], 
         Annotation[#, {3.1, 0.946398721577689}, "Tooltip"]& ], 
        TagBox[
         TooltipBox[{
           Opacity[0.], 
           PointBox[{{3.1666666666666665`, 0.906500825132651}}]}, 
          RowBox[{"{", 
            RowBox[{"3.1666666666666665`", ",", "0.906500825132651`"}], 
            "}"}]], Annotation[#, {3.1666666666666665`, 0.906500825132651}, 
          "Tooltip"]& ], 
        TagBox[
         TooltipBox[{
           Opacity[0.], 
           PointBox[{{3.2333333333333334`, 0.954659070956618}}]}, 
          RowBox[{"{", 
            RowBox[{"3.2333333333333334`", ",", "0.954659070956618`"}], 
            "}"}]], Annotation[#, {3.2333333333333334`, 0.954659070956618}, 
          "Tooltip"]& ], 
        TagBox[
         TooltipBox[{
           Opacity[0.], 
           PointBox[{{3.3, 0.920798065198741}}]}, 
          RowBox[{"{", 
            RowBox[{"3.3`", ",", "0.920798065198741`"}], "}"}]], 
         Annotation[#, {3.3, 0.920798065198741}, "Tooltip"]& ], 
        TagBox[
         TooltipBox[{
           Opacity[0.], 
           PointBox[{{3.3666666666666667`, 0.915502714190336}}]}, 
          RowBox[{"{", 
            RowBox[{"3.3666666666666667`", ",", "0.915502714190336`"}], 
            "}"}]], Annotation[#, {3.3666666666666667`, 0.915502714190336}, 
          "Tooltip"]& ], 
        TagBox[
         TooltipBox[{
           Opacity[0.], 
           PointBox[{{3.433333333333333, 0.920065702965423}}]}, 
          RowBox[{"{", 
            RowBox[{"3.433333333333333`", ",", "0.920065702965423`"}], "}"}]],
          Annotation[#, {3.433333333333333, 0.920065702965423}, "Tooltip"]& ], 
        TagBox[
         TooltipBox[{
           Opacity[0.], 
           PointBox[{{3.5, 0.927334080561915}}]}, 
          RowBox[{"{", 
            RowBox[{"3.5`", ",", "0.927334080561915`"}], "}"}]], 
         Annotation[#, {3.5, 0.927334080561915}, "Tooltip"]& ], 
        TagBox[
         TooltipBox[{
           Opacity[0.], 
           PointBox[{{3.566666666666667, 0.905955377718628}}]}, 
          RowBox[{"{", 
            RowBox[{"3.566666666666667`", ",", "0.905955377718628`"}], "}"}]],
          Annotation[#, {3.566666666666667, 0.905955377718628}, "Tooltip"]& ], 
        TagBox[
         TooltipBox[{
           Opacity[0.], 
           PointBox[{{3.6333333333333333`, 0.896165089088933}}]}, 
          RowBox[{"{", 
            RowBox[{"3.6333333333333333`", ",", "0.896165089088933`"}], 
            "}"}]], Annotation[#, {3.6333333333333333`, 0.896165089088933}, 
          "Tooltip"]& ], 
        TagBox[
         TooltipBox[{
           Opacity[0.], 
           PointBox[{{3.7, 0.921721730058158}}]}, 
          RowBox[{"{", 
            RowBox[{"3.7`", ",", "0.921721730058158`"}], "}"}]], 
         Annotation[#, {3.7, 0.921721730058158}, "Tooltip"]& ], 
        TagBox[
         TooltipBox[{
           Opacity[0.], 
           PointBox[{{3.7666666666666666`, 0.931012410702303}}]}, 
          RowBox[{"{", 
            RowBox[{"3.7666666666666666`", ",", "0.931012410702303`"}], 
            "}"}]], Annotation[#, {3.7666666666666666`, 0.931012410702303}, 
          "Tooltip"]& ], 
        TagBox[
         TooltipBox[{
           Opacity[0.], 
           PointBox[{{3.8333333333333335`, 0.90715676460483}}]}, 
          RowBox[{"{", 
            RowBox[{"3.8333333333333335`", ",", "0.90715676460483`"}], "}"}]],
          Annotation[#, {3.8333333333333335`, 0.90715676460483}, 
          "Tooltip"]& ], 
        TagBox[
         TooltipBox[{
           Opacity[0.], 
           PointBox[{{3.9, 0.908098478194795}}]}, 
          RowBox[{"{", 
            RowBox[{"3.9`", ",", "0.908098478194795`"}], "}"}]], 
         Annotation[#, {3.9, 0.908098478194795}, "Tooltip"]& ], 
        TagBox[
         TooltipBox[{
           Opacity[0.], 
           PointBox[{{3.966666666666667, 0.906133110914624}}]}, 
          RowBox[{"{", 
            RowBox[{"3.966666666666667`", ",", "0.906133110914624`"}], "}"}]],
          Annotation[#, {3.966666666666667, 0.906133110914624}, "Tooltip"]& ], 
        TagBox[
         TooltipBox[{
           Opacity[0.], 
           PointBox[{{4.033333333333333, 0.933562833676909}}]}, 
          RowBox[{"{", 
            RowBox[{"4.033333333333333`", ",", "0.933562833676909`"}], "}"}]],
          Annotation[#, {4.033333333333333, 0.933562833676909}, "Tooltip"]& ], 
        TagBox[
         TooltipBox[{
           Opacity[0.], 
           PointBox[{{4.1, 0.924073210814762}}]}, 
          RowBox[{"{", 
            RowBox[{"4.1`", ",", "0.924073210814762`"}], "}"}]], 
         Annotation[#, {4.1, 0.924073210814762}, "Tooltip"]& ], 
        TagBox[
         TooltipBox[{
           Opacity[0.], 
           PointBox[{{4.166666666666667, 0.956194737424622}}]}, 
          RowBox[{"{", 
            RowBox[{"4.166666666666667`", ",", "0.956194737424622`"}], "}"}]],
          Annotation[#, {4.166666666666667, 0.956194737424622}, "Tooltip"]& ], 
        TagBox[
         TooltipBox[{
           Opacity[0.], 
           PointBox[{{4.233333333333333, 0.913077253026103}}]}, 
          RowBox[{"{", 
            RowBox[{"4.233333333333333`", ",", "0.913077253026103`"}], "}"}]],
          Annotation[#, {4.233333333333333, 0.913077253026103}, "Tooltip"]& ], 
        TagBox[
         TooltipBox[{
           Opacity[0.], 
           PointBox[{{4.3, 0.931692816449429}}]}, 
          RowBox[{"{", 
            RowBox[{"4.3`", ",", "0.931692816449429`"}], "}"}]], 
         Annotation[#, {4.3, 0.931692816449429}, "Tooltip"]& ], 
        TagBox[
         TooltipBox[{
           Opacity[0.], 
           PointBox[{{4.366666666666666, 0.921804971851397}}]}, 
          RowBox[{"{", 
            RowBox[{"4.366666666666666`", ",", "0.921804971851397`"}], "}"}]],
          Annotation[#, {4.366666666666666, 0.921804971851397}, "Tooltip"]& ], 
        TagBox[
         TooltipBox[{
           Opacity[0.], 
           PointBox[{{4.433333333333334, 0.905717176674012}}]}, 
          RowBox[{"{", 
            RowBox[{"4.433333333333334`", ",", "0.905717176674012`"}], "}"}]],
          Annotation[#, {4.433333333333334, 0.905717176674012}, "Tooltip"]& ], 
        TagBox[
         TooltipBox[{
           Opacity[0.], 
           PointBox[{{4.5, 0.895183716689012}}]}, 
          RowBox[{"{", 
            RowBox[{"4.5`", ",", "0.895183716689012`"}], "}"}]], 
         Annotation[#, {4.5, 0.895183716689012}, "Tooltip"]& ], 
        TagBox[
         TooltipBox[{
           Opacity[0.], 
           PointBox[{{4.566666666666666, 0.918735730216112}}]}, 
          RowBox[{"{", 
            RowBox[{"4.566666666666666`", ",", "0.918735730216112`"}], "}"}]],
          Annotation[#, {4.566666666666666, 0.918735730216112}, "Tooltip"]& ], 
        TagBox[
         TooltipBox[{
           Opacity[0.], 
           PointBox[{{4.633333333333334, 0.93579490873453}}]}, 
          RowBox[{"{", 
            RowBox[{"4.633333333333334`", ",", "0.93579490873453`"}], "}"}]], 
         Annotation[#, {4.633333333333334, 0.93579490873453}, "Tooltip"]& ], 
        TagBox[
         TooltipBox[{
           Opacity[0.], 
           PointBox[{{4.7, 0.923333090649195}}]}, 
          RowBox[{"{", 
            RowBox[{"4.7`", ",", "0.923333090649195`"}], "}"}]], 
         Annotation[#, {4.7, 0.923333090649195}, "Tooltip"]& ], 
        TagBox[
         TooltipBox[{
           Opacity[0.], 
           PointBox[{{4.766666666666667, 0.917106339737292}}]}, 
          RowBox[{"{", 
            RowBox[{"4.766666666666667`", ",", "0.917106339737292`"}], "}"}]],
          Annotation[#, {4.766666666666667, 0.917106339737292}, "Tooltip"]& ], 
        TagBox[
         TooltipBox[{
           Opacity[0.], 
           PointBox[{{4.833333333333333, 0.886423730401167}}]}, 
          RowBox[{"{", 
            RowBox[{"4.833333333333333`", ",", "0.886423730401167`"}], "}"}]],
          Annotation[#, {4.833333333333333, 0.886423730401167}, "Tooltip"]& ], 
        TagBox[
         TooltipBox[{
           Opacity[0.], 
           PointBox[{{4.9, 0.892845772529874}}]}, 
          RowBox[{"{", 
            RowBox[{"4.9`", ",", "0.892845772529874`"}], "}"}]], 
         Annotation[#, {4.9, 0.892845772529874}, "Tooltip"]& ], 
        TagBox[
         TooltipBox[{
           Opacity[0.], 
           PointBox[{{4.966666666666667, 0.914210888689907}}]}, 
          RowBox[{"{", 
            RowBox[{"4.966666666666667`", ",", "0.914210888689907`"}], "}"}]],
          Annotation[#, {4.966666666666667, 0.914210888689907}, "Tooltip"]& ], 
        TagBox[
         TooltipBox[{
           Opacity[0.], 
           PointBox[{{5.033333333333333, 0.921554784128819}}]}, 
          RowBox[{"{", 
            RowBox[{"5.033333333333333`", ",", "0.921554784128819`"}], "}"}]],
          Annotation[#, {5.033333333333333, 0.921554784128819}, "Tooltip"]& ], 
        TagBox[
         TooltipBox[{
           Opacity[0.], 
           PointBox[{{5.1, 0.887620886673339}}]}, 
          RowBox[{"{", 
            RowBox[{"5.1`", ",", "0.887620886673339`"}], "}"}]], 
         Annotation[#, {5.1, 0.887620886673339}, "Tooltip"]& ], 
        TagBox[
         TooltipBox[{
           Opacity[0.], 
           PointBox[{{5.166666666666667, 0.883821876967284}}]}, 
          RowBox[{"{", 
            RowBox[{"5.166666666666667`", ",", "0.883821876967284`"}], "}"}]],
          Annotation[#, {5.166666666666667, 0.883821876967284}, "Tooltip"]& ], 
        TagBox[
         TooltipBox[{
           Opacity[0.], 
           PointBox[{{5.233333333333333, 0.936651232954444}}]}, 
          RowBox[{"{", 
            RowBox[{"5.233333333333333`", ",", "0.936651232954444`"}], "}"}]],
          Annotation[#, {5.233333333333333, 0.936651232954444}, "Tooltip"]& ], 
        TagBox[
         TooltipBox[{
           Opacity[0.], 
           PointBox[{{5.3, 0.922156779349599}}]}, 
          RowBox[{"{", 
            RowBox[{"5.3`", ",", "0.922156779349599`"}], "}"}]], 
         Annotation[#, {5.3, 0.922156779349599}, "Tooltip"]& ], 
        TagBox[
         TooltipBox[{
           Opacity[0.], 
           PointBox[{{5.366666666666666, 0.934168568154143}}]}, 
          RowBox[{"{", 
            RowBox[{"5.366666666666666`", ",", "0.934168568154143`"}], "}"}]],
          Annotation[#, {5.366666666666666, 0.934168568154143}, "Tooltip"]& ], 
        TagBox[
         TooltipBox[{
           Opacity[0.], 
           PointBox[{{5.433333333333334, 0.903418747106052}}]}, 
          RowBox[{"{", 
            RowBox[{"5.433333333333334`", ",", "0.903418747106052`"}], "}"}]],
          Annotation[#, {5.433333333333334, 0.903418747106052}, "Tooltip"]& ], 
        TagBox[
         TooltipBox[{
           Opacity[0.], 
           PointBox[{{5.5, 0.880860099903888}}]}, 
          RowBox[{"{", 
            RowBox[{"5.5`", ",", "0.880860099903888`"}], "}"}]], 
         Annotation[#, {5.5, 0.880860099903888}, "Tooltip"]& ], 
        TagBox[
         TooltipBox[{
           Opacity[0.], 
           PointBox[{{5.566666666666666, 0.945122242679742}}]}, 
          RowBox[{"{", 
            RowBox[{"5.566666666666666`", ",", "0.945122242679742`"}], "}"}]],
          Annotation[#, {5.566666666666666, 0.945122242679742}, "Tooltip"]& ], 
        TagBox[
         TooltipBox[{
           Opacity[0.], 
           PointBox[{{5.633333333333334, 0.91094534663129}}]}, 
          RowBox[{"{", 
            RowBox[{"5.633333333333334`", ",", "0.91094534663129`"}], "}"}]], 
         Annotation[#, {5.633333333333334, 0.91094534663129}, "Tooltip"]& ], 
        TagBox[
         TooltipBox[{
           Opacity[0.], 
           PointBox[{{5.7, 0.95067310083895}}]}, 
          RowBox[{"{", 
            RowBox[{"5.7`", ",", "0.95067310083895`"}], "}"}]], 
         Annotation[#, {5.7, 0.95067310083895}, "Tooltip"]& ], 
        TagBox[
         TooltipBox[{
           Opacity[0.], 
           PointBox[{{5.766666666666667, 0.906599779271757}}]}, 
          RowBox[{"{", 
            RowBox[{"5.766666666666667`", ",", "0.906599779271757`"}], "}"}]],
          Annotation[#, {5.766666666666667, 0.906599779271757}, "Tooltip"]& ], 
        TagBox[
         TooltipBox[{
           Opacity[0.], 
           PointBox[{{5.833333333333333, 0.94979077251786}}]}, 
          RowBox[{"{", 
            RowBox[{"5.833333333333333`", ",", "0.94979077251786`"}], "}"}]], 
         Annotation[#, {5.833333333333333, 0.94979077251786}, "Tooltip"]& ], 
        TagBox[
         TooltipBox[{
           Opacity[0.], 
           PointBox[{{5.9, 0.92579150291292}}]}, 
          RowBox[{"{", 
            RowBox[{"5.9`", ",", "0.92579150291292`"}], "}"}]], 
         Annotation[#, {5.9, 0.92579150291292}, "Tooltip"]& ], 
        TagBox[
         TooltipBox[{
           Opacity[0.], 
           PointBox[{{5.966666666666667, 0.888753052775646}}]}, 
          RowBox[{"{", 
            RowBox[{"5.966666666666667`", ",", "0.888753052775646`"}], "}"}]],
          Annotation[#, {5.966666666666667, 0.888753052775646}, "Tooltip"]& ], 
        TagBox[
         TooltipBox[{
           Opacity[0.], 
           PointBox[{{6.033333333333333, 0.93587345820348}}]}, 
          RowBox[{"{", 
            RowBox[{"6.033333333333333`", ",", "0.93587345820348`"}], "}"}]], 
         Annotation[#, {6.033333333333333, 0.93587345820348}, "Tooltip"]& ], 
        TagBox[
         TooltipBox[{
           Opacity[0.], 
           PointBox[{{6.1, 0.940216399484307}}]}, 
          RowBox[{"{", 
            RowBox[{"6.1`", ",", "0.940216399484307`"}], "}"}]], 
         Annotation[#, {6.1, 0.940216399484307}, "Tooltip"]& ], 
        TagBox[
         TooltipBox[{
           Opacity[0.], 
           PointBox[{{6.166666666666667, 0.923213678543468}}]}, 
          RowBox[{"{", 
            RowBox[{"6.166666666666667`", ",", "0.923213678543468`"}], "}"}]],
          Annotation[#, {6.166666666666667, 0.923213678543468}, "Tooltip"]& ], 
        TagBox[
         TooltipBox[{
           Opacity[0.], 
           PointBox[{{6.233333333333333, 0.901096981786426}}]}, 
          RowBox[{"{", 
            RowBox[{"6.233333333333333`", ",", "0.901096981786426`"}], "}"}]],
          Annotation[#, {6.233333333333333, 0.901096981786426}, "Tooltip"]& ], 
        TagBox[
         TooltipBox[{
           Opacity[0.], 
           PointBox[{{6.3, 0.941238805052255}}]}, 
          RowBox[{"{", 
            RowBox[{"6.3`", ",", "0.941238805052255`"}], "}"}]], 
         Annotation[#, {6.3, 0.941238805052255}, "Tooltip"]& ], 
        TagBox[
         TooltipBox[{
           Opacity[0.], 
           PointBox[{{6.366666666666666, 0.905206444779424}}]}, 
          RowBox[{"{", 
            RowBox[{"6.366666666666666`", ",", "0.905206444779424`"}], "}"}]],
          Annotation[#, {6.366666666666666, 0.905206444779424}, "Tooltip"]& ], 
        TagBox[
         TooltipBox[{
           Opacity[0.], 
           PointBox[{{6.433333333333334, 0.851865555471816}}]}, 
          RowBox[{"{", 
            RowBox[{"6.433333333333334`", ",", "0.851865555471816`"}], "}"}]],
          Annotation[#, {6.433333333333334, 0.851865555471816}, "Tooltip"]& ], 
        TagBox[
         TooltipBox[{
           Opacity[0.], 
           PointBox[{{6.5, 0.940552894106957}}]}, 
          RowBox[{"{", 
            RowBox[{"6.5`", ",", "0.940552894106957`"}], "}"}]], 
         Annotation[#, {6.5, 0.940552894106957}, "Tooltip"]& ], 
        TagBox[
         TooltipBox[{
           Opacity[0.], 
           PointBox[{{6.566666666666666, 0.928354130730127}}]}, 
          RowBox[{"{", 
            RowBox[{"6.566666666666666`", ",", "0.928354130730127`"}], "}"}]],
          Annotation[#, {6.566666666666666, 0.928354130730127}, "Tooltip"]& ], 
        TagBox[
         TooltipBox[{
           Opacity[0.], 
           PointBox[{{6.633333333333334, 0.891668796809201}}]}, 
          RowBox[{"{", 
            RowBox[{"6.633333333333334`", ",", "0.891668796809201`"}], "}"}]],
          Annotation[#, {6.633333333333334, 0.891668796809201}, "Tooltip"]& ], 
        TagBox[
         TooltipBox[{
           Opacity[0.], 
           PointBox[{{6.7, 0.889639324777337}}]}, 
          RowBox[{"{", 
            RowBox[{"6.7`", ",", "0.889639324777337`"}], "}"}]], 
         Annotation[#, {6.7, 0.889639324777337}, "Tooltip"]& ], 
        TagBox[
         TooltipBox[{
           Opacity[0.], 
           PointBox[{{6.766666666666667, 0.903677846611256}}]}, 
          RowBox[{"{", 
            RowBox[{"6.766666666666667`", ",", "0.903677846611256`"}], "}"}]],
          Annotation[#, {6.766666666666667, 0.903677846611256}, "Tooltip"]& ], 
        TagBox[
         TooltipBox[{
           Opacity[0.], 
           PointBox[{{6.833333333333333, 0.891955563167404}}]}, 
          RowBox[{"{", 
            RowBox[{"6.833333333333333`", ",", "0.891955563167404`"}], "}"}]],
          Annotation[#, {6.833333333333333, 0.891955563167404}, "Tooltip"]& ], 
        TagBox[
         TooltipBox[{
           Opacity[0.], 
           PointBox[{{6.9, 0.924340363771778}}]}, 
          RowBox[{"{", 
            RowBox[{"6.9`", ",", "0.924340363771778`"}], "}"}]], 
         Annotation[#, {6.9, 0.924340363771778}, "Tooltip"]& ], 
        TagBox[
         TooltipBox[{
           Opacity[0.], 
           PointBox[{{6.966666666666667, 0.894917735115377}}]}, 
          RowBox[{"{", 
            RowBox[{"6.966666666666667`", ",", "0.894917735115377`"}], "}"}]],
          Annotation[#, {6.966666666666667, 0.894917735115377}, "Tooltip"]& ], 
        TagBox[
         TooltipBox[{
           Opacity[0.], 
           PointBox[{{7.033333333333333, 0.937692854488986}}]}, 
          RowBox[{"{", 
            RowBox[{"7.033333333333333`", ",", "0.937692854488986`"}], "}"}]],
          Annotation[#, {7.033333333333333, 0.937692854488986}, "Tooltip"]& ], 
        TagBox[
         TooltipBox[{
           Opacity[0.], 
           PointBox[{{7.1, 0.956661623526612}}]}, 
          RowBox[{"{", 
            RowBox[{"7.1`", ",", "0.956661623526612`"}], "}"}]], 
         Annotation[#, {7.1, 0.956661623526612}, "Tooltip"]& ], 
        TagBox[
         TooltipBox[{
           Opacity[0.], 
           PointBox[{{7.166666666666667, 0.899715294953445}}]}, 
          RowBox[{"{", 
            RowBox[{"7.166666666666667`", ",", "0.899715294953445`"}], "}"}]],
          Annotation[#, {7.166666666666667, 0.899715294953445}, "Tooltip"]& ], 
        TagBox[
         TooltipBox[{
           Opacity[0.], 
           PointBox[{{7.233333333333333, 0.930426696760878}}]}, 
          RowBox[{"{", 
            RowBox[{"7.233333333333333`", ",", "0.930426696760878`"}], "}"}]],
          Annotation[#, {7.233333333333333, 0.930426696760878}, "Tooltip"]& ], 
        TagBox[
         TooltipBox[{
           Opacity[0.], 
           PointBox[{{7.3, 0.891122482875937}}]}, 
          RowBox[{"{", 
            RowBox[{"7.3`", ",", "0.891122482875937`"}], "}"}]], 
         Annotation[#, {7.3, 0.891122482875937}, "Tooltip"]& ], 
        TagBox[
         TooltipBox[{
           Opacity[0.], 
           PointBox[{{7.366666666666666, 0.958166331165013}}]}, 
          RowBox[{"{", 
            RowBox[{"7.366666666666666`", ",", "0.958166331165013`"}], "}"}]],
          Annotation[#, {7.366666666666666, 0.958166331165013}, "Tooltip"]& ], 
        TagBox[
         TooltipBox[{
           Opacity[0.], 
           PointBox[{{7.433333333333334, 0.904353579752348}}]}, 
          RowBox[{"{", 
            RowBox[{"7.433333333333334`", ",", "0.904353579752348`"}], "}"}]],
          Annotation[#, {7.433333333333334, 0.904353579752348}, "Tooltip"]& ], 
        TagBox[
         TooltipBox[{
           Opacity[0.], 
           PointBox[{{7.5, 0.94882727943171}}]}, 
          RowBox[{"{", 
            RowBox[{"7.5`", ",", "0.94882727943171`"}], "}"}]], 
         Annotation[#, {7.5, 0.94882727943171}, "Tooltip"]& ], 
        TagBox[
         TooltipBox[{
           Opacity[0.], 
           PointBox[{{7.566666666666666, 0.953488350092591}}]}, 
          RowBox[{"{", 
            RowBox[{"7.566666666666666`", ",", "0.953488350092591`"}], "}"}]],
          Annotation[#, {7.566666666666666, 0.953488350092591}, "Tooltip"]& ], 
        TagBox[
         TooltipBox[{
           Opacity[0.], 
           PointBox[{{7.633333333333334, 0.936333059329314}}]}, 
          RowBox[{"{", 
            RowBox[{"7.633333333333334`", ",", "0.936333059329314`"}], "}"}]],
          Annotation[#, {7.633333333333334, 0.936333059329314}, "Tooltip"]& ], 
        TagBox[
         TooltipBox[{
           Opacity[0.], 
           PointBox[{{7.7, 0.960721476569468}}]}, 
          RowBox[{"{", 
            RowBox[{"7.7`", ",", "0.960721476569468`"}], "}"}]], 
         Annotation[#, {7.7, 0.960721476569468}, "Tooltip"]& ], 
        TagBox[
         TooltipBox[{
           Opacity[0.], 
           PointBox[{{7.766666666666667, 0.933720951729875}}]}, 
          RowBox[{"{", 
            RowBox[{"7.766666666666667`", ",", "0.933720951729875`"}], "}"}]],
          Annotation[#, {7.766666666666667, 0.933720951729875}, "Tooltip"]& ], 
        TagBox[
         TooltipBox[{
           Opacity[0.], 
           PointBox[{{7.833333333333333, 0.939977078882046}}]}, 
          RowBox[{"{", 
            RowBox[{"7.833333333333333`", ",", "0.939977078882046`"}], "}"}]],
          Annotation[#, {7.833333333333333, 0.939977078882046}, "Tooltip"]& ], 
        TagBox[
         TooltipBox[{
           Opacity[0.], 
           PointBox[{{7.9, 0.931836049246672}}]}, 
          RowBox[{"{", 
            RowBox[{"7.9`", ",", "0.931836049246672`"}], "}"}]], 
         Annotation[#, {7.9, 0.931836049246672}, "Tooltip"]& ], 
        TagBox[
         TooltipBox[{
           Opacity[0.], 
           PointBox[{{7.966666666666667, 0.926241415369852}}]}, 
          RowBox[{"{", 
            RowBox[{"7.966666666666667`", ",", "0.926241415369852`"}], "}"}]],
          Annotation[#, {7.966666666666667, 0.926241415369852}, "Tooltip"]& ], 
        TagBox[
         TooltipBox[{
           Opacity[0.], 
           PointBox[{{8.033333333333333, 0.908765224025895}}]}, 
          RowBox[{"{", 
            RowBox[{"8.033333333333333`", ",", "0.908765224025895`"}], "}"}]],
          Annotation[#, {8.033333333333333, 0.908765224025895}, "Tooltip"]& ], 
        TagBox[
         TooltipBox[{
           Opacity[0.], 
           PointBox[{{8.1, 0.904149114989834}}]}, 
          RowBox[{"{", 
            RowBox[{"8.1`", ",", "0.904149114989834`"}], "}"}]], 
         Annotation[#, {8.1, 0.904149114989834}, "Tooltip"]& ], 
        TagBox[
         TooltipBox[{
           Opacity[0.], 
           PointBox[{{8.166666666666666, 0.926574875748236}}]}, 
          RowBox[{"{", 
            RowBox[{"8.166666666666666`", ",", "0.926574875748236`"}], "}"}]],
          Annotation[#, {8.166666666666666, 0.926574875748236}, "Tooltip"]& ], 
        TagBox[
         TooltipBox[{
           Opacity[0.], 
           PointBox[{{8.233333333333333, 0.928165176816302}}]}, 
          RowBox[{"{", 
            RowBox[{"8.233333333333333`", ",", "0.928165176816302`"}], "}"}]],
          Annotation[#, {8.233333333333333, 0.928165176816302}, "Tooltip"]& ], 
        TagBox[
         TooltipBox[{
           Opacity[0.], 
           PointBox[{{8.3, 0.971284847437908}}]}, 
          RowBox[{"{", 
            RowBox[{"8.3`", ",", "0.971284847437908`"}], "}"}]], 
         Annotation[#, {8.3, 0.971284847437908}, "Tooltip"]& ], 
        TagBox[
         TooltipBox[{
           Opacity[0.], 
           PointBox[{{8.366666666666667, 0.894644333806707}}]}, 
          RowBox[{"{", 
            RowBox[{"8.366666666666667`", ",", "0.894644333806707`"}], "}"}]],
          Annotation[#, {8.366666666666667, 0.894644333806707}, "Tooltip"]& ], 
        TagBox[
         TooltipBox[{
           Opacity[0.], 
           PointBox[{{8.433333333333334, 0.940064221871336}}]}, 
          RowBox[{"{", 
            RowBox[{"8.433333333333334`", ",", "0.940064221871336`"}], "}"}]],
          Annotation[#, {8.433333333333334, 0.940064221871336}, "Tooltip"]& ], 
        TagBox[
         TooltipBox[{
           Opacity[0.], 
           PointBox[{{8.5, 0.935022432912958}}]}, 
          RowBox[{"{", 
            RowBox[{"8.5`", ",", "0.935022432912958`"}], "}"}]], 
         Annotation[#, {8.5, 0.935022432912958}, "Tooltip"]& ], 
        TagBox[
         TooltipBox[{
           Opacity[0.], 
           PointBox[{{8.566666666666666, 0.944043081652913}}]}, 
          RowBox[{"{", 
            RowBox[{"8.566666666666666`", ",", "0.944043081652913`"}], "}"}]],
          Annotation[#, {8.566666666666666, 0.944043081652913}, "Tooltip"]& ], 
        TagBox[
         TooltipBox[{
           Opacity[0.], 
           PointBox[{{8.633333333333333, 0.917726467583316}}]}, 
          RowBox[{"{", 
            RowBox[{"8.633333333333333`", ",", "0.917726467583316`"}], "}"}]],
          Annotation[#, {8.633333333333333, 0.917726467583316}, "Tooltip"]& ], 
        TagBox[
         TooltipBox[{
           Opacity[0.], 
           PointBox[{{8.7, 0.924779593311836}}]}, 
          RowBox[{"{", 
            RowBox[{"8.7`", ",", "0.924779593311836`"}], "}"}]], 
         Annotation[#, {8.7, 0.924779593311836}, "Tooltip"]& ], 
        TagBox[
         TooltipBox[{
           Opacity[0.], 
           PointBox[{{8.766666666666667, 0.900780520177169}}]}, 
          RowBox[{"{", 
            RowBox[{"8.766666666666667`", ",", "0.900780520177169`"}], "}"}]],
          Annotation[#, {8.766666666666667, 0.900780520177169}, "Tooltip"]& ], 
        TagBox[
         TooltipBox[{
           Opacity[0.], 
           PointBox[{{8.833333333333334, 0.925114416062003}}]}, 
          RowBox[{"{", 
            RowBox[{"8.833333333333334`", ",", "0.925114416062003`"}], "}"}]],
          Annotation[#, {8.833333333333334, 0.925114416062003}, "Tooltip"]& ], 
        TagBox[
         TooltipBox[{
           Opacity[0.], 
           PointBox[{{8.9, 0.961045218988347}}]}, 
          RowBox[{"{", 
            RowBox[{"8.9`", ",", "0.961045218988347`"}], "}"}]], 
         Annotation[#, {8.9, 0.961045218988347}, "Tooltip"]& ], 
        TagBox[
         TooltipBox[{
           Opacity[0.], 
           PointBox[{{8.966666666666667, 0.926163103527168}}]}, 
          RowBox[{"{", 
            RowBox[{"8.966666666666667`", ",", "0.926163103527168`"}], "}"}]],
          Annotation[#, {8.966666666666667, 0.926163103527168}, "Tooltip"]& ], 
        TagBox[
         TooltipBox[{
           Opacity[0.], 
           PointBox[{{9.033333333333333, 0.961930369750855}}]}, 
          RowBox[{"{", 
            RowBox[{"9.033333333333333`", ",", "0.961930369750855`"}], "}"}]],
          Annotation[#, {9.033333333333333, 0.961930369750855}, "Tooltip"]& ], 
        TagBox[
         TooltipBox[{
           Opacity[0.], 
           PointBox[{{9.1, 0.943391944913572}}]}, 
          RowBox[{"{", 
            RowBox[{"9.1`", ",", "0.943391944913572`"}], "}"}]], 
         Annotation[#, {9.1, 0.943391944913572}, "Tooltip"]& ], 
        TagBox[
         TooltipBox[{
           Opacity[0.], 
           PointBox[{{9.166666666666666, 0.93454834359594}}]}, 
          RowBox[{"{", 
            RowBox[{"9.166666666666666`", ",", "0.93454834359594`"}], "}"}]], 
         Annotation[#, {9.166666666666666, 0.93454834359594}, "Tooltip"]& ], 
        TagBox[
         TooltipBox[{
           Opacity[0.], 
           PointBox[{{9.233333333333333, 0.908572673758772}}]}, 
          RowBox[{"{", 
            RowBox[{"9.233333333333333`", ",", "0.908572673758772`"}], "}"}]],
          Annotation[#, {9.233333333333333, 0.908572673758772}, "Tooltip"]& ], 
        TagBox[
         TooltipBox[{
           Opacity[0.], 
           PointBox[{{9.3, 0.941804441879449}}]}, 
          RowBox[{"{", 
            RowBox[{"9.3`", ",", "0.941804441879449`"}], "}"}]], 
         Annotation[#, {9.3, 0.941804441879449}, "Tooltip"]& ], 
        TagBox[
         TooltipBox[{
           Opacity[0.], 
           PointBox[{{9.366666666666667, 0.926688838145439}}]}, 
          RowBox[{"{", 
            RowBox[{"9.366666666666667`", ",", "0.926688838145439`"}], "}"}]],
          Annotation[#, {9.366666666666667, 0.926688838145439}, "Tooltip"]& ], 
        TagBox[
         TooltipBox[{
           Opacity[0.], 
           PointBox[{{9.433333333333334, 0.955734455864011}}]}, 
          RowBox[{"{", 
            RowBox[{"9.433333333333334`", ",", "0.955734455864011`"}], "}"}]],
          Annotation[#, {9.433333333333334, 0.955734455864011}, "Tooltip"]& ], 
        TagBox[
         TooltipBox[{
           Opacity[0.], 
           PointBox[{{9.5, 0.931338951525408}}]}, 
          RowBox[{"{", 
            RowBox[{"9.5`", ",", "0.931338951525408`"}], "}"}]], 
         Annotation[#, {9.5, 0.931338951525408}, "Tooltip"]& ], 
        TagBox[
         TooltipBox[{
           Opacity[0.], 
           PointBox[{{9.566666666666666, 0.937990276071527}}]}, 
          RowBox[{"{", 
            RowBox[{"9.566666666666666`", ",", "0.937990276071527`"}], "}"}]],
          Annotation[#, {9.566666666666666, 0.937990276071527}, "Tooltip"]& ], 
        TagBox[
         TooltipBox[{
           Opacity[0.], 
           PointBox[{{9.633333333333333, 0.953776043587999}}]}, 
          RowBox[{"{", 
            RowBox[{"9.633333333333333`", ",", "0.953776043587999`"}], "}"}]],
          Annotation[#, {9.633333333333333, 0.953776043587999}, "Tooltip"]& ], 
        TagBox[
         TooltipBox[{
           Opacity[0.], 
           PointBox[{{9.7, 0.956015773694388}}]}, 
          RowBox[{"{", 
            RowBox[{"9.7`", ",", "0.956015773694388`"}], "}"}]], 
         Annotation[#, {9.7, 0.956015773694388}, "Tooltip"]& ], 
        TagBox[
         TooltipBox[{
           Opacity[0.], 
           PointBox[{{9.766666666666667, 0.963253989481853}}]}, 
          RowBox[{"{", 
            RowBox[{"9.766666666666667`", ",", "0.963253989481853`"}], "}"}]],
          Annotation[#, {9.766666666666667, 0.963253989481853}, "Tooltip"]& ], 
        TagBox[
         TooltipBox[{
           Opacity[0.], 
           PointBox[{{9.833333333333334, 0.926788837013712}}]}, 
          RowBox[{"{", 
            RowBox[{"9.833333333333334`", ",", "0.926788837013712`"}], "}"}]],
          Annotation[#, {9.833333333333334, 0.926788837013712}, "Tooltip"]& ], 
        TagBox[
         TooltipBox[{
           Opacity[0.], 
           PointBox[{{9.9, 0.930692602472507}}]}, 
          RowBox[{"{", 
            RowBox[{"9.9`", ",", "0.930692602472507`"}], "}"}]], 
         Annotation[#, {9.9, 0.930692602472507}, "Tooltip"]& ], 
        TagBox[
         TooltipBox[{
           Opacity[0.], 
           PointBox[{{9.966666666666667, 0.934710364263945}}]}, 
          RowBox[{"{", 
            RowBox[{"9.966666666666667`", ",", "0.934710364263945`"}], "}"}]],
          Annotation[#, {9.966666666666667, 0.934710364263945}, 
          "Tooltip"]& ]}}, {{}, {}}}}, {
    DisplayFunction -> Identity, Ticks -> {Automatic, Automatic}, 
     AxesOrigin -> {0, 0}, 
     FrameTicks -> {{Automatic, Automatic}, {Automatic, Automatic}}, 
     GridLines -> {Automatic, Automatic}, DisplayFunction -> Identity, 
     PlotRangePadding -> {{0, 0}, {0, 0}}, PlotRangeClipping -> True, 
     ImagePadding -> All, DisplayFunction -> Identity, AspectRatio -> 
     0.6666666666666666, Axes -> {True, True}, AxesLabel -> {None, None}, 
     AxesOrigin -> {0, 0}, DisplayFunction :> Identity, 
     Frame -> {{True, True}, {True, True}}, FrameLabel -> {{
        FormBox[
         TagBox[
          StyleBox[
          "\"reporter triggered\"", FontSize -> 20, FontFamily -> "Helvetia", 
           LineSpacing -> {0.2, 0}, StripOnInput -> False], HoldForm], 
         TraditionalForm], None}, {
        FormBox[
         TagBox[
          StyleBox[
          "\"Time (hrs)\"", FontSize -> 20, FontFamily -> "Helvetia", 
           StripOnInput -> False], HoldForm], TraditionalForm], None}}, 
     FrameTicks -> {{Automatic, Automatic}, {Automatic, Automatic}}, 
     GridLines -> {Automatic, Automatic}, GridLinesStyle -> Directive[
       GrayLevel[0.5, 0.4]], ImageSize -> 400, LabelStyle -> 
     Directive[FontSize -> 20, FontFamily -> "Helvetia"], 
     Method -> {
      "DefaultBoundaryStyle" -> Automatic, 
       "DefaultGraphicsInteraction" -> {
        "Version" -> 1.2, "TrackMousePosition" -> {True, False}, 
         "Effects" -> {
          "Highlight" -> {"ratio" -> 2}, "HighlightPoint" -> {"ratio" -> 2}, 
           "Droplines" -> {
            "freeformCursorMode" -> True, 
             "placement" -> {"x" -> "All", "y" -> "None"}}}}, 
       "DefaultMeshStyle" -> AbsolutePointSize[6], "ScalingFunctions" -> None,
        "CoordinatesToolOptions" -> {"DisplayFunction" -> ({
           (Identity[#]& )[
            Part[#, 1]], 
           (Identity[#]& )[
            Part[#, 2]]}& ), "CopiedValueFunction" -> ({
           (Identity[#]& )[
            Part[#, 1]], 
           (Identity[#]& )[
            Part[#, 2]]}& )}}, PlotLabel -> FormBox[
       StyleBox[
       "\"no chol data, keff2=7.6*10^4/M/s, 4 hr\"", FontFamily -> 
        "Helvetica", FontSize -> 16, 
        GrayLevel[0], StripOnInput -> False], TraditionalForm], 
     PlotRange -> {{0., 4.}, {-0.1, 1.15}}, PlotRangeClipping -> True, 
     PlotRangePadding -> {{Automatic, Automatic}, {Automatic, Automatic}}, 
     Ticks -> {Automatic, Automatic}}], 
   FormBox[
    FormBox[
     TemplateBox[{"\"1A1B\"", "\"2A2B\""}, "SwatchLegend", 
      DisplayFunction -> (StyleBox[
        StyleBox[
         PaneBox[
          TagBox[
           GridBox[{{
              StyleBox[
               TagBox[
                FormBox[
                 TemplateBox[{"\"\""}, "RowDefault"], TraditionalForm], 
                TraditionalForm, Editable -> True], {
                Directive[FontSize -> 20, FontFamily -> "Helvetia"], 
                FontFamily -> "Arial"}, Background -> Automatic, StripOnInput -> 
               False]}, {
              TagBox[
               GridBox[{{
                  TagBox[
                   GridBox[{{
                    GraphicsBox[{
                    Directive[
                    EdgeForm[
                    Directive[
                    Opacity[0.3], 
                    GrayLevel[0]]], 
                    PointSize[0.5], 
                    Opacity[1.], 
                    AbsoluteThickness[2], 
                    RGBColor[0, 0, 1]], 
                    RectangleBox[{0, 0}, {14, 14}, "RoundingRadius" -> 0]}, 
                    AspectRatio -> Full, ImageSize -> {14, 14}, 
                    PlotRangePadding -> None, ImagePadding -> Automatic, 
                    BaselinePosition -> (Scaled[0.2142857142857143] -> 
                    Baseline)], #, 
                    GraphicsBox[{
                    Directive[
                    EdgeForm[
                    Directive[
                    Opacity[0.3], 
                    GrayLevel[0]]], 
                    PointSize[0.5], 
                    Opacity[1.], 
                    AbsoluteThickness[2], 
                    RGBColor[0, 1, 0]], 
                    RectangleBox[{0, 0}, {14, 14}, "RoundingRadius" -> 0]}, 
                    AspectRatio -> Full, ImageSize -> {14, 14}, 
                    PlotRangePadding -> None, ImagePadding -> Automatic, 
                    BaselinePosition -> (Scaled[0.2142857142857143] -> 
                    Baseline)], #2}}, 
                    GridBoxAlignment -> {
                    "Columns" -> {Center, Left}, "Rows" -> {{Baseline}}}, 
                    AutoDelete -> False, 
                    GridBoxDividers -> {
                    "Columns" -> {{False}}, "Rows" -> {{False}}}, 
                    GridBoxItemSize -> {
                    "Columns" -> {{All}}, "Rows" -> {{All}}}, 
                    GridBoxSpacings -> {"Columns" -> {{1, 0.3}}}], "Grid"]}}, 
                GridBoxAlignment -> {
                 "Columns" -> {{Left}}, "Rows" -> {{Top}}}, AutoDelete -> 
                False, GridBoxDividers -> {
                 "Columns" -> {{None}}, "Rows" -> {{None}}}, 
                GridBoxItemSize -> {"Columns" -> {{All}}, "Rows" -> {{All}}}, 
                GridBoxSpacings -> {"Columns" -> {{0}}, "Rows" -> {{0.5}}}], 
               "Grid"]}}, GridBoxAlignment -> {"Columns" -> {{Center}}}, 
            AutoDelete -> False, 
            GridBoxItemSize -> {
             "Columns" -> {{Automatic}}, "Rows" -> {{Automatic}}}, 
            GridBoxSpacings -> {
             "Columns" -> {{Automatic}}, "Rows" -> {{Automatic}}}], "Grid"], 
          Alignment -> Left, AppearanceElements -> None, 
          ImageMargins -> {{5, 5}, {5, 5}}, ImageSizeAction -> "ResizeToFit"],
          LineIndent -> 0, StripOnInput -> False], {
         Directive[FontSize -> 20, FontFamily -> "Helvetia"], FontFamily -> 
         "Arial"}, Background -> Automatic, StripOnInput -> False]& ), 
      InterpretationFunction :> (RowBox[{"SwatchLegend", "[", 
         RowBox[{
           RowBox[{"{", 
             RowBox[{
               RowBox[{"Directive", "[", 
                 RowBox[{
                   RowBox[{"Opacity", "[", "1.`", "]"}], ",", 
                   RowBox[{"AbsoluteThickness", "[", "2", "]"}], ",", 
                   
                   TemplateBox[<|"color" -> RGBColor[0, 0, 1]|>, 
                    "RGBColorSwatchTemplate"]}], "]"}], ",", 
               RowBox[{"Directive", "[", 
                 RowBox[{
                   RowBox[{"Opacity", "[", "1.`", "]"}], ",", 
                   RowBox[{"AbsoluteThickness", "[", "2", "]"}], ",", 
                   
                   TemplateBox[<|"color" -> RGBColor[0, 1, 0]|>, 
                    "RGBColorSwatchTemplate"]}], "]"}]}], "}"}], ",", 
           RowBox[{"{", 
             RowBox[{#, ",", #2}], "}"}], ",", 
           RowBox[{"LegendMarkers", "\[Rule]", "Automatic"}], ",", 
           RowBox[{"LabelStyle", "\[Rule]", 
             RowBox[{"Directive", "[", 
               RowBox[{
                 RowBox[{"FontSize", "\[Rule]", "20"}], ",", 
                 RowBox[{"FontFamily", "\[Rule]", "\"Helvetia\""}]}], "]"}]}],
            ",", 
           RowBox[{"LegendLabel", "\[Rule]", 
             TemplateBox[{"\"\""}, "RowDefault"]}], ",", 
           RowBox[{"LegendLayout", "\[Rule]", "\"Row\""}], ",", 
           RowBox[{"LegendMarkerSize", "\[Rule]", "14"}]}], "]"}]& ), 
      Editable -> True], TraditionalForm], TraditionalForm], 
   FormBox[
    TagBox[
     GridBox[{{
        FormBox[
         TemplateBox[{"\"\""}, "PointLegend", DisplayFunction -> (StyleBox[
            StyleBox[
             PaneBox[
              TagBox[
               GridBox[{{
                  TagBox[
                   GridBox[{{
                    GraphicsBox[{{}, {
                    Directive[
                    EdgeForm[
                    Directive[
                    Opacity[0.3], 
                    GrayLevel[0]]], 
                    AbsoluteThickness[1.6], 
                    PointSize[Medium], 
                    RGBColor[0, 0, 1]], {
                    Directive[
                    EdgeForm[
                    Directive[
                    Opacity[0.3], 
                    GrayLevel[0]]], 
                    AbsoluteThickness[1.6], 
                    PointSize[Medium], 
                    RGBColor[0, 0, 1]], 
                    PointBox[
                    NCache[{
                    Scaled[{
                    Rational[1, 2], 
                    Rational[1, 2]}]}, {
                    Scaled[{0.5, 0.5}]}]]}}}, AspectRatio -> Full, 
                    ImageSize -> {10, 10}, PlotRangePadding -> None, 
                    ImagePadding -> Automatic, 
                    BaselinePosition -> (Scaled[0.1] -> Baseline)], #}}, 
                    GridBoxAlignment -> {
                    "Columns" -> {Center, Left}, "Rows" -> {{Baseline}}}, 
                    AutoDelete -> False, 
                    GridBoxDividers -> {
                    "Columns" -> {{False}}, "Rows" -> {{False}}}, 
                    GridBoxItemSize -> {
                    "Columns" -> {{All}}, "Rows" -> {{All}}}, 
                    GridBoxSpacings -> {
                    "Columns" -> {{0.5}}, "Rows" -> {{0.8}}}], "Grid"]}}, 
                GridBoxAlignment -> {
                 "Columns" -> {{Left}}, "Rows" -> {{Top}}}, AutoDelete -> 
                False, GridBoxItemSize -> {
                 "Columns" -> {{Automatic}}, "Rows" -> {{Automatic}}}, 
                GridBoxSpacings -> {"Columns" -> {{1}}, "Rows" -> {{0}}}], 
               "Grid"], Alignment -> Left, AppearanceElements -> None, 
              ImageMargins -> {{5, 5}, {5, 5}}, ImageSizeAction -> 
              "ResizeToFit"], LineIndent -> 0, StripOnInput -> False], {
            FontFamily -> "Arial"}, Background -> Automatic, StripOnInput -> 
            False]& ), InterpretationFunction :> (RowBox[{"PointLegend", "[", 
             RowBox[{
               RowBox[{"{", 
                 RowBox[{"Directive", "[", 
                   RowBox[{
                    RowBox[{"AbsoluteThickness", "[", "1.6`", "]"}], ",", 
                    RowBox[{"PointSize", "[", "Medium", "]"}], ",", 
                    
                    TemplateBox[<|"color" -> RGBColor[0, 0, 1]|>, 
                    "RGBColorSwatchTemplate"]}], "]"}], "}"}], ",", 
               RowBox[{"{", #, "}"}], ",", 
               RowBox[{"LegendMarkers", "\[Rule]", 
                 RowBox[{"{", 
                   RowBox[{"{", 
                    RowBox[{"False", ",", "Automatic"}], "}"}], "}"}]}], ",", 
               RowBox[{"Joined", "\[Rule]", 
                 RowBox[{"{", "False", "}"}]}], ",", 
               RowBox[{"LabelStyle", "\[Rule]", 
                 RowBox[{"{", "}"}]}], ",", 
               RowBox[{"LegendLayout", "\[Rule]", "\"Column\""}]}], "]"}]& ), 
          Editable -> True], TraditionalForm]}, {
        FormBox[
         TemplateBox[{"\"\""}, "PointLegend", DisplayFunction -> (StyleBox[
            StyleBox[
             PaneBox[
              TagBox[
               GridBox[{{
                  TagBox[
                   GridBox[{{
                    GraphicsBox[{{}, {
                    Directive[
                    EdgeForm[
                    Directive[
                    Opacity[0.3], 
                    GrayLevel[0]]], 
                    AbsoluteThickness[1.6], 
                    PointSize[Medium], 
                    RGBColor[0, 1, 0]], {
                    Directive[
                    EdgeForm[
                    Directive[
                    Opacity[0.3], 
                    GrayLevel[0]]], 
                    AbsoluteThickness[1.6], 
                    PointSize[Medium], 
                    RGBColor[0, 1, 0]], 
                    PointBox[
                    NCache[{
                    Scaled[{
                    Rational[1, 2], 
                    Rational[1, 2]}]}, {
                    Scaled[{0.5, 0.5}]}]]}}}, AspectRatio -> Full, 
                    ImageSize -> {10, 10}, PlotRangePadding -> None, 
                    ImagePadding -> Automatic, 
                    BaselinePosition -> (Scaled[0.1] -> Baseline)], #}}, 
                    GridBoxAlignment -> {
                    "Columns" -> {Center, Left}, "Rows" -> {{Baseline}}}, 
                    AutoDelete -> False, 
                    GridBoxDividers -> {
                    "Columns" -> {{False}}, "Rows" -> {{False}}}, 
                    GridBoxItemSize -> {
                    "Columns" -> {{All}}, "Rows" -> {{All}}}, 
                    GridBoxSpacings -> {
                    "Columns" -> {{0.5}}, "Rows" -> {{0.8}}}], "Grid"]}}, 
                GridBoxAlignment -> {
                 "Columns" -> {{Left}}, "Rows" -> {{Top}}}, AutoDelete -> 
                False, GridBoxItemSize -> {
                 "Columns" -> {{Automatic}}, "Rows" -> {{Automatic}}}, 
                GridBoxSpacings -> {"Columns" -> {{1}}, "Rows" -> {{0}}}], 
               "Grid"], Alignment -> Left, AppearanceElements -> None, 
              ImageMargins -> {{5, 5}, {5, 5}}, ImageSizeAction -> 
              "ResizeToFit"], LineIndent -> 0, StripOnInput -> False], {
            FontFamily -> "Arial"}, Background -> Automatic, StripOnInput -> 
            False]& ), InterpretationFunction :> (RowBox[{"PointLegend", "[", 
             RowBox[{
               RowBox[{"{", 
                 RowBox[{"Directive", "[", 
                   RowBox[{
                    RowBox[{"AbsoluteThickness", "[", "1.6`", "]"}], ",", 
                    RowBox[{"PointSize", "[", "Medium", "]"}], ",", 
                    
                    TemplateBox[<|"color" -> RGBColor[0, 1, 0]|>, 
                    "RGBColorSwatchTemplate"]}], "]"}], "}"}], ",", 
               RowBox[{"{", #, "}"}], ",", 
               RowBox[{"LegendMarkers", "\[Rule]", 
                 RowBox[{"{", 
                   RowBox[{"{", 
                    RowBox[{"False", ",", "Automatic"}], "}"}], "}"}]}], ",", 
               RowBox[{"Joined", "\[Rule]", 
                 RowBox[{"{", "False", "}"}]}], ",", 
               RowBox[{"LabelStyle", "\[Rule]", 
                 RowBox[{"{", "}"}]}], ",", 
               RowBox[{"LegendLayout", "\[Rule]", "\"Column\""}]}], "]"}]& ), 
          Editable -> True], TraditionalForm]}}, 
      GridBoxAlignment -> {"Columns" -> {{Left}}}, AutoDelete -> False, 
      GridBoxItemSize -> {
       "Columns" -> {{Automatic}}, "Rows" -> {{Automatic}}}, 
      GridBoxSpacings -> {"Columns" -> {{0}}}], "Grid"], TraditionalForm]},
  "Legended",
  DisplayFunction->(GridBox[{{
      TagBox[
       ItemBox[
        PaneBox[
         TagBox[#, "SkipImageSizeLevel"], Alignment -> {Center, Baseline}, 
         BaselinePosition -> Baseline], DefaultBaseStyle -> "Labeled"], 
       "SkipImageSizeLevel"], 
      ItemBox[#3, DefaultBaseStyle -> "LabeledLabel"]}, {
      ItemBox[#2, DefaultBaseStyle -> "LabeledLabel"], ""}}, 
    GridBoxAlignment -> {"Columns" -> {{Center}}, "Rows" -> {{Center}}}, 
    AutoDelete -> False, GridBoxItemSize -> Automatic, 
    BaselinePosition -> {1, 1}]& ),
  Editable->True,
  InterpretationFunction->(RowBox[{"Legended", "[", 
     RowBox[{#, ",", 
       RowBox[{"{", 
         RowBox[{
           RowBox[{"Placed", "[", 
             RowBox[{#2, ",", "Below"}], "]"}], ",", 
           RowBox[{"Placed", "[", 
             RowBox[{#3, ",", "After"}], "]"}]}], "}"}]}], 
     "]"}]& )]], "Output",
 CellChangeTimes->{{3.857933888859769*^9, 3.8579339355980988`*^9}, 
   3.857934043703765*^9, 3.8579341452146673`*^9, 3.8579342525416994`*^9, {
   3.859923902950222*^9, 3.8599239274717035`*^9}, {3.8599240470873065`*^9, 
   3.859924049160781*^9}, 3.8599256064574966`*^9, 3.8599256606686115`*^9, 
   3.859925699924103*^9, {3.859925751063582*^9, 3.859925796888864*^9}, 
   3.8602703073962836`*^9, {3.860270386373807*^9, 3.860270430109762*^9}, 
   3.8602707780060835`*^9, 3.8602708817069798`*^9, {3.8602709375732636`*^9, 
   3.860270959848953*^9}, {3.8602710059795485`*^9, 3.860271093874118*^9}, {
   3.8602711371958227`*^9, 3.8602711562141204`*^9}, {3.86027120879692*^9, 
   3.860271280399907*^9}, {3.8602717132993755`*^9, 3.8602717883013306`*^9}, 
   3.8602718455623283`*^9, {3.860271945293372*^9, 3.8602720022470737`*^9}, 
   3.8602720490090036`*^9, 3.86027496879996*^9, 3.860275123509781*^9, {
   3.860275906037399*^9, 3.8602759511052504`*^9}, 3.860287368792219*^9, 
   3.860287535347953*^9, 3.860287819304452*^9, {3.8602879181931486`*^9, 
   3.860287936303446*^9}, 3.860533090677806*^9, 3.8605332055665345`*^9, 
   3.864233562330895*^9, 3.8657094077375736`*^9, {3.865709515957408*^9, 
   3.86570953652639*^9}, 3.865709749165386*^9, 3.8657098875166025`*^9, 
   3.86571159528113*^9, 3.874254220168849*^9, 3.874254296107456*^9, 
   3.874254770933134*^9, 3.87425498914692*^9, 3.8742556443903956`*^9, 
   3.874255723448169*^9, 3.8742557694079204`*^9, 3.874255863759613*^9},
 CellLabel->"Out[71]=",ExpressionUUID->"a701eb8a-c27b-4add-a680-2df84d855e15"]
}, Open  ]],

Cell[BoxData[""], "Input",
 CellChangeTimes->{3.864233668416009*^9},
 CellLabel->"In[72]:=",ExpressionUUID->"18f946e7-ce00-4c52-a198-897bb85c19ea"],

Cell[CellGroupData[{

Cell[BoxData[
 RowBox[{"Show", "[", 
  RowBox[{
   RowBox[{"ReceptorBindingNoCholKineticsAll", "[", 
    RowBox[{
     RowBox[{"2", "*", 
      RowBox[{"10", "^", "5"}]}], ",", 
     RowBox[{"7.6", "*", 
      RowBox[{"10", "^", "4"}]}]}], "]"}], ",", "solution1A1Bnocholplot", ",",
    "solution2A2Bnocholplot"}], "]"}]], "Input",
 CellChangeTimes->{{3.8579333135593977`*^9, 3.857933313939927*^9}, {
   3.857933879476674*^9, 3.857933880256485*^9}, {3.8602709169117823`*^9, 
   3.8602709177498713`*^9}, {3.860271286019085*^9, 3.8602712896229362`*^9}, {
   3.8602720157758303`*^9, 3.8602720198679886`*^9}, {3.8602749391174564`*^9, 
   3.8602749488664756`*^9}, {3.8602750471785507`*^9, 
   3.8602750516348953`*^9}, {3.86027509816761*^9, 3.8602751035282483`*^9}, {
   3.8602751565370145`*^9, 3.860275161282603*^9}, {3.8602759649530635`*^9, 
   3.8602759761670437`*^9}, 3.8602873624939322`*^9, 3.8657095430084057`*^9},
 CellLabel->"In[73]:=",ExpressionUUID->"a0b022df-8415-45a4-ac5a-1a6895c9207e"],

Cell[BoxData[
 TemplateBox[{
   GraphicsBox[{{{{{}, {}, 
        TagBox[{
          Directive[
           Opacity[1.], 
           AbsoluteThickness[2], 
           RGBColor[0, 0, 1]], 
          LineBox[CompressedData["
1:eJwd13c4l98bB3Aju7L3Xh97S/Qr5yYhKpRVZhkhIZmlyCpbScmWbElCVkQK
TfVNIkQkfD6FrIz4nae/nuv1xznnvt/3dT3PecRP+R51o6GiovpOTUVFPP+Y
+uSY++brNjEnc8VTRvfGusrIviNdRjMCP9eK+/3Rm18TXkmkZOR6u+dZs/5V
NPdof6I3KRctZVaWdtrfQZE8C0L2pCokP/QsqJWlHL3qMvl+jNSK1j8zKt2o
bkRVwRzm9tueogjJ+ZdLu5pRcEL4/eSlp4jW3cN19nELYnx03GOhvwMJ/efy
9eXDNiRPs3OkJfsFGhVbyeJs60C++UE9ZqS3SDAi9NUt6EbateOkSN53qOav
fADXTDeicpXVP7GtF9289tNd4kYP6glOz0tc6kVnuwdsNodfohN5vifm+z+g
5++3ikTc3qCwX5K9Tdmf0JDi6toOgfeoPTGx+TBpBBlb/zr8JrAPtc4MvGYp
G0HtEZkVB1v6UIuxzEiPwleEoo6FytF8QnY0J6kK+UbRLhffP/yJn5BV67qE
qMgYep4R82omox+ZaKl58MqNI3GJlaKs2wPI+Hu/X5DXOEJx8dIMfQPI6Obl
0L6KcRQT+fP5T/ZBZPD7VXya8gQKWm9IVosfRLpV7vdZNb8jBqpYi8cBX5AG
Kfs3A/qByH7sD9+pDyP1Pv1194gfSHys4FOkxzBSjZ6mfdH+Az15dcCjM2cY
KX/T4o42mEIGq11aK/QjSDb3/W4qk2lULjvrqPNxBAnxMFz6Y0lGdzqNz8Qp
jSI6en+Gaa9ZNJ7/tdYidQxNHQxnXSiZRW3p0yLFhWPoZVIi79+JWaRcCa/6
6sdQV/x/addU5lDYiy+y3UNjKIHjV2F22RyiNWi/Qi3zDXFJSHZ25swjjTbt
Qoa6b4ikl7SNO3YB0cutnzBsHEe842mMmfcWEC9l+Hhy9zhijMncLvpsAdnV
HBFv6h9HM90lXHJUiyivZfvSk6Vx9MC8Q2rfhUV0vdLvZZjqBNJ2XjFw81lC
UY+GOBgKJtDB8JMxddYrSPSTd+Mj3+9IPaXdsCBgBanru1jkXvyOhPLEGZNu
rKBMA4NP569+R3OtY/Gub1fQhzv3DUdzv6NbmydTOQ3/IKbwB+zPXn9HE5dO
ZZ3btYpS80r1PkhNoogwl4dKXOsobuzdCFfXJPJKfObPr76O/saNexT1TiLL
bElNOvN1NK1MspYenEQyLeP1QwnriJ+64NMCZRK9XXdpSaDdQHUHRnresv9A
Qhddu6Z/b6DSlninW7Y/0ONQt+Gi95uoNYTZVPnLD1Sse6Zf4PcmesirfTxu
/Ae6RXvufQrHForKTZ38SP6BgpLCnoce20J9c7Cxb+MH0ipIu3+4bwsVKA1Y
2glNIbuJ0dYL3lRgcHGBfej4FBpkYU2R8KOGWRa3C7Uvp9DRX+zbHSKoocTc
d9Hq/RR62csVdzuVGqzPCpiQ+6dQU7pA1PaH1MDC/GxifmIKZYqSgpfnqeFl
rb3Duc0pdEJjn9PL8zTgILfz3SGVaTRw4oyKfzAtbAsXMmKMm0bx34y8b8fS
gmW3PmkpaRrt8ZIqa0mnhVcfZR4O3JhG2aHDEgy1tJC2o4I2PnsaOWeY8WTP
0UKUkaJc3INp9KNP4+9zz21gPc7es+PjNFoy33jJb08Hu/XNPZJ4Z1Dx588M
6AwdiJjbisQLziBr5zoD1wvYtFGSEaIzqMHXp7Uqgw4SHzwytpWZQWHJow/3
99FBc1TZ3iatGUT7ujPj7BF6GDnkknnEcgaxGyW5twMDaGsH99MkzCCDshak
YMEAv4u+ekUlz6AQFgpf+kkG0C0Wrvh7fQaNvjN55RHJACn6Gqe+ZsygaltG
VbZOBnjcpjRhWzyDzL2iVh2NGOEWb/Os0tMZlJoUmrhxmAki5wXry2dnUOds
qZu7IxNoLpouBP6eQX8sPuv2+jCBT7mtwt6lGeTMs3u+MIUJzOFwdePaDFLN
W7Qyfc8E4aGxLBfoyKi32lc005IZ9HcpjfAKkBHbR7ea3XYs8MJTXogGyAh+
6s1YnmGB+1/Hfqvrk5EfvYiE/0UW0B9JnXMyIKP32p+uV2axwELjl7AqYzK6
kWN4TnyIBd7soc8WsSAj7tMyqiwO28H/2oci85NkJLA2dX/EcQfwOj5IlQkn
IxPO59/XfXbAzZ32DdMRZHRBsUCYP3wHCBTRvSmNJKMvjseTjuXtADte5w/C
sWSU/azHu/vrDqD3HhgZTyQjkaRyhRrnnSCd7pU8cYeMJMW8y2JOscKEpIXc
l4dklDgiXpB0jhXuRjNHKT4io+Xs/oz0CFbQOH/t8cVaMurm33+tKJcV2vqa
Wzkfk5E3p8Dp54OsQFXrViLfQkZ2tK43IuXYQI53YHL5ORkVLbObdxSwweoY
20PRz2Q02EcxNSxjAwWrzV71ATLaWddl9LKaDXLJn9UMBsko5Pwl9KGNDVjD
G9tPDuF+56aUvw2zQazchOe1UTL6Nd22g0aAHY79Ons0doqMtIfPvtK7wQ4a
ew3arVfIqErOn9sjkx2cNGn4TP6QkVRQkFPyXXZofj7T8b9VPC/W8IXBGnbY
bj4mJrBORtOQKhjwHzt4GpGPPNsko8x7NWeKuThgwb9svYeOgjbOrLCw3OaA
ez5SLs0cFOTfsG6llscBV7ejnMucFDS1jSrfpoQDSmVzI4CLgj7mMGree8wB
g6/DDz3lpqD77/jt933mAF8H+T3VfBTkqLG30pefE04ta54/JkJB7WsRhz5m
ccLSzg27elm8nt9/2beQE3RuRJUay1HQpLZLPksFJ1CML9MNYm8PPrCo38QJ
zpJfl1flKch6gSn74WdOSDF7NaasREEz5BvkZG4uyFvxVPBRoyCu4XvxB1O4
QFLt0elDOhRE2kjX/H6LC7RFXl1/hq0jeHUkIpcLrnUprOrswfUd91RvuM8F
erOx0VL/o6CyPqVB0msu2JynfzC3l4J039bLbWPihvRmcHQHCvJo6+5ujeSG
nhutOu8MKWhVh01CM54bHpr1nVY2oqD4WpuLZde5wa654G8idkXZpNLNfG6Y
ba06ZWxMQb/StqV5tnLDtbYF+YaDFBTgAQ5ca9xwp3E1J+wQBUWwN8x7nuOB
RlU55TwLCmJP3DL5GsIDJ1kSmX9i36U3umcZwQNB5Tpee45S0LP1PmuUwgOX
ihfr/8Omn1xo5rrPA2YjpCwqSwpKbFKJbZvigeC8Mk0Dawq641IiwO3MC/sn
TOuDT1CQtylfh6IHL1zrnettwdbViPM08OOFpsjc89R2FPSN5kzD+QheOPkF
LOOwFe8qW3/I5wXNdwMZafYU1Dpadz1ljBciA5mmbjhS0LhDJyOzCx+YaL1v
0DtFQfUHdlWLn+GDj4xJZqHY15SKbXTO88EQx4OYamzFv1eLPaL4gOpTxQdh
FwoKyjY16CrkA0emJtpFbMYvH8KjJ/hAfE3fIsWNgpRsx5Y33fgh/FZra4wH
BWVzoM2Es/wgpr9x4QE285tsOv5AfpjtbV/4jD2lZ8ulEc0PVTYxQgqeFHRP
4Z3a6bv8UL5/r/VrbIGtFu93I/zw23Sik+YMzq8441uejQAkzJVZ6p+loEDn
5WlFJwHIYW51d8WeELCcb3QXANqSVr1Y7PYUVqqPgQJQdKD/WA92WGisMONN
AdiuXjh/yIeCfh8KsPXrFYAXMckOJr4UNLJg9hYOCsKK6X1tsXMUlCzYL+ln
IQiPRsrsdbF19zuG5h0XhKqHA6b22Hk3vKU2PQXh/IZJ0m1sZ7W4C83xgmA7
llDE4o/z9ukgab0WhKUpptAZ7KlpzXAFMyG4+lyKLiaAgjLYWz6esBECOT92
rRxsY5398vFOQsB8OGdvHXbZNYu+KV8h0Bd882oC20vGR6E4VQhOWbWs6QVS
0E/Xkn6xD0LQlG3+aRH791d+VR4rYXDXW3PUDaYgMZcVTVEHYRDUOOlrgW02
+VFH1k0YGFyXHV2xKykp+/cECgO1eepQHLb7Kp2NY7ow0M122vyHPcjx+1Jx
nzD0CZdedg7BeR54+UrLWgRqxOtmXUMpaK67pBc5ioDRs75DAdgih2L6jN1F
ICszLSUK+8JR+HoiSASYdSJeFGBrOtX/vnxLBKbFezaHsEtD7vJ3fRKBD8yh
rUcuUFBqxYXTNjaiYF+9q1DsIgXZUR943ecoCuesuVUVsUk2rGqW7qIwddq9
fDd2C829NfNAUeCi/nD6CPbU8TdJJmmicDiUlukiNmIUq933ThRkp/w3e7GD
a05R3ZAUg9Jpm4t+YRRkP9ylbiEjBseWj/wMxdZnVHJjUxCDei1+8yjs7Y4r
PcnqYqBjHDeVjn2XKTEtQQ/bLeZ0E/Zb5zpSjJMYHEV2j6gu4fpYGQ+HZIkB
W4y3WBR25dyV4mt5YrBSdy4iAVv9w/pWRqEYqAeNvU/DRumzNY0VYlCh4Xnw
HratYD/ferMYPElYSurEjpcpnrg0JAZ2x3dF0VzG7ydkEBYlLA7OcSeaA7AD
xFv70sTFQXE/e/BF7DUabZV70uJAY8EjE4nN8ELhW6eSOHyqdHFNwRY7xGlM
rysO42RJ6zLso7bfOOMcxYHRb1X6C3a9X0RFcp44kCydVrTC8fnNc7XHC8VB
K5eZbi+2E/3JVqkScTj65BqzHjZjtt77pipxmJPS+WuCfaKLZmXyiTiwr3RE
OmJvCsfooyFxEJ6v5I3GPvAqbmCWTwJcVKqe9GAL8Kx9axKSgGhO8tAb7F/O
XpQYMQl49eXi0nvsW8smW4KyEtDQ2sMxiD0lvl3aeLcEaNic2ZrGTgxJ9su3
kgBW5sBSxgj8vZJOY7C4IQHvfylc0MM+KMOnffaWBORxl4gcwG6VzfGIy5QA
MG1uMcYuUyjpab8rASPRo9/NsC+rNSeoP5KAitzQnw7YsvvGWbk+SkBHR/iX
EOwwSw2+fm5JKCsRCyjHnrdqMF7gl4QK6p3O97HdbfaFsopIQuiVz4bV2BYn
jAaNSJLwQ12Rrh6b5GyX3aAlCWJiYwfasXvPRIll2khCRLf+10/YUlH/yTrc
kYQ/s/eKN7Fta2jV3HMkwaq2YIHqCu53TEPHt0ASbl4r2kuLvYRuHrxSJgmZ
/KMdDNgvNiy9iholgZcyl8+G7Rn0qeLngCTEnA8uE8eu8hxQviwgBU258lx6
2N8ymHZfFZGCq+/8f+lj83broFQJKRiZuPrcADuClGl2V14KNvJVvYyxLcZP
+L3YIwUpdySTzbAX7Yce7rSTgojagAMO2DrmXzXzsqRgsyn/ehB2yxTdz1N5
UrB6cXkpGFv3imIRqVAKHjDtsA3FNqgJ5a4ql4I6pkTuMOwjXFzLLY1SQM+u
G3QF+9Rn48eD/Xj/8b73CdgJzjU6PFzSUMl7jzEPe+fq5/kBXml4EdGrkI+d
en2rLEdQGgyKpQ8XYN/qOCQgLSkNHKes4wux86V+rGmoS4OlrsxsCXbtlGCL
hbk0zN3UcKvGHvaL0U1KlIaGhTHep9hUT58K302VhqPpH/nbsaVYNzbqb0pD
1BSNQAe2133/5tFsaVCtFuHuxP4z7aSteV8aEoVKlruwOVz2qH95Iw21Mrme
77CNrWal5VhJYLC+R2oY+8w9eTpdThJwCwYvEE5ecJs4ykuCD6PG7SPYfdeH
7oaJkqDyTr3tKJHH2x7RXhUSjAetB41jXzK6xx9sToKDKarnp7FrdI7veH6d
BD6PAy8sEvX+js++mU6Csayv3EvY6eUtCq53SPBn6XA14RBBMRPaAhJoX0ff
lon5/J2M1asmgYp43p5V7FdPA6ha35LAQUCn9S/2hFHqQj2LDBhUzgrQR+L7
HlVHZCyrDDgJ3LpDuKthgd2aUwbiBHx4GbDL5WxUlwRkILqogY0R249F5KyG
vAzw1Y2uMmH/fVsx+cBYBtxYH5fswOax7hoojZEB5+baEC5sw733wC1OBmwL
p4cJB0tcKRFPkoH23WH63Niff+0JzLwpA1aPWpl4sLOuVrElFspAMGd/Ki+2
WGO6kW+7DBScNowUwJYXcq3b9VcGMu8O/hHFPkGjJ/SbShZYBitNxbATpoSj
qrbJglnKag5hSm2/ucx2WZDrpNMTx35w2JTCJygL25Oorkhga4arS25oywKN
qc60FDb6RnW9I0AW9BaineWw2cJ/i/SGyIJO4kYZ4W+CE5XDYXj90eXfhKOt
urr/RMsCfX5AlDz2y+4kKpV0WXB83ZirQOT7QMAvq04WqOkKW5WwvcM0zQKW
ZYFJp7RUDVuXnzR8ZU0WLlysGyfMWs97JmVTFt+P7UTUsWtm12LL6eXgZEPw
DcIrp9pbR3nkIMaaOkgDO/LgEeXDu+WgbjeHwi7sOzweO0ghclDkumGhjd0g
ZG7666IcCMqfvEz4s4R2XH24HHjwXConzKfCSGd0VQ6MLYeodbBvGZVunL4l
B25rB+4TvhkyRS6rlQOmTPWVPdjJgx4vleblYDno04l92FWj5ozLi3LgUMsW
TvjNpLZh6x85yMplLyS8fYGx4wiVPDh4ec4QTmApa/RllQfdgMtButjX9k6X
PlSSB/MR62hE9JPreXWXlzzI3TcJ0cPWt3OnHPGRh68k2wzCtHwuFh7+8hBM
UmogHH3dXjDrgjz4nFdZIRwbbfaAKkEenDwL/PWx47x29b+qkIdQSpbTfuxU
LWqZUz/lQUP5KdcBbPOFvwkX5+WBiTZamTB79drczSV5kLQTMCZ8Q26xqeuv
PMS/bbtAOE3oxxGlnQogbLk8TPgWzZugP8oKUOBpnW2InfM240WynwJMaDOs
G2ELNQJteoACVKwfZTXGzi6cQlkhCrDPOkyScFaIdmNJhAJYr3uYEr4j8bni
aaoCIL6aO4TTg3iv/65WgKxvXKoHsZNEbtlZzytA/geHAyZEvky6GfZLCgD2
j60IJy58/3hqVQGuFi+6EU7o3nXEl1oRjGwFYwnH+ffBNXZF2KYi+pxwzAsu
UpOaIoTmqOqaYl/ySZsT9lcEHrpm4UPYJh1qwyOBitD5Yps8YT6e3p68UEVY
VN+jRbj2yfZC8SuKkJjmcYTwzPZYK+lURWhQ779E2LYipEmxShGc3/MPENac
coj+34wiHP1PMvIwNs3eDb+Nn4qQISKdSLg3JdPhybwiSJ/guUX4zO5+LbSq
CG/le8oI3401n8Z3PDg1e76XMJv0/iMmJCWg/7UucASbfFKW7/gpJShJ7Cwi
fML7i8IZdyWw6K+tItwdlIwueSnBMc2bjwkXJSy6F/grgWqNWA9hp7qnddOR
SqBxO4BM+D/G48cuFCqBeB9JyQy7+UFcctYEPu92RRFh+aa9d+9PKYGWa0cl
4YzO2bo2ihKcKX/9iHDggNXw+KISPFVuaSesQiuhqEinDL/mmIcJF1o39bRI
K4OAfCy7OTGvvzPbRtyVQWJy2p+w8bmb3eVeyuDy2CKE8Lbv+xKDfZRh4FzN
JcKXX6dysgcpw4agwzXCfllaEgYxyqBorp9D2FonEpUXKkMgjfVzwhKB/BeC
RpUhP0iO1QL761THvv0TylBjGs1JONvem5ptShl4nvfzEuY2aLtWNqsMP+Y9
xAgzcrrdHtpUBiszLTXCv6qra/WFVcB6OcmCcBPFaHbnCRX4MfQ4ibBWcnZ8
t4MKtF7fc51wjcq8dORJFSiPbrhJuMw/037JQwUczhZnEc74Q+n5EqwCSYaH
yggHbbtxrzRdBeycm58R1hAaOq7/XgVi2YoXCVc9UV1a/6gCh2njVwjLO8Wk
1n1WARs5zzXCEneVu2RHVeDtLn6qo9gcslc0WWdV4JijHgvhP/xpDD70qpDt
2CRG+JO09rc9Uqpw5+4NY8IT7733A0kV9KklTQn/vlRw74CsKtyUfnCYMOsn
5tPmiqoQMdd0lLBx7DDZTVMVkqYK7Ak3TUYupRqogqF8gy/hvJI3jD9cVeGR
KF8a4apjNF4Ud1Ug5yulE27Z0no176EKpv7oNuHPNvlJG96q8F3UNutf/Yzn
OTgCVQE5ORYSjvbgE9oXowqxmp01hD3kXFTSilSh10PyHeH/ZjoKbMtU4akl
fCCsWynBJXJfFXQcjvUR5lT59qe0VhWMfe2/EG7VPNnR+kwV1Iy3JglzgZPV
zJgqSLvf3SAcTt3W9eC7KrR8Vd4iPNMhsidwWhU0C2qoj2G3HRgRoZpXhY+R
+fSEvUwdprip1GC/Pz8b4XZru4t6Impgm5QjTvj123dcthJqoHx5UJLwZ0OD
Kh+SGvBVsZIIz2kpjWUpq4FWsIs8YRHeLcNlXTVgc6lTJyyfcn50+341WKRq
1CS8i2EqVNJIDbZr1WsRPrTSW2lupgZk9tw9hC/03+WocFKDU/kkfcLXuxIO
fD6tBlao9QDh0scBIXR+amDyWvMg4U+3DUecItSgXKrTjLCG7UwZV4EaHNi8
bkd4UuDp3seluB96AUfCmcPp745Xq+H/i2RnwjQueku5bWpAL6PvRrj3bAbI
jaiBucr8WcLRqj7/vfquBoJ8f30J717Y7+7zUw3YwzbPEc4NmU14tKEGfqTJ
QMLeUYb9+wTVoVHQ49K//dpy7bTk1eGMDfWVf/VtLH9V1lGHb9Xu0YRvaZu5
yhirwxZH+FXCawElU6I26pDYdjSesOPDLW8+d3U49Gc68d98ftrMswWqA+PW
oRTC19wZ16jT1CH+0u00wj6XHgmgQnUokmtMJ2x10/F/YY/UgVXw+W3CEh21
Ycv/qYPX4vMswkwDTjkaE+pQOfsu5988Z5lb/RbV4Yv1r7x/+dLXj9zfpgH2
OfR3CT8RPrk1w6UBued/FRLeSPd6ukdDA5yO7Cgh/L+dAVfiLTQgVLqh7N88
Yy/pD/pqANV39krCjZuxtPLJGsASuq+K8KaC1l+aBxqgN5tQTdjg+PflL+80
oP/UbA3huNibc7VzGsBfLltH+O2j/TNJ7JpgOCDzmLDJjKXtjqOasDc1rInw
czH3F4k3NIF7mPSEsBRlWOPxW02oDdJp+zfPx1YFY8y7gEZ99em/fil8ESKH
dkFnTmgHYXuJIUe7pF3Q7Rb1jHAlhW7f/pe7IIIi1kl4vV5FUIFBCwpCCv95
r8P2gFF9LejfVH1OOIx2+nX6ZS0I7/b+5x5O9tsObVowrBf6zzxSOielqXbD
SGXRPxv2dMln7N0N3+J2vCAc7GO9yBy6G1iOH/5nLhfWoJiW3bA/P+CfH9p0
r2xt7YbQ+Dv//H8gVifB
           "]]}, Annotation[#, "Charting`Private`Tag$10043#1"]& ], 
        TagBox[{
          Directive[
           Opacity[1.], 
           AbsoluteThickness[2], 
           RGBColor[0, 1, 0]], 
          LineBox[CompressedData["
1:eJwl03k4VV8XB/BrnrnGIiRkSGRKItYqlUhRpFKGQiFUMiWVRL8yvVJJIUMi
lZKQiooypAGVIcks3HuLzBnfc05/nefznHXW+u69z1528OhOd3YajRbBRqOR
z6mtvqk2R9NNJ/7ejf75ldvkgpuqWp3KGdjtYC3mszkRPv7u9YpViQNlt8uP
z8neheEnZjHeKrfghs9RCW3vEpBRb3qx0JwJsluZwkt2vAST4CiddynZcCtJ
cuNZjgoIlxqV3a/yEPxKz9QoBFbD5wLbdwnj+dBTZN7mJFILbq2aEZPNBZCT
l//F4OoHuKDe/fd1SjFI1JYfKntcD++rLftsVV7CaVpmt6xkIzwMErPZz/ka
dmTd7tWVboKg6LN5ceOvIaJcvvaCZDPwPtnrMdpcAWHBhXKMyRZYwS7cXppS
BT8aw+dUvdpgRPKU8VBsNXgbrPlZY/ADXqgPJC07WwPGVXLSx+d+gNWOCtsL
B2rBPVX1e+LJDjiaHvjOWuUT6Bz3NuWX7gLDwh6V8EV1oLvG2eKXZxfQ3NQ2
OHDWw6ifctqZki54F3QtLWa8HuJa5xTHtneDQ9pRhz/Nn8FXMISXzbUHTNVV
LkXZfIFSyfPxOrd7QPFJ21Old19ge0XhpctdPcCsspC0f/4V1qx1rJDa2wuh
v5Xqn6c0wbUrK2Vu6feBS3DrvC2xzumRr5FFh/tgI/tlzV+xzVBHM3JyvtEH
QlLzUUvPtsAgv9vVq1N9cMukZVPEgVa4pyGonZzzE8Kr4/zlWlth/fkjIU71
P+Hwjk23i3d+B/7Z1he0qZ+g7V5AGzRrg6pNW/6yb+yH8piYF9tU2iHN9u9U
U10/vGR8+yCQ2w4K3OWeS0f7oXSLavs7jQ7gsfnCcJAcgH3sB2i3F3dCjO7f
2vf2A+DwmIeP3aETWKncjfTAAdjj8lD0QHInZL5x2elxdQB2vZxRXCrfBRbv
Va2PfBoAO59MjTPOXXDYLTNRmTEAO2Ut9H+kd0GCeninANcg2IQkbkpW6gYt
4YlHpw0HwdJAx2OReg+sVGtvvZI4CFv6mo8FevXARYN8G7cHg2B+9czJxvs9
sLb00d748kHYOPI+6opWL6zv2FcmzBiEDRl+V0aO9gKXzJrTXnODsN5GOmXH
416Ite7P1KczwPThoTwRYt8FM8Ydl+szYJ2jULFvQB841xaY2m1igLFg4cuP
xX1Q/+jEcnZ7Bhh6sdVHr/0J0/fy6YwABuippIzwQD/MFsdIWuczQLdxw8yh
sH4oanES+V7GAO2IQY6q8n4wP1yWzPaeAVrdBpIRGwfA8c7dkBW9DFC71bCG
ZjkIylX959eKMUFlWzA6Rw/CrWpPt0FZJiyflbd4+WEQrs3CaQtVJig6eDuE
WjNgZW1etpIxE2SleE5P2THBIej88tPOTJCpzIvcnciEWt+au6zDTJD2t4sr
bmZCco7KTrljTJD6nJHm78AC6a2zu96dZQI9bl3FsPMvKEv6kBiawgRhk55a
64xfELFQ+WP5bSYIsS59edj9C1ZFWsan5jKB37K519v9NwylqgvNFzGBi9uP
Z9BrCI5YKejlfmDCgMVZkdGcITBuPqJxtYHIERuzaK53CCKKrs/tb2JCddSX
KxdXDUNrdGtbdAcTosV+307JHQbzFNGJwGEmhBaO5SyrGYbCwEl7zzEm+NrP
3M/+OQxtM8/scYoJNjd5C/OV/kC8qbJy2gITJBSV3r5N/QO75crC9IRYwPVW
vcai9A+UagT950RnwYS79odPrX+A/jnq+glxFrTkmnxtWTQCGZ9+6jhJsyBV
Z08v6/II/MxaGN6ozIK4L04Dx/NH4ONGY4F6FRaEBbizJj6NQOzT15EW6iw4
+MxvjCY4CuHf5s/zabFAZX0sp+SFUfhld1Op1oAFi3qu8N7MGoWv26IYXw1Z
wBt5U3Dpm1Fg5ppGNRixgFGTI6FOGwOV25q9GaYseGRToWwSMgaXJ3W4cjex
IH2kRq0iaQzm1Cc+WZmzIOFq3Urzp2MgJBm4rm8LC/xb2vR3jI1ByIK1yfhW
Fhi6TG509x2HnkXn52/sYIE6+/wWRsw4LM6xlWbuZIFMFue2o/fHYckpv0V6
diyY7RfddXJgHIwGogvu2rPg9dGV7rEHJ8C2v29Eex8LHovqeYqdm4Dd9v/d
h/0syHyy1ud62gTwlj8QN3dkQcTk5oCMtgmI6HJ6hs4ssDh7ILLIfhJYyzC6
9yALdP9XvjnDfxIsdvi+eebKAtm0ZbyxCZPQXqJjd8mNBcMvu6LcPk3CVo7N
sosPsSBx/kC8+OYpuC/YrjHlQey3cMWOBdcpmKw1V8/yZIGXvKI489wU6GyV
S9rqxQIT0+5rFWVTUNgUvj72CAt6Tx9MPr76L3yMrZ1v92HBp9iK/Y62f+E3
u85zT18WlKQqylsc/wte5s+qhwlHl3WnK+T9hS5pLhw7SuSdO5hdpzwNxqfu
6n45TuQVenP4xYZpOLf56RIzPxZwyymp57hMg5latXA+4W/reu6fSZmGYLsJ
p3MniLyhro81JWZgxj3+OUcAkTfmjZ+07gzUsimwOxG2S1HS57KZgRG2ht4i
wqqlPcVt0TMQsHZJmVMgkXfGtTSaYxZM+Ty9EoOIvAJvTwctIy67f6pJB+HM
JcrgCrPA72unqBLMggDj3nKjU7MQcMdv50PCsqfcqgdHZqGkRKw+9ySRN/rt
xUb6HEw474rrJTx8U9myXGsO6u/5vZQLYcGb570fkrzmoCbPIzWasNe022fz
7jmIDKr3tT9F5OWvvKJHmweruMIvkYRNZJbvWio/Dwma5hNPCNON+pon9s6D
bOf6m4KhLHh60v3HnYZ5CMpIN8wnnG16pFlmZB4ai/dlfyOcyHG84X9iC2Ak
Vd3NdpoFgbGhlSdtF0CnjYu1nbBBxpW8bY0LcO3GFv02wiqHbuRUjC/AdiN7
njnC0dfq6pcI0FBt06kB2TMsOOXQWBuvQcOksqsTewnv6+18GeJNwydyKX3v
CH+u6jEuCqUhrwL29xC2zP1ZMhRDQ/6e2+pzhI18WQVueTRM5w2P0DxL3I+p
yeztv2lYP/pq5QXCCa3TSpfmaRgcrF15kzB/2Vz6G2E2vF6VXPWQ8PQ5jmTD
VWyo++GaRCPhVgGR/ykeY8PWcTfrJWEs2PlbVNAxjA1PbDmVrkG4tl7i0vV4
NvRff/ykMeHn12TOCz5mwwCGZ8NewjeXqgRN/GHD7IvP/C8TFmNXH9NmZ8fq
8zcO3CIc1atx/IgYOy7N/zZ0j3BIrs6RTl12HOnQmq4g7KBn4lx7gh2dDRcE
hwh/lsQ2zgh2LH3mYvmXsOXUhr1wlR2/iGxdx3GOWH/ZFtvCQnaM9p3eLEVY
xtzO/NY4O74NcNFZSzhBfffbFi4O1IhJ37aeML+gw3pxKQ5c16ShZUF4ut7Z
+KIBB645KmO2h/A3hyOr/II48EmwzuAJwlHd5t7XL3DghZT4wZPkPC/l3NJr
HJhT+d/rs4RTTv5Q5CnkwMWPLkxEEXZJspZKGebArJO022mERRVW2pYvcODt
bLOgLMIVObzxP4U58WTlyhW5hJWflvPpaHKilEPqqgLC/Y16c5WenPg29/vn
CsJJjnQjZjAnjgm+KKoivKWPFUi/yIncpozTtYTvjd0ZdsjmRJ6OmdcNhH3F
F/cOdXPi3iKz5R2ElyaPKUiOcKLH82+bugnXKzY4GrFxYaEvbUcfYV3dqOaI
pVy4QlhFnUl43Ga2Vno/FzLju4bGCWe3tPDAES4sLZ0/MUXY3qVoo1sIFw4l
NfycJlxy1PflwyQubPLbfXOBcGhc52OzRi6UXiq3iTecBZpSZb89ernwGC7b
yk+4PfWGRtwoF/7Q3WsmSBjzdt5pEeXG19/uCdAJc3x4m+SznRut9jVwLCJc
aJvRmODIjZYPlbMWE3b7flqsxJsb035ZrpUhXMUwiGGP5sZ8iVNmcoSj+HLP
Xq/mxjfvFToVCRtfjiwtbeLGSC2HVcqEWYsP/u3q40aDkRMBywlvV1tyYiUn
D9oYuPSrEhY1jz1UjjzI3v/acyXhjbmloLGDB39ZDcZqEg4WYC2+doAHZfLa
crUId9ZZvvcI50E2D+l32oTz9/Bq09/y4ATntvv6hHufr+EL+cqDLm08CasJ
L5Y73N3TS8zjlPMzIBzWVXn1KRcvysVaLTUkbON1/q+TOS9qbxDTNSYc8aHg
c81uXiz2vjNAukSr+76uBy/GdPTdWEdYYRSduC/x4uJsiV8mhIdPzVfk1fJi
wKdbDkhYuV0zZdF3Xuzk+8UgvQcdA84xefHscq6g9YRfc5aq7hLkw52lwuc3
EI6PPRkzu40Pq9MHfTYSfjt01/2QEx/6SA12kJ7a0WJa78uHhV8zt28i7CK1
5s/t//Fhlv4mxc2EtdPGdm1t4MMUhfYsc/K82JRXFXXxoVeV3zzpJFdb3qUj
hEvcd20hTFMreD4ixo/jb2pnSNfnH116044fP22z1rQkzCmeNsXhzo/F/Vf8
SRsGfGrwCeDHj+rlz0inr9WMWJ/Ij/MlqSZbCR+rYAwMNPOjjcVtTSvCWcoy
FTsH+HH/GU130i0XLJJLp/hRunNRMmncendbvLQASoi4sG8jTP/qXrBmnwD+
cWEvJ42/1jPsjghg2vVhFulj3PKKfqcE0FPowqLthBsMmy4/SBbA/vCXHqQT
UjcfX9YmgK6T9bOkK4oVc01ZAqg3rLjUmvBo3XznvlkBXEgOQdJ27E9tEmUF
8de4bxhpycOq2gKOgjgj0TxBenMYh4eajyBym+WJ2RAOvNGRtum0IK6zydck
3fT+ukhYqiA6sNsdIJ2kzTs09kMQH0dUvyJdY9GrIvZbEA+deNJIeurga6dV
84I4vGqBQXrvteBPnvJCCHz14jsIy0wP5LU7CeHAuKAzaUvxyr4ZXyF0z8g8
RjpkZYac9FkhNJooPkf6u9PeWNs0IbwDnpmkU968867pEMKS97btpD+03cnq
GxJCuXWmLNKz4+fa2GnCaJ9a8Ze0o5qRlYmCMM40ZovvJCwfe0+jwEUYDVXW
mZHenn3Bte6YML6ostpO+syrg8msMGH8yMOzl3THHxkB1Qxh5DKK8CGdbh/N
SO4SxhCOsQTS9UcPKz77I4yrt2Ulk2a7ZObQxCaC5l8ls0gffDHzjq4ogg0e
WwpJKyl450YeFMELD4w+k45pX5YRe1wEa94Vt5CeSGlOuhYmgslOf9tJ10ib
XbxzSwQvZn1nkNZpmTqblyeCXtphw6RvJj4MKioVQZ/BsXHS3uIyhytbRfBI
0h6aLeHGhjqnj4MiqOVpxUXaND7SvnFKBLNkZfhJX7wwleknQEeDLitx0vs4
3BLC1ek40myrTDq+2zSOW4eO64oc1Ei/LZeOijKk4/7O7StJa4XVnUswp+Pt
Rl590ged752WsqZjYsiXNaSvm0aevGlPR6biNWPStDmj45nudKxW691AWr9N
0kfFh45pV203k/Z8Mexxz5+OXLRbFqQ/n8x2KThPRw3DD9ak70yI2lRk0DGu
s8aBdGsja+vmXDomzFg6khYuqjavzafjme8lzqSDT5yGz6/o+MzKxY205fCA
VvcPOvrnLPYhfabuzYpDfXT0TtE7SvrJw1sqDBYd7yzZepy0rI+d/MgMHSOX
BAeQ/j34SohdRhTTVcpPk959N4CLX10UT7n+d47060Mac6KGoshZyRdJ+kpP
ImuZPVEf6hxNejbDqlfdXRQnJNfHkT7kwt6m4y+KZxxm4kkb/vB5vz5BFHOO
SCWSVg4MdI7LFEWFE8+SSNNFzo62FojifIhNMulBjF/i/0UUDb0t00k3fUt6
9LpHFNvP3sgkXeGXYSY0JoqVSrVZpG9mFRzJlhDDkbmGu6T9mt5cgdViOFbm
/oD0Vt7GFy27xJBL9dIjar7Rz57jgWLIcNpYQOU/MikgcF0M3Y2LCknn1Unv
N2kRw23WjSWknfTWPTgqLY5j/wmXUnmvO81mOIij+6kNL0mXT4dZfU0WR8eG
xlekJX5kRVn8TwJ/H2WvIO3xqqbmZbgkynu3vCEdJlryx/O4FPpYBlSRvuGa
IyPpsgjfnuOoId3j+JaX33UxtgywUdbc0zUx7y6Nx3SvVpPmzk7qTtstg8/T
/6O+bx+1/oQWSzDl71Oq/8Cg/lkNa1mcGil6S3qkQ1pbapcc3jC/Rrl8U+17
A3t5jJLUpBx/P+Tw7t1LsTwlkOoXVHCQlqCkgFrF26h5KiK824KTFfD25meU
f8PG0PNyy1DxwUUqX/GxsPtxacvwFu0X5U3vL30bWqyIrpmRlL8uv8KzI0ER
aVYHKYfa6S1ullRCVW8zysrnv6g53lDC79KPqP4PPb9pnZFRRk/XSSrPWpsO
/bRkZVQ9cJdytEvBWimJ5TgXo0PV/zgWaRobsxx/fD9EecuuoeXqIipo5jpK
1Res3StUeVkFfyUlUu41jx8tFlDFczcEqHop++pvdyNV8V1oHOUVsm5Fq+dU
sWMslDJ00y5X+Kuh09UtlL1D9a39J9Swtv/fvBtSHkIqwepYMvOZclyrR63m
H3W03t1HOfyW53+rvVZg0fUmyvEGbKoHf63A/K+tlFM/JVXFHdPAy+bc1H7E
yifus/+jgfy/xSmf9r0yLOe3Eid0xCjrDzhGGDNWotf//pl5QG3x3oOa2FIg
S/nFo0txyb2aGJ+zjHL0HIOz/ZAWDkorUlYMkA4J7NRCi+F/75+zzIeEHVah
Q68SZT3Ztr0bGlZhbLgK5ablht1GytrYukGdclrOR95+N218rbSSsoe666or
d7QxN0OLsgQ672J0aeOLfdqUy+33nVovr4PVm3QohzRnit131sHVEv+st4eR
K5Ghg3JOqyjX+yShersOLlH+19/7/OZmkyW6CC/UKE/75wws3a2L66v/5bl4
iHea7Youplr+m69YURg68UUXyy6vplwmd2CBIaGHMw9NKBsL+5+L2qGHvyI3
Un42f4FjRZwerkQLyhv39k18r9PDJndLyp+emDFiRfXxUtEmypYMuz1CO/Wx
smwt5UqFQ1UxCfqYJb+CcsTTXRld/KtRjS5BeZi1OEzeajUGh/NR3q/Y5rQv
djV6qsxT5/+AxWViVrsah67+oTxTvGqJBo8BPh3torzOUdC/c4MB/tWqoxzK
Mfjh2hkD9Jt9SfmduOh1x1cG+CO84N//rLz2wHLaGlS9dZ/y5nfVK5LWrUGO
4HuUg3ztx/hPrsGunIeUJVxFAiNL16A849/9fry7ZnJhYQ0+9PlA+f9s3aFF

           "]]}, 
         Annotation[#, "Charting`Private`Tag$10043#2"]& ]}}, {}}, {{}, {{{
         Directive[
          AbsoluteThickness[1.6], 
          PointSize[Medium], 
          RGBColor[0, 0, 1]], 
         PointBox[CompressedData["
1:eJw10wtUjGkYB/BKFImm0nSday4pNaQSy/vIXcqdRApltUk4XVZtR8etkFvo
ENot2sTSwbJuU2xboWZaLGURK1Mz8833RY20tdXW9LzPOXPmzJnzvt/7+//f
T7w+bkmUiZGRUXbvp++bZ5g8YjwpW5u94jrJOd03d0jXTQ/byicPyXLDlJOz
yWu/RrtXkvq3faMgFwfrqwPCa4i3YZ6TxfOKHmcueUaSDFNLcn6ccELp+YLc
v9c3r4nfHmmr3bRaYmSY90SW0J44W/A3kRjmA0mEqYt2DHxLZhrmI3F7pJrJ
P/aGbDRMIwmq+0Ezs/st2Z/RN2ry2AomL6x+Ty5f6hstiXv3QHQg+D1RVPeN
jnjxhDtTpv9DmjnDkIBv0pN1oxpw/SdiIsg7ot/VgN7PJO3RjsDWngbcr4Vk
rryqEPk14PlbSU97uKhL1YD768nIVMsF8nYV5vGFjL7Soi8o/YjPayPsEDZl
020VetuJ8EtQwMp8FenP+1+i71CUNhqr0d9B6p8cteevasI8OwkIW/eYjWvC
PP4jtSrLxsdnmrCPLvLwbMiui+VqzKebyMNmPugMacL8e8jpI8yLc3ZqXG8E
b9w+cPIYDZ7fCHYLL5wIrdLgfsag6Umd9FObBj3G8IdZetj2NXR/E5Aopy+e
H6ZFnwl4bjgYVKzS4PMGQLn+0KseHy16TaElWT23J0uDeZvCBRuLYzu6NOgf
CPsDfc6OS9Fi/gOBO/97REyAFvMYBPkmBz0i6rXYxyCQ+ypVyhoN5mMGrafm
rspaqMV+zOBLVX5CyRwGveZQtLpgyTQ/Br3moDjXFsuWMugdDB6zLwTXZTHo
HQwmGld5yM8MeofAatfPt/acZdA7BBqStmrK3jLotQCvP3N8xEEMeodCdUyd
WbiaQe9QKJYeDnhQzaDXEq6UuO+1vseg1xIaNHUVsR469A6DhXHPk2M7GPQO
g8MH3nnnT9Ghdzis+1r+tWwjg97hAI/5kvm/0PVWoEq/ppeV6fD8VjDILf6l
w0IW97MCqfxDdvdyFj1W0OnUnSTLpfvzIMh86IZ5/jr08eBdQZx7frIOn8eD
inb/jO7tOvRag+mSWB/nLTrMu/f3UbfuPDn1W8Ortsmf8+Qs5m8N3164pyyu
ZTEPG3j/slmf4a3DPmygcYu0NHeZDvOxgdBo5u763TrsxwY6PF9o1vqz6LWF
u5vD9q3zYNFrCy3Zz7kcVodeW/DJnZVyWq5Dry34+6YMMfdl0TsCQtea2qoK
qHcEpMFkm+qdLHpHwLxbr10EU1n02kGG56Xr0ofUawfNvn8tSzqsQ68dxAwY
6VPQm3+/1w6C+Ykil0jq5UP9wPoHs0xZ9PJhisWKbPUwFr18eFqyNHxvKYte
PhQJqqK1IbRfe7jswM57lkO99jCiRbj+pID2aw+mbnP3uabSfu0hQsWmjJTR
fh1gjHb+dZPe9f1eB8jg3dA3RdJ+HSDu+AHlzgLqdYQNVzN9DoWw6HUEn3+3
nBwby6LXEdKkE5Q3GPp+OYKDB1vYYUG9TtA6oGVD1UUOvU5Ql5/nXTieep3g
u4C9Ee6V1OsEo4uSjhd7036dIWnuOAd9N/U6w+HCiqJrXhx6nSE+xH7TWAsO
vc6g3nSS99st2q8LSGQLOmWuHHpdIKzSfUZxE/W6wNjTtdcjL9P7LIBtztMq
vfKpVwBZ4bKRgyo49Argk1UN39e2Gb0CiPqSaVWupF4hCHLbggpP0X6FMJbd
plCs4dArBNcE6zWyMRx6hdCd8zGtfQ5dL4K2FffNvy6l5xfBzs1Rxi8n0vxE
kJQecjECqEcEv6akrLH0pPuLgN8VOGp2D4e+3v+ffFpUv4DmK4LI+BW8ZdW0
XzGcyPhcc2cYh3mLYbFUMTvzDfWLYYrZ+FtzAjjMXwxlFncUEqB5iCF6cfTy
D6X0/onh5sSTgauC6fsuhk4uPao6lPYjhhJlWatRIPVK4Az/fOvWOg69Eih5
3vzqmYB6JXCs/nbiMRfqlUBWVcURKz/qlUDk1ROhrgn0fZVA4Q7jp4uCaL4S
2NWQc6c0lXqlkBo8zbfHmXqlMOV7cdwhJw69UuiKb06fH0O9UtjC97ry7jK9
71JolzFp6ibqlYJfLhHweu93v1cKU0NXvhh3l75/Urg2IyP8kIYj/wOAbWQX

          "]]}}, {
        TagBox[
         TooltipBox[{
           Opacity[0.], 
           PointBox[{{0.03333333333333333, 0.0716337511750851}}]}, 
          RowBox[{"{", 
            RowBox[{"0.03333333333333333`", ",", "0.0716337511750851`"}], 
            "}"}]], Annotation[#, {0.03333333333333333, 0.0716337511750851}, 
          "Tooltip"]& ], 
        TagBox[
         TooltipBox[{
           Opacity[0.], 
           PointBox[{{0.1, 0.139000782824425}}]}, 
          RowBox[{"{", 
            RowBox[{"0.1`", ",", "0.139000782824425`"}], "}"}]], 
         Annotation[#, {0.1, 0.139000782824425}, "Tooltip"]& ], 
        TagBox[
         TooltipBox[{
           Opacity[0.], 
           PointBox[{{0.16666666666666666`, 0.181012388024972}}]}, 
          RowBox[{"{", 
            RowBox[{"0.16666666666666666`", ",", "0.181012388024972`"}], 
            "}"}]], Annotation[#, {0.16666666666666666`, 0.181012388024972}, 
          "Tooltip"]& ], 
        TagBox[
         TooltipBox[{
           Opacity[0.], 
           PointBox[{{0.23333333333333334`, 0.24509463317379}}]}, 
          RowBox[{"{", 
            RowBox[{"0.23333333333333334`", ",", "0.24509463317379`"}], 
            "}"}]], Annotation[#, {0.23333333333333334`, 0.24509463317379}, 
          "Tooltip"]& ], 
        TagBox[
         TooltipBox[{
           Opacity[0.], 
           PointBox[{{0.3, 0.286288449225272}}]}, 
          RowBox[{"{", 
            RowBox[{"0.3`", ",", "0.286288449225272`"}], "}"}]], 
         Annotation[#, {0.3, 0.286288449225272}, "Tooltip"]& ], 
        TagBox[
         TooltipBox[{
           Opacity[0.], 
           PointBox[{{0.36666666666666664`, 0.330981869434703}}]}, 
          RowBox[{"{", 
            RowBox[{"0.36666666666666664`", ",", "0.330981869434703`"}], 
            "}"}]], Annotation[#, {0.36666666666666664`, 0.330981869434703}, 
          "Tooltip"]& ], 
        TagBox[
         TooltipBox[{
           Opacity[0.], 
           PointBox[{{0.43333333333333335`, 0.363164651336834}}]}, 
          RowBox[{"{", 
            RowBox[{"0.43333333333333335`", ",", "0.363164651336834`"}], 
            "}"}]], Annotation[#, {0.43333333333333335`, 0.363164651336834}, 
          "Tooltip"]& ], 
        TagBox[
         TooltipBox[{
           Opacity[0.], 
           PointBox[{{0.5, 0.408097854787985}}]}, 
          RowBox[{"{", 
            RowBox[{"0.5`", ",", "0.408097854787985`"}], "}"}]], 
         Annotation[#, {0.5, 0.408097854787985}, "Tooltip"]& ], 
        TagBox[
         TooltipBox[{
           Opacity[0.], 
           PointBox[{{0.5666666666666667, 0.45345909915796}}]}, 
          RowBox[{"{", 
            RowBox[{"0.5666666666666667`", ",", "0.45345909915796`"}], "}"}]],
          Annotation[#, {0.5666666666666667, 0.45345909915796}, "Tooltip"]& ], 
        TagBox[
         TooltipBox[{
           Opacity[0.], 
           PointBox[{{0.6333333333333333, 0.446355645449446}}]}, 
          RowBox[{"{", 
            RowBox[{"0.6333333333333333`", ",", "0.446355645449446`"}], 
            "}"}]], Annotation[#, {0.6333333333333333, 0.446355645449446}, 
          "Tooltip"]& ], 
        TagBox[
         TooltipBox[{
           Opacity[0.], 
           PointBox[{{0.7, 0.468644359603222}}]}, 
          RowBox[{"{", 
            RowBox[{"0.7`", ",", "0.468644359603222`"}], "}"}]], 
         Annotation[#, {0.7, 0.468644359603222}, "Tooltip"]& ], 
        TagBox[
         TooltipBox[{
           Opacity[0.], 
           PointBox[{{0.7666666666666667, 0.524940122385055}}]}, 
          RowBox[{"{", 
            RowBox[{"0.7666666666666667`", ",", "0.524940122385055`"}], 
            "}"}]], Annotation[#, {0.7666666666666667, 0.524940122385055}, 
          "Tooltip"]& ], 
        TagBox[
         TooltipBox[{
           Opacity[0.], 
           PointBox[{{0.8333333333333334, 0.509587348910811}}]}, 
          RowBox[{"{", 
            RowBox[{"0.8333333333333334`", ",", "0.509587348910811`"}], 
            "}"}]], Annotation[#, {0.8333333333333334, 0.509587348910811}, 
          "Tooltip"]& ], 
        TagBox[
         TooltipBox[{
           Opacity[0.], 
           PointBox[{{0.9, 0.539243458064936}}]}, 
          RowBox[{"{", 
            RowBox[{"0.9`", ",", "0.539243458064936`"}], "}"}]], 
         Annotation[#, {0.9, 0.539243458064936}, "Tooltip"]& ], 
        TagBox[
         TooltipBox[{
           Opacity[0.], 
           PointBox[{{0.9666666666666667, 0.598501433671011}}]}, 
          RowBox[{"{", 
            RowBox[{"0.9666666666666667`", ",", "0.598501433671011`"}], 
            "}"}]], Annotation[#, {0.9666666666666667, 0.598501433671011}, 
          "Tooltip"]& ], 
        TagBox[
         TooltipBox[{
           Opacity[0.], 
           PointBox[{{1.0333333333333334`, 0.60973575642214}}]}, 
          RowBox[{"{", 
            RowBox[{"1.0333333333333334`", ",", "0.60973575642214`"}], "}"}]],
          Annotation[#, {1.0333333333333334`, 0.60973575642214}, 
          "Tooltip"]& ], 
        TagBox[
         TooltipBox[{
           Opacity[0.], 
           PointBox[{{1.1, 0.624993941701419}}]}, 
          RowBox[{"{", 
            RowBox[{"1.1`", ",", "0.624993941701419`"}], "}"}]], 
         Annotation[#, {1.1, 0.624993941701419}, "Tooltip"]& ], 
        TagBox[
         TooltipBox[{
           Opacity[0.], 
           PointBox[{{1.1666666666666667`, 0.600479509087323}}]}, 
          RowBox[{"{",
[truncated: 338,278 more chars]
