# Supplementary material for: Digital nanoreactors to control absolute stoichiometry and spatiotemporal behavior of DNA receptors within lipid bilayers
Source: Nat Commun. 2023 Mar 20;14:1532. doi: 10.1038/s41467-023-36996-x (PMC10027858; doi:10.1038/s41467-023-36996-x)
Supplement: Supplementary file 5 — Supplementary Software [file 41467_2023_36996_MOESM5_ESM.zip › Supplementary_Software/crn/2A2B_nochol.xlsx]

## Sheet: Sheet1
0.0333333	0.0990339
0.0666667	0.182392
0.1	0.262338
0.133333	0.339674
0.166667	0.369599
0.2	0.429228
0.233333	0.48548
0.266667	0.537494
0.3	0.547199
0.333333	0.628095
0.366667	0.641871
0.4	0.684438
0.433333	0.688354
0.466667	0.721016
0.5	0.724409
0.533333	0.735539
0.566667	0.755296
0.6	0.732462
0.633333	0.765912
0.666667	0.771136
0.7	0.779811
0.733333	0.827933
0.766667	0.816307
0.8	0.847219
0.833333	0.83227
0.866667	0.813935
0.9	0.802864
0.933333	0.829929
0.966667	0.896739
1	0.866699
1.03333	0.882345
1.06667	0.862747
1.1	0.898018
1.13333	0.874757
1.16667	0.849964
1.2	0.846528
1.23333	0.847668
1.26667	0.882421
1.3	0.868266
1.33333	0.910008
1.36667	0.889135
1.4	0.898001
1.43333	0.908325
1.46667	0.858485
1.5	0.893148
1.53333	0.880876
1.56667	0.923219
1.6	0.892783
1.63333	0.875341
1.66667	0.863009
1.7	0.852082
1.73333	0.897172
1.76667	0.914685
1.8	0.881361
1.83333	0.905211
1.86667	0.87575
1.9	0.908636
1.93333	0.8966
1.96667	0.913892
2	0.881884
2.03333	0.950219
2.06667	0.936912
2.1	0.894951
2.13333	0.894496
2.16667	0.930663
2.2	0.904827
2.23333	0.874808
2.26667	0.931936
2.3	0.896939
2.33333	0.856776
2.36667	0.931368
2.4	0.88772
2.43333	0.901883
2.46667	0.914236
2.5	0.876551
2.53333	0.883858
2.56667	0.86978
2.6	0.910182
2.63333	0.897484
2.66667	0.920575
2.7	0.883094
2.73333	0.897965
2.76667	0.888352
2.8	0.937072
2.83333	0.897033
2.86667	0.911131
2.9	0.900648
2.93333	0.912009
2.96667	0.893216
3	0.913211
3.03333	0.912406
3.06667	0.889329
3.1	0.946399
3.13333	0.889558
3.16667	0.906501
3.2	0.918398
3.23333	0.954659
3.26667	0.904515
3.3	0.920798
3.33333	0.922366
3.36667	0.915503
3.4	0.912205
3.43333	0.920066
3.46667	0.922961
3.5	0.927334
3.53333	0.918891
3.56667	0.905955
3.6	0.902149
3.63333	0.896165
3.66667	0.963559
3.7	0.921722
3.73333	0.932566
3.76667	0.931012
3.8	0.909832
3.83333	0.907157
3.86667	0.911492
3.9	0.908098
3.93333	0.973823
3.96667	0.906133
4	0.922398
4.03333	0.933563
4.06667	0.93295
4.1	0.924073
4.13333	0.9265
4.16667	0.956195
4.2	0.928498
4.23333	0.913077
4.26667	0.936738
4.3	0.931693
4.33333	0.931004
4.36667	0.921805
4.4	0.938748
4.43333	0.905717
4.46667	0.931993
4.5	0.895184
4.53333	0.940543
4.56667	0.918736
4.6	0.886878
4.63333	0.935795
4.66667	0.904596
4.7	0.923333
4.73333	0.935485
4.76667	0.917106
4.8	0.920827
4.83333	0.886424
4.86667	0.905131
4.9	0.892846
4.93333	0.921403
4.96667	0.914211
5	0.887835
5.03333	0.921555
5.06667	0.928083
5.1	0.887621
5.13333	0.924658
5.16667	0.883822
5.2	0.92686
5.23333	0.936651
5.26667	0.913999
5.3	0.922157
5.33333	0.930424
5.36667	0.934169
5.4	0.913696
5.43333	0.903419
5.46667	0.930193
5.5	0.88086
5.53333	0.909227
5.56667	0.945122
5.6	0.897455
5.63333	0.910945
5.66667	0.926763
5.7	0.950673
5.73333	0.938162
5.76667	0.9066
5.8	0.924733
5.83333	0.949791
5.86667	0.934146
5.9	0.925792
5.93333	0.95176
5.96667	0.888753
6	0.907041
6.03333	0.935873
6.06667	0.951013
6.1	0.940216
6.13333	0.90631
6.16667	0.923214
6.2	0.929967
6.23333	0.901097
6.26667	0.937304
6.3	0.941239
6.33333	0.929398
6.36667	0.905206
6.4	0.954419
6.43333	0.851866
6.46667	0.895648
6.5	0.940553
6.53333	0.910983
6.56667	0.928354
6.6	0.93348
6.63333	0.891669
6.66667	0.895009
6.7	0.889639
6.73333	0.910684
6.76667	0.903678
6.8	0.8796
6.83333	0.891956
6.86667	0.936641
6.9	0.92434
6.93333	0.944816
6.96667	0.894918
7	0.929829
7.03333	0.937693
7.06667	0.921348
7.1	0.956662
7.13333	0.9505
7.16667	0.899715
7.2	0.918012
7.23333	0.930427
7.26667	0.90692
7.3	0.891122
7.33333	0.895891
7.36667	0.958166
7.4	0.934157
7.43333	0.904354
7.46667	0.925319
7.5	0.948827
7.53333	0.90361
7.56667	0.953488
7.6	0.956469
7.63333	0.936333
7.66667	0.920546
7.7	0.960721
7.73333	0.912088
7.76667	0.933721
7.8	0.908979
7.83333	0.939977
7.86667	0.941571
7.9	0.931836
7.93333	0.93794
7.96667	0.926241
8	0.911745
8.03333	0.908765
8.06667	0.954094
8.1	0.904149
8.13333	0.920491
8.16667	0.926575
8.2	0.931118
8.23333	0.928165
8.26667	0.930753
8.3	0.971285
8.33333	0.929899
8.36667	0.894644
8.4	0.944418
8.43333	0.940064
8.46667	0.894788
8.5	0.935022
8.53333	0.926089
8.56667	0.944043
8.6	0.9149
8.63333	0.917726
8.66667	0.892872
8.7	0.92478
8.73333	0.943184
8.76667	0.900781
8.8	0.951783
8.83333	0.925114
8.86667	0.98286
8.9	0.961045
8.93333	0.958882
8.96667	0.926163
9	0.924146
9.03333	0.96193
9.06667	0.930511
9.1	0.943392
9.13333	0.940673
9.16667	0.934548
9.2	0.940886
9.23333	0.908573
9.26667	0.917424
9.3	0.941804
9.33333	0.970765
9.36667	0.926689
9.4	0.949019
9.43333	0.955734
9.46667	0.916688
9.5	0.931339
9.53333	0.939766
9.56667	0.93799
9.6	0.957197
9.63333	0.953776
9.66667	0.967566
9.7	0.956016
9.73333	0.962322
9.76667	0.963254
9.8	0.933959
9.83333	0.926789
9.86667	0.955944
9.9	0.930693
9.93333	0.922483
9.96667	0.93471
10	0.952405
