# Supplementary material for: Digital nanoreactors to control absolute stoichiometry and spatiotemporal behavior of DNA receptors within lipid bilayers
Source: Nat Commun. 2023 Mar 20;14:1532. doi: 10.1038/s41467-023-36996-x (PMC10027858; doi:10.1038/s41467-023-36996-x)
Supplement: Supplementary file 5 — Supplementary Software [file 41467_2023_36996_MOESM5_ESM.zip › Supplementary_Software/crn/README.txt]

1. System requirements
The file "CRNSimulator.wl" must be contained in the same directory as the source code. 

2. Demo
These simulations are written in Mathematica 11.2. To run the file, the Mathematica software must be downloaded and the specified datasets must be contained in the notebook directory. The file "receptorbinding_final.nb" can then be run. The Load Data group should be run first, followed by the Simulations group. Individual simulations can be run separately without datasets, or with some datasets available but not others.

**Please note that the CRNSimulator was *not* written by these authors. The attribution is provided in the paper text as well as in the header of the CRNSimulator file.
