# Supplementary material for: Digital nanoreactors to control absolute stoichiometry and spatiotemporal behavior of DNA receptors within lipid bilayers
Source: Nat Commun. 2023 Mar 20;14:1532. doi: 10.1038/s41467-023-36996-x (PMC10027858; doi:10.1038/s41467-023-36996-x)
Supplement: Supplementary file 5 — Supplementary Software [file 41467_2023_36996_MOESM5_ESM.zip › Supplementary_Software/crn/CRNSimulator.wl]

(* ::Package:: *)

(* ::Text:: *)
(*Chemical Reaction Network (CRN) Simulator package is developed by David Soloveichik. Copyright 2009-2012. *)
(*http://www.dna.caltech.edu/~davids/*)


(* ::Section:: *)
(*Public interface specification*)


Notation`AutoLoadNotationPalette = False;
Needs["Notation`"]
BeginPackage["CRNSimulator`", {"Notation`"}];


rxn::usage="Represents an irreversible reaction. eg. rxn[a+b,c,1]";
revrxn::usage="Represents a reversible reaction. eg. revrxn[a+b,c,1,1]";
conc::usage="Initial concentration: conc[x,10] or conc[{x,y},10].";
term::usage="Represents an additive term in the ODE for species x. \
Species concentrations must be expressed in x[t] form. eg. term[x, -2 x[t]*y[t]]";


SimulateRxnsys::usage=
"SimulateRxnsys[rxnsys,endtime] simulates the reaction system rxnsys for time 0 \
to endtime. In rxnsys, initial concentrations are specified by conc statements. \
If no initial condition is set for a species, its initial concentration is set to 0. \
Rxnsys can include term[] statements (eg. [x, -2 x[t]]) which are additively combined \
together with term[]s derived from rxn[] statements. \
Rxnsys can also include ODEs directly for some species (Eg x'[t]==...) that are \
passed on to NDSolve without modification.
Any options specified (eg WorkingPrecision->30) \
are passed to NDSolve."; 
SpeciesInRxnsys::usage=
"SpeciesInRxnsys[rxnsys] returns the species in reaction system rxnsys. \
SpeciesInRxnsys[rxnsys,pttrn] returns the species in reaction system rxnsys \
matching Mathematica pattern pttrn (eg x[1,_]).";
SpeciesInRxnsysStringPattern::usage=
"SpeciesInRxnsysPattern[rxnsys,pttrn] returns the species in reaction system rxnsys \
matching Mathematica string pattern pttrn. \
(Eg \"g$*\" matches all species names starting with \"g$\" ; \ 
can also do RegularExpression[\"o..d.\$.*\"].)";
RxnsysToOdesys::usage=
"RxnsysToOdesys[rxnsys,t] returns the ODEs corresponding to reaction system rxnsys, \
with initial conditions. If no initial condition is set for a species, its initial \
concentration is set to 0. \
The time variable is given as the second argument; if omitted it is set to Global`t.";


(*To use instead of Sequence in functions with Hold attribute but not HoldSequence,
like Module, If, etc*)
Seq:=Sequence 


(* ::Section:: *)
(*Private*)


Begin["`Private`"];


Notation[ParsedBoxWrapper[RowBox[{"r_", " ", OverscriptBox["\[RightArrow]", RowBox[{" ", "k_", " "}]], " ", "p_", " "}]] \[DoubleLongLeftRightArrow] ParsedBoxWrapper[RowBox[{"rxn", "[", RowBox[{"r_", ",", "p_", ",", "k_"}], "]"}]]]
Notation[ParsedBoxWrapper[RowBox[{"r_", " ", UnderoverscriptBox["\[RightArrowLeftArrow]", "k2_", "k1_"], " ", "p_", " "}]] \[DoubleLongLeftRightArrow] ParsedBoxWrapper[RowBox[{"revrxn", "[", RowBox[{"r_", ",", "p_", ",", "k1_", ",", "k2_"}], "]"}]]]
AddInputAlias[ParsedBoxWrapper[RowBox[{"\[Placeholder]", " ", OverscriptBox["\[RightArrow]", RowBox[{" ", "\[Placeholder]", " "}]], " ", "\[Placeholder]", " "}]],"rxn"]
AddInputAlias[ParsedBoxWrapper[RowBox[{"\[Placeholder]", " ", UnderoverscriptBox["\[RightArrowLeftArrow]", "\[Placeholder]", "\[Placeholder]"], " ", "\[Placeholder]", " "}]],"revrxn"]


(*We want rxn[a+b,c,1] to be different from rxn[b+a,c,1], so we have to set attribute
HoldAll. But we also want to evaluate if any variables can be evaluated.*)
SetAttributes[{rxn,revrxn}, HoldAll]
rxn[rs_Plus,ps_,k_]:=
 ReleaseHold[ReplacePart[rxn[1,ps,k],1->Hold[Plus]@@List@@Unevaluated[rs]]]/;
 Hold@@Unevaluated[rs] =!= Hold@@List@@Unevaluated[rs]
rxn[rs_,ps_Plus,k_]:=
 ReleaseHold[ReplacePart[rxn[rs,1,k],2->Hold[Plus]@@List@@Unevaluated[ps]]]/;
 Hold@@Unevaluated[ps] =!= Hold@@List@@Unevaluated[ps]
rxn[rs_,ps_,k_]:=
 (With[{rse=rs},rxn[rse,ps,k]])/;Head[rs]=!=Plus&&Unevaluated[rs]=!=rs
rxn[rs_,ps_,k_]:=
 (With[{pse=ps},rxn[rs,pse,k]])/;Head[ps]=!=Plus&&Unevaluated[ps]=!=ps
rxn[rs_,ps_,k_]:=
 (With[{ke=k},rxn[rs,ps,ke]])/;Unevaluated[k]=!=k


revrxn[r_,p_,k1_,k2_]:=Sequence[rxn[r,p,k1],rxn[p,r,k2]]
conc[xs_List,c_]:=Seq@@(conc[#,c]&/@xs)


(* Species as products or reactants in rxn[] statements, as well as defined in x'[t]== or x[t]== statements \
or term statements, or conc statements *)
SpeciesInRxnsys[rxnsys_]:=
 Union[
 	Cases[Cases[rxnsys,rxn[r_,p_,_]:>Seq[r,p]]/.Times|Plus->Seq,s_Symbol|s_Symbol[__]],
 	Cases[rxnsys, x_'[_]==_ | x_[_]==_ | term[x_,__] | conc[x_,_] :> x]]
SpeciesInRxnsys[rsys_,pattern_]:=Cases[SpeciesInRxnsys[rsys],pattern]
SpeciesInRxnsysStringPattern[rsys_,pattern_]:=Select[SpeciesInRxnsys[rsys],StringMatchQ[ToString[#],pattern]&]


(* Check if a species' initial value is set in a odesys *) 	
InitialValueSetQ[odesys_,x_]:=
 MemberQ[odesys,x[_]==_]

(* Check if a species is missing an ODE or a direct definition (x[t]=_) in odesys. *)
MissingODEQ[odesys_,x_,t_Symbol]:=
 !MemberQ[odesys, D[x[t],t]==_ | x[t]==_]  	

RxnsysToOdesys[rxnsys_,t_Symbol:Global`t]:=
 Module[
  {spcs=SpeciesInRxnsys[rxnsys], termssys, odesys, eqsFromTerms, eqsFromConcs},

  (* Convert rxn[] to term[] statements *)
  termssys=rxnsys /. rxn:rxn[__]:>Seq@@ProcessRxnToTerms[rxn,t];

  (* ODEs from parsing terms *)
  eqsFromTerms = ProcessTermsToOdes[Cases[termssys,term[__]],t]; 
  (* initial values from parsing conc statements *)
  eqsFromConcs = Cases[termssys,conc[x_,c_]:>x[0]==c]; 

  (* Remove term and conc statements from rxnsys and add eqs generated from them. 
     If there is a conflict, use pass-through equations *)
  odesys = DeleteCases[termssys, term[__]|conc[__]];
  odesys = Join[odesys,
                DeleteCases[eqsFromTerms, Alternatives@@(#'[t]==_& /@ Cases[odesys,(x_'[t]|x_[t])==_:>x])],
                eqsFromConcs];
     
  (* For species still without initial values, add zeros *)
  odesys = Join[odesys, #[0]==0& /@ Select[spcs, !InitialValueSetQ[odesys,#]&]];

  (* For species still without ODE or direct definition, add zero time derivative *)
  (* This can happen for example if conc is defined, but nothing else *)
  Join[odesys, D[#[t],t]==0& /@ Select[spcs, MissingODEQ[odesys,#,t]&]]
 ]
 
(* Create list of ODEs from parsing term statements. terms should be list of term[] statements. *) 
ProcessTermsToOdes[terms_,t_Symbol]:=
Module[{spcs=Union[Cases[terms,term[s_,_]:>s]]},
#'[t]==Total[Cases[terms,term[#,rate_]:>rate]] & /@ spcs];

(* Create list of term[] statements from parsing a rxn statement *) 
ProcessRxnToTerms[reaction:rxn[r_,p_,k_],t_Symbol]:=
Module[{spcs=SpeciesInRxnsys[{reaction}], rrate, spccoeffs,terms},
(* compute rate of this reaction *)
rrate = k (r/.{Times[b_,s_]:>s^b,Plus->Times});
(*for each species, get a net coefficient*)
spccoeffs=Coefficient[p-r,#]& /@ spcs;
(*create term for each species*)
terms=MapThread[term[#1,#2*rrate]&,{spcs, spccoeffs}];
(*change all species variables in the second arg in term[] to be functions of t*)
terms/.term[spc_,rate_]:>term[spc,rate/.s_/;MemberQ[spcs,s]:>s[t]]];


SimulateRxnsys[rxnsys_,endtime_,opts:OptionsPattern[NDSolve]]:=
 Module[{spcs=SpeciesInRxnsys[rxnsys],odesys=RxnsysToOdesys[rxnsys,Global`t]},
 Quiet[NDSolve[odesys, spcs, {Global`t,0,endtime},opts,MaxSteps->Infinity,
 AccuracyGoal->MachinePrecision],{NDSolve::"precw"}][[1]]]


End[];
EndPackage[];
