# Supplementary material for: Digital nanoreactors to control absolute stoichiometry and spatiotemporal behavior of DNA receptors within lipid bilayers
Source: Nat Commun. 2023 Mar 20;14:1532. doi: 10.1038/s41467-023-36996-x (PMC10027858; doi:10.1038/s41467-023-36996-x)
Supplement: Supplementary file 7 — Source Data [file 41467_2023_36996_MOESM7_ESM.xlsx]

## Sheet: Table 1
			Data for
			Table 1
				Domain	Sequence
				A* (anchor_A*)	GTTTGAGTTGAGTGGGAAAG/3CholTEG/
				A.P1.X2.X1 (anchor_A)	/5Chol-TEG/CTTTCCCACTCAACTCAAAC . CA . ACACCATTTACCCAC . ATTCAAATCC
				X2*.P1*.T* (linker_A)	GTGGGTAAATGGTGT . TG . AGATG
				B* (anchor_B*)	/5Chol-TEG/GTTGGTAATGGAATGGGAAG
				Y1.Y2.P2.B (anchor_B)	CACAATACAC . CCTACACATACATCA . AC . CTTCCCATTCCATTACCAAC/3CholTEG/
				S*.P2*.Y2* (linker_B)	GTGGA . GT . TGATGTATGTGTAGG
				T.P1.X2 (release_A)	CATCT . CA . ACACCATTTACCCAC
				Y2.P2.S (release_B)	CCTACACATACATCA . AC . TCCAC
				x2.X1.Y1.y2 (reporter top strand)	atttacccac . ATTCAAATCC . /iBHQ-1dT/ . CACAATACAC . cctacacata
				Y2*. Y1*. X1*. X2*(reporter bottom strand)	TGATGTATGTGTAGG . GTGTATTGTG . /iFluorT/ . GGATTTGAAT . GTGGGTAAATGGTGT

## Sheet: Fig 2d
			Data for
			Figure 2d							Intensity				Intensity
					Intensity					DOL1A1B two repeats				dimer_DOL1A1B two repeats
				Time (in h)	DOL1A1B (averaged)	DOL2A2B	dimer_DOL1A1B (averaged)		Time (in h)	repeat1	repeat2		Time (in h)	repeat1	repeat2
				0.166667	0.00195781	0.00189129	0.00685414		0.166667	0.00391562	0		0.166667	0.0132793	0.000429017
				0.333333	0.0116641	0.0135892	0.0254584		0.333333	0.0112612	0.012067		0.333333	0.030168	0.0207488
				0.5	0.0128338	0.00963155	0.0203916		0.5	0.0133556	0.012312		0.5	0.0255336	0.0152496
				0.666667	0.00801607	0.00553376	0.0182662		0.666667	0.00862043	0.00741172		0.666667	0.023974	0.0125585
				0.833333	0.004232	0.000105071	0.0198622		0.833333	0.00558507	0.00287893		0.833333	0.0261129	0.0136115
				1	0.00657879	0.00777529	0.0187755		1	0.00813477	0.00502282		1	0.0277617	0.00978939
				1.16667	0.00742705	0.004413	0.0120297		1.16667	0.00679921	0.00805488		1.16667	0.0171561	0.00690328
				1.33333	0.00971163	0.00553376	0.0174581		1.33333	0.00956139	0.00986187		1.33333	0.0257119	0.00920437
				1.5	0.0101884	0.00724993	0.0135451		1.5	0.0125057	0.00787112		1.5	0.0176908	0.00939938
				1.66667	0.00788303	0.00931634	0.014567		1.66667	0.00755805	0.00820802		1.66667	0.0212557	0.00787832
				1.83333	0.00952199	0	0.014534		1.83333	0.0108666	0.00817739		1.83333	0.0185375	0.0105304
				2	0.00731671	0.00329224	0.0125979		2	0.00749734	0.00713608		2	0.0178245	0.00737129
				2.16667	0.010045	0.00840572	0.00999103		2.16667	0.0103506	0.00973936		2.16667	0.0129228	0.00705928
				2.33333	0.00520687	0.00563883	0.00593259		2.33333	0.0067385	0.00367523		2.33333	0.00913507	0.00273011
				2.5	0.0100159	0.00742505	0.00940028		2.5	0.0100167	0.010015		2.5	0.0140814	0.00471919
				2.66667	0.0104398	0.0108224	0.00894106		2.66667	0.0110791	0.00980062		2.66667	0.0107838	0.00709828
				2.83333	0.00902704	0.008826	0.0114204		2.83333	0.00855972	0.00949435		2.83333	0.0114523	0.0113885
				3	0.0105807	0.00917624	0.0145147		3	0.0104113	0.0107501		3	0.0166659	0.0123635
				3.16667	0.00781617	0.00696974	0.0083811		3.16667	0.00540294	0.0102294		3.16667	0.010873	0.00588924
				3.33333	0.00593056	0.00865088	0.0134417		3.33333	0.00585825	0.00600288		3.33333	0.0200971	0.00678627
				3.5	0.0113384	0.00959653	0.012963		3.5	0.0087722	0.0139046		3.5	0.0164877	0.00943838
				3.66667	0.00499657	0.00742505	0.0121718		3.66667	0.00242829	0.00756485		3.66667	0.0166214	0.00772231
				3.83333	0.00731096	0.005884	0.00877082		3.83333	0.00537259	0.00924933		3.83333	0.0130565	0.00448518
				4	0.00312395	0.0038176	0.0127318		4	0	0.00624789		4	0.0165322	0.00893136
				4.16667	0.00471068	0.00245167	0.00595491		4.16667	0.00470481	0.00471655		4.16667	0.0088677	0.00304212
				4.33333	0.0116374	0.00844074	0.00584645		4.33333	0.0103809	0.0128939		4.33333	0.00744174	0.00425117
				4.5	0.0046136	0.00245167	0.00650101		4.5	0.00245864	0.00676855		4.5	0.00824384	0.00475819
				4.66667	0.00610106	0.00458812	0.0101688		4.66667	0.00540294	0.00679918		4.66667	0.0170224	0.00331513
				4.83333	0.00793869	0.0038176	0.000273011		4.83333	0.00880255	0.00707482		4.83333	0	0.000546022
				5	0.00334668	0.00273186	0.0130574		5	0.00154803	0.00514532		5	0.0189385	0.00717629
				5.16667	0.00767275	0.00560381	0.0041503		5.16667	0.00664744	0.00869805		5.16667	0.00432245	0.00397816
				5.33333	0.00683146	0.00525357	0.00904412		5.33333	0.00643497	0.00722796		5.33333	0.010873	0.00721529
				5.5	0.00917579	0.00830064	0.00508007		5.5	0.00613143	0.0122201		5.5	0.00953612	0.000624025
				5.66667	0.0044241	0.00199636	0.0102893		5.66667	0.0037335	0.0051147		5.66667	0.0117642	0.00881435
				5.83333	0.0075542	0.00854581	0.00830558		5.83333	0.00576719	0.00934121		5.83333	0.013101	0.00351014
				6	0.00705898	0.00479826	0.0109995		6	0.00692063	0.00719733		6	0.0128337	0.00916537
				6.16667	0.00922816	0.00385262	0.00325588		6.16667	0.00810442	0.0103519		6.16667	0.00561472	0.000897036
				6.33333	0.0102998	0.00658448	0.00389376		6.33333	0.0115647	0.00903495		6.33333	0.00614946	0.00163807
				6.5	0.00883862	0.00532362	0.0105005		6.5	0.00619214	0.0114851		6.5	0.0157747	0.00522621
				6.66667	0.00989197	0.00998179	0.00626377		6.66667	0.00692063	0.0128633		6.66667	0.0116305	0.000897036
				6.83333	0.00570537	0.0007355	0.00504937		6.83333	0.00485658	0.00655416		6.83333	0.00998173	0.000117005
				7	0.0125844	0.00959653	0.00651222		7	0.0143269	0.0108419		7	0.00779823	0.00522621
				7.16667	0.00435478	0.00318717	0.00349806		7.16667	0.00552436	0.0031852		7.16667	0.00699612	0
				7.33333	0.235479	0.300119	0.09638		7.33333	0.250782	0.220177		7.33333	0.112963	0.0797972
				7.5	0.269923	0.341902	0.105934		7.5	0.283897	0.255949		7.5	0.123257	0.0886115
				7.66667	0.297156	0.366489	0.122546		7.66667	0.316801	0.277511		7.66667	0.145404	0.099688
				7.83333	0.319695	0.387153	0.137858		7.83333	0.334254	0.305136		7.83333	0.15797	0.117746
				8	0.343215	0.415312	0.148239		8	0.358355	0.328076		8	0.168397	0.128081
				8.16667	0.352213	0.427606	0.15898		8.16667	0.36655	0.337876		8.16667	0.18083	0.137129
				8.33333	0.373879	0.449531	0.164498		8.33333	0.387616	0.360142		8.33333	0.185509	0.143487
				8.5	0.383724	0.459407	0.174625		8.5	0.398057	0.369391		8.5	0.19656	0.152691
				8.66667	0.387802	0.465502	0.188442		8.66667	0.404007	0.371597		8.66667	0.207344	0.16954
				8.83333	0.397285	0.477935	0.187622		8.83333	0.413356	0.381213		8.83333	0.209839	0.165406
				9	0.403007	0.483083	0.197514		9	0.414418	0.391596		9	0.219598	0.175429
				9.16667	0.404477	0.483574	0.189293		9.16667	0.417909	0.391045		9.16667	0.215677	0.16291
				9.33333	0.412159	0.493696	0.20197		9.33333	0.422492	0.401825		9.33333	0.225391	0.178549
				9.5	0.417271	0.496673	0.197951		9.5	0.429838	0.404704		9.5	0.221291	0.17461
				9.66667	0.421777	0.500806	0.211563		9.66667	0.432296	0.411258		9.66667	0.235685	0.187441
				9.83333	0.425679	0.505569	0.210265		9.83333	0.443224	0.408135		9.83333	0.234259	0.186271
				10	0.432525	0.51485	0.212029		10	0.449901	0.415148		10	0.23408	0.189977
				10.1667	0.429824	0.518352	0.215248		10.1667	0.444438	0.415209		10.1667	0.241611	0.188885
				10.3333	0.434956	0.511348	0.212987		10.3333	0.450782	0.41913		10.3333	0.235997	0.189977
				10.5	0.436706	0.523116	0.213875		10.5	0.449659	0.423754		10.5	0.236799	0.190952
				10.6667	0.439544	0.514675	0.214457		10.6667	0.451965	0.427123		10.6667	0.241745	0.187168
				10.8333	0.443768	0.520489	0.222201		10.8333	0.456093	0.431442		10.8333	0.244285	0.200117
				11	0.443981	0.525813	0.218162		11	0.459706	0.428256		11	0.23925	0.197075
				11.1667	0.451433	0.534253	0.225011		11.1667	0.46784	0.435025		11.1667	0.247449	0.202574
				11.3333	0.447688	0.52991	0.223126		11.3333	0.462923	0.432452		11.3333	0.244419	0.201833
				11.5	0.45486	0.53005	0.227785		11.5	0.468569	0.44115		11.5	0.253777	0.201794
				11.6667	0.453621	0.537896	0.227281		11.6667	0.468265	0.438976		11.6667	0.252885	0.201677
				11.8333	0.453236	0.527949	0.219549		11.8333	0.46523	0.441242		11.8333	0.239918	0.199181
				12	0.458268	0.533027	0.230694		12	0.473304	0.443233		12	0.252261	0.209126
				12.1667	0.461682	0.540733	0.223329		12.1667	0.476916	0.446449		12.1667	0.243305	0.203354
				12.3333	0.460996	0.545006	0.230616		12.3333	0.472879	0.449113		12.3333	0.254445	0.206786
				12.5	0.45727	0.540242	0.228688		12.5	0.470542	0.443999		12.5	0.251682	0.205694
				12.6667	0.464203	0.540207	0.225769		12.6667	0.478221	0.450185		12.6667	0.247404	0.204134
				12.8333	0.465488	0.543254	0.232131		12.8333	0.478555	0.452421		12.8333	0.252172	0.21209
				13	0.467513	0.543885	0.231351		13	0.481226	0.453799		13	0.257475	0.205226
				13.1667	0.462954	0.54378	0.229315		13.1667	0.476825	0.449083		13.1667	0.249543	0.209087
				13.3333	0.467093	0.5442	0.231404		13.3333	0.479284	0.454902		13.3333	0.254267	0.208541
				13.5	0.464979	0.552466	0.231697		13.5	0.479435	0.450522		13.5	0.253331	0.210062
				13.6667	0.469477	0.546407	0.23305		13.6667	0.480376	0.458577		13.6667	0.256272	0.209828
				13.8333	0.468569	0.548998	0.230382		13.8333	0.481257	0.455882		13.8333	0.255069	0.205694
				14	0.470548	0.548893	0.225956		14	0.483928	0.457168		14	0.246959	0.204953
				14.1667	0.47482	0.555233	0.229914		14.1667	0.487418	0.462222		14.1667	0.25039	0.209438
				14.3333	0.473622	0.552641	0.229145		14.3333	0.488299	0.458945		14.3333	0.25244	0.20585
				14.5	0.478297	0.557369	0.236616		14.5	0.493944	0.46265		14.5	0.257787	0.215445
				14.6667	0.473877	0.554497	0.23783		14.6667	0.485961	0.461793		14.6667	0.260372	0.215289
				14.8333	0.475821	0.562938	0.233279		14.8333	0.486083	0.46556		14.8333	0.256183	0.210374
				15	0.477607	0.555688	0.23158		15	0.494187	0.461027		15	0.253019	0.21014
				15.1667	0.475297	0.554182	0.233471		15.1667	0.487024	0.463569		15.1667	0.256138	0.210803
				15.3333	0.476092	0.552956	0.237134		15.3333	0.490606	0.461579		15.3333	0.260773	0.213495
				15.5	0.482555	0.556809	0.228563		15.5	0.493762	0.471349		15.5	0.249365	0.207761
				15.6667	0.475301	0.555022	0.232287		15.6667	0.486113	0.464488		15.6667	0.256227	0.208346
				15.8333	0.482034	0.557194	0.235975		15.8333	0.497283	0.466785		15.8333	0.260639	0.21131
				16	0.483186	0.562693	0.232741		16	0.493246	0.473125		16	0.256005	0.209477
				16.1667	0.483229	0.566265	0.242871		16.1667	0.497223	0.469235		16.1667	0.26866	0.217083
				16.3333	0.486285	0.562482	0.23905		16.3333	0.50217	0.470399		16.3333	0.260238	0.217863
				16.5	0.482617	0.563673	0.236137		16.5	0.490302	0.474932		16.5	0.257921	0.214353
				16.6667	0.490511	0.56553	0.234866		16.6667	0.5056	0.475422		16.6667	0.260372	0.20936
				16.8333	0.480252	0.560626	0.235927		16.8333	0.495128	0.465376		16.8333	0.260193	0.211661
				17	0.486116	0.560136	0.228404		17	0.495401	0.476831		17	0.253376	0.203432
				17.1667	0.486506	0.562588	0.242437		17.1667	0.497253	0.475759		17.1667	0.269507	0.215367
				17.3333	0.480647	0.565004	0.234749		17.3333	0.492396	0.468898		17.3333	0.258188	0.21131
				17.5	0.482451	0.562027	0.237254		17.5	0.493246	0.471655		17.5	0.258322	0.216186
				17.6667	0.489239	0.564759	0.239481		17.6667	0.502504	0.475973		17.6667	0.265273	0.21369
				17.8333	0.486749	0.562658	0.24417		17.8333	0.497678	0.47582		17.8333	0.267279	0.221061
				18	0.483531	0.56581	0.23936		18	0.498194	0.468868		18	0.25957	0.21915
				18.1667	0.492392	0.572534	0.234928		18.1667	0.506116	0.478668		18.1667	0.25293	0.216927
				18.3333	0.488997	0.572955	0.241888		18.3333	0.505054	0.472941		18.3333	0.271022	0.212754
				18.5	0.491701	0.567316	0.241758		18.5	0.506602	0.4768		18.5	0.264248	0.219267
				18.6667	0.489023	0.56602	0.235192		18.6667	0.499317	0.47873		18.6667	0.258411	0.211973
				18.8333	0.490301	0.574601	0.23544		18.8333	0.504538	0.476065		18.8333	0.260817	0.210062
				19	0.49094	0.565354	0.236167		19	0.50214	0.47974		19	0.260283	0.212051
				19.1667	0.489009	0.570503	0.239986		19.1667	0.499105	0.478913		19.1667	0.263357	0.216615
				19.3333	0.491647	0.568577	0.238529		19.3333	0.501685	0.481609		19.3333	0.261263	0.215796
				19.5	0.492022	0.570118	0.239125		19.5	0.503415	0.480628		19.5	0.260817	0.217434
				19.6667	0.497117	0.575266	0.238203		19.6667	0.511155	0.483079		19.6667	0.263224	0.213183
				19.8333	0.493069	0.561957	0.237237		19.8333	0.505509	0.480628		19.8333	0.258054	0.21642
				20	0.49247	0.574601	0.236203		20	0.502565	0.482374		20	0.259614	0.212793
				20.1667	0.493792	0.575161	0.236905		20.1667	0.508059	0.479526		20.1667	0.260238	0.213573
				20.3333	0.494391	0.575897	0.243392		20.3333	0.507725	0.481057		20.3333	0.268883	0.217902
				20.5	0.493774	0.567176	0.240384		20.5	0.505418	0.482129		20.5	0.267858	0.21291
				20.6667	0.492865	0.573235	0.242688		20.6667	0.50648	0.47925		20.6667	0.268526	0.216849
				20.8333	0.492303	0.571273	0.245094		20.8333	0.502231	0.482374		20.8333	0.26866	0.221529
				21	0.495004	0.580695	0.238195		21	0.507543	0.482466		21	0.262466	0.213924
				21.1667	0.494839	0.57376	0.237044		21.1667	0.506875	0.482803		21.1667	0.265585	0.208502
				21.3333	0.496371	0.57313	0.243356		21.3333	0.510214	0.482527		21.3333	0.269551	0.217161
				21.5	0.498456	0.577017	0.238507		21.5	0.513037	0.483875		21.5	0.262466	0.214548
				21.6667	0.498863	0.575511	0.242473		21.6667	0.511003	0.486723		21.6667	0.269462	0.215484
				21.8333	0.502921	0.574986	0.237237		21.8333	0.514433	0.491409		21.8333	0.26055	0.213924
				22	0.500214	0.578944	0.240947		22	0.513796	0.486631		22	0.264382	0.217512
				22.1667	0.499291	0.573445	0.244158		22.1667	0.511307	0.487275		22.1667	0.271155	0.217161
				22.3333	0.500389	0.579119	0.242529		22.3333	0.512248	0.48853		22.3333	0.268482	0.216576
				22.5	0.503682	0.585283	0.236552		22.5	0.518925	0.488438		22.5	0.257074	0.21603
				22.6667	0.500777	0.583637	0.241858		22.6667	0.517924	0.48363		22.6667	0.263357	0.220359
				22.8333	0.504325	0.578804	0.24444		22.8333	0.518925	0.489725		22.8333	0.266298	0.222582
				23	0.505552	0.577613	0.245414		23	0.518531	0.492573		23	0.271289	0.21954
				23.1667	0.501756	0.582936	0.242746		23.1667	0.518045	0.485468		23.1667	0.267279	0.218214
				23.3333	0.504459	0.58115	0.244719		23.3333	0.516406	0.492512		23.3333	0.267011	0.222426
				23.5	0.500988	0.574356	0.240551		23.5	0.511732	0.490245		23.5	0.264605	0.216498
				23.6667	0.509252	0.581045	0.244128		23.6667	0.519866	0.498637		23.6667	0.267546	0.22071
				23.8333	0.504508	0.585178	0.242223		23.8333	0.519047	0.48997		23.8333	0.263268	0.221178
				24	0.502394	0.577683	0.236699		24	0.515769	0.48902		24	0.261931	0.211466
				24.1667	0.505261	0.587139	0.241178		24.1667	0.518501	0.492022		24.1667	0.265585	0.216771
				24.3333	0.507855	0.586754	0.242493		24.3333	0.520686	0.495023		24.3333	0.265407	0.219579
				24.5	0.505234	0.590677	0.247988		24.5	0.517742	0.492726		24.5	0.275656	0.22032
				24.6667	0.508812	0.585248	0.239938		24.6667	0.522325	0.495299		24.6667	0.264783	0.215094
				24.8333	0.502826	0.582866	0.2462		24.8333	0.515131	0.490521		24.8333	0.273562	0.218838
				25	0.506872	0.585318	0.238546		25	0.521232	0.492512		25	0.261842	0.21525
				25.1667	0.505808	0.580765	0.247629		25.1667	0.519411	0.492205		25.1667	0.272715	0.222543
				25.3333	0.510513	0.586719	0.240295		25.3333	0.521961	0.499066		25.3333	0.26456	0.21603
				25.5	0.512885	0.59523	0.237666		25.5	0.525785	0.499985		25.5	0.258054	0.217278
				25.6667	0.511164	0.582551	0.240607		25.6667	0.523721	0.498606		25.6667	0.266744	0.21447
				25.8333	0.511156	0.587069	0.245328		25.8333	0.525421	0.496891		25.8333	0.270532	0.220125
				26	0.504298	0.588085	0.240103		26	0.514737	0.493859		26	0.261798	0.218409
				26.1667	0.502921	0.583847	0.243732		26.1667	0.517863	0.487979		26.1667	0.26964	0.217824
				26.3333	0.505916	0.586194	0.246863		26.3333	0.519199	0.492634		26.3333	0.272938	0.220788
				26.5	0.500931	0.576667	0.239529		26.5	0.511003	0.490858		26.5	0.261976	0.217083
				26.6667	0.505355	0.585703	0.243629		26.6667	0.518076	0.492634		26.6667	0.269239	0.218019
				26.8333	0.503759	0.578068	0.243582		26.8333	0.515435	0.492083		26.8333	0.265986	0.221178
				27	0.509298	0.5877	0.245637		27	0.523175	0.495421		27	0.270799	0.220476
				27.1667	0.508999	0.590502	0.240607		27.1667	0.521627	0.496371		27.1667	0.267056	0.214158
				27.3333	0.500775	0.590046	0.243108		27.3333	0.514919	0.486631		27.3333	0.267769	0.218448
				27.5	0.511188	0.595335	0.243228		27.5	0.521779	0.500597		27.5	0.26719	0.219267
				27.6667	0.509579	0.595265	0.244652		27.6667	0.522113	0.497045		27.6667	0.266878	0.222426
				27.8333	0.510247	0.587139	0.238002		27.8333	0.519806	0.500689		27.8333	0.264382	0.211622
				28	0.504995	0.584197	0.238306		28	0.519775	0.490215		28	0.261753	0.21486
				28.1667	0.512106	0.597506	0.241644		28.1667	0.525421	0.49879		28.1667	0.262421	0.220866
				28.3333	0.508313	0.587595	0.244871		28.3333	0.520898	0.495728		28.3333	0.269462	0.220281
				28.5	0.50431	0.577122	0.244942		28.5	0.518834	0.489786		28.5	0.266521	0.223362
				28.6667	0.515804	0.58868	0.241384		28.6667	0.523691	0.507917		28.6667	0.267323	0.215445
				28.8333	0.507386	0.586929	0.249676		28.8333	0.522811	0.49196		28.8333	0.277394	0.221958
				29	0.507486	0.584583	0.243379		29	0.52102	0.493951		29	0.265853	0.220905
				29.1667	0.509665	0.584057	0.239786		29.1667	0.523296	0.496034		29.1667	0.261397	0.218175
				29.3333	0.507677	0.588505	0.249506		29.3333	0.519199	0.496156		29.3333	0.277171	0.221841
				29.5	0.508045	0.58875	0.247256		29.5	0.526089	0.49		29.5	0.273606	0.220905
				29.6667	0.515445	0.591797	0.243298		29.6667	0.528669	0.50222		29.6667	0.263625	0.222972
				29.8333	0.510922	0.585843	0.237958		29.8333	0.523023	0.498821		29.8333	0.264293	0.211622
				30	0.513847	0.585878	0.237095		30	0.526392	0.501302		30	0.259837	0.214353
				30.1667	0.514475	0.585388	0.246506		30.1667	0.529701	0.49925		30.1667	0.27472	0.218292
				30.3333	0.514569	0.593549	0.243192		30.3333	0.529246	0.499893		30.3333	0.265051	0.221334
				30.5	0.514118	0.5884	0.246988		30.5	0.527364	0.500873		30.5	0.271512	0.222465
				30.6667	0.515118	0.585948	0.243799		30.6667	0.529913	0.500322		30.6667	0.268214	0.219384
				30.8333	0.512485	0.590431	0.248239		30.8333	0.52615	0.498821		30.8333	0.273116	0.223362
				31	0.511576	0.584863	0.252262		31	0.520595	0.502557		31	0.273829	0.230694
				31.1667	0.514299	0.587244	0.2511		31.1667	0.524723	0.503874		31.1667	0.272715	0.229485
				31.3333	0.51519	0.585948	0.253746		31.3333	0.527455	0.502925		31.3333	0.2798	0.227691
				31.5	0.518029	0.599643	0.241189		31.5	0.529519	0.506539		31.5	0.267011	0.215367
				31.6667	0.514294	0.592183	0.245813		31.6667	0.522447	0.506141		31.6667	0.271111	0.220515
				31.8333	0.516489	0.594494	0.241011		31.8333	0.53134	0.501639		31.8333	0.2626	0.219423
				32	0.514455	0.591692	0.242345		32	0.527516	0.501394		32	0.267412	0.217278
				32.1667	0.50804	0.592288	0.247		32.1667	0.516861	0.499219		32.1667	0.268259	0.225741
				32.3333	0.515567	0.586894	0.244877		32.3333	0.525239	0.505896		32.3333	0.270487	0.219267
				32.5	0.513865	0.590992	0.247024		32.5	0.529215	0.498515		32.5	0.273339	0.22071
				32.6667	0.515889	0.590852	0.244059		32.6667	0.528608	0.50317		32.6667	0.26456	0.223557
				32.8333	0.514428	0.59586	0.250091		32.8333	0.526696	0.502159		32.8333	0.2753	0.224883
				33	0.510339	0.584583	0.24708		33	0.523175	0.497504		33	0.27423	0.21993
				33.1667	0.516437	0.5884	0.24493		33.1667	0.529428	0.503446		33.1667	0.267279	0.222582
				33.3333	0.513968	0.591412	0.245935		33.3333	0.530156	0.49778		33.3333	0.271512	0.220359
				33.5	0.51702	0.585423	0.240222		33.5	0.529185	0.504854		33.5	0.266521	0.213924
				33.6667	0.520057	0.589556	0.244367		33.6667	0.53134	0.508775		33.6667	0.269195	0.21954
				33.8333	0.520168	0.590852	0.247311		33.8333	0.530521	0.509816		33.8333	0.272626	0.221997
				34	0.518053	0.588085	0.249584		34	0.530885	0.505222		34	0.274676	0.224493
				34.1667	0.519464	0.595195	0.24605		34.1667	0.530521	0.508407		34.1667	0.26866	0.22344
				34.3333	0.514265	0.594004	0.249074		34.3333	0.525482	0.503047		34.3333	0.275879	0.22227
				34.5	0.518025	0.59607	0.249089		34.5	0.530338	0.505712		34.5	0.273606	0.224571
				34.6667	0.520023	0.590502	0.252804		34.6667	0.532069	0.507978		34.6667	0.280959	0.224649
				34.8333	0.515631	0.596526	0.24686		34.8333	0.528032	0.503231		34.8333	0.271958	0.221763
				35	0.517231	0.591377	0.24984		35	0.529944	0.504517		35	0.278775	0.220905
				35.1667	0.514143	0.588155	0.244535		35.1667	0.525239	0.503047		35.1667	0.267501	0.221568
				35.3333	0.517886	0.584547	0.252729		35.3333	0.527303	0.508468		35.3333	0.27882	0.226638
				35.5	0.520492	0.599993	0.238487		35.5	0.533374	0.507611		35.5	0.263714	0.213261
				35.6667	0.519119	0.598487	0.249091		35.6667	0.532251	0.505988		35.6667	0.274587	0.223596
				35.8333	0.51922	0.591622	0.241401		35.8333	0.530217	0.508223		35.8333	0.263535	0.219267
				36	0.519223	0.589591	0.249248		36	0.52961	0.508836		36	0.272403	0.226092
				36.1667	0.517537	0.583952	0.248776		36.1667	0.526453	0.508621		36.1667	0.277038	0.220515
				36.3333	0.516426	0.597226	0.248996		36.3333	0.528457	0.504395		36.3333	0.277439	0.220554
				36.5	0.517287	0.5953	0.24676		36.5	0.527698	0.506876		36.5	0.273785	0.219735
				36.6667	0.522865	0.596035	0.242095		36.6667	0.533617	0.512113		36.6667	0.264338	0.219852
				36.8333	0.517707	0.594915	0.24339		36.8333	0.53301	0.502404		36.8333	0.268526	0.218253
				37	0.516011	0.594319	0.240429		37	0.52873	0.503292		37	0.264828	0.21603
				37.1667	0.522641	0.595545	0.244237		37.1667	0.535711	0.509571		37.1667	0.268036	0.220437
				37.3333	0.519033	0.591973	0.238401		37.3333	0.530885	0.507182		37.3333	0.258589	0.218214
				37.5	0.939559	0.905611	0.782711		37.5	0.935074	0.944045		37.5	0.812887	0.752535
				37.6667	0.965152	0.938603	0.828073		37.6667	0.96479	0.965514		37.6667	0.849517	0.80663
				37.8333	0.965924	0.946764	0.855378		37.8333	0.963333	0.968516		37.8333	0.868009	0.842746
				38	0.971535	0.961789	0.885703		38	0.972196	0.970874		38	0.89586	0.875546
				38.1667	0.973796	0.964206	0.910062		38.1667	0.973289	0.974304		38.1667	0.919032	0.901092
				38.3333	0.978214	0.966482	0.924695		38.3333	0.97165	0.984778		38.3333	0.930083	0.919306
				38.5	0.978085	0.968268	0.928773		38.5	0.973076	0.983094		38.5	0.928568	0.928978
				38.6667	0.980796	0.975273	0.940594		38.6667	0.976355	0.985238		38.6667	0.941758	0.939431
				38.8333	0.976856	0.974047	0.94945		38.8333	0.977295	0.976417		38.8333	0.94773	0.95117
				39	0.981733	0.973172	0.96323		39	0.982456	0.981011		39	0.960741	0.965718
				39.1667	0.980793	0.968654	0.968588		39.1667	0.980361	0.981226		39.1667	0.969431	0.967746
				39.3333	0.978568	0.966622	0.970586		39.3333	0.981515	0.975621		39.3333	0.966445	0.974727
				39.5	0.984021	0.978951	0.972469		39.5	0.984611	0.983431		39.5	0.970991	0.973947
				39.6667	0.97893	0.989528	0.970335		39.6667	0.97596	0.981899		39.6667	0.96805	0.972621
				39.8333	0.9788	0.980387	0.97192		39.8333	0.974048	0.983553		39.8333	0.970322	0.973518
				40	0.977004	0.975378	0.97517		40	0.975049	0.978959		40	0.975224	0.975117
				40.1667	0.985097	0.982663	0.977861		40.1667	0.987009	0.983186		40.1667	0.980839	0.974883
				40.3333	0.97888	0.981858	0.986755		40.3333	0.973501	0.984258		40.3333	0.988993	0.984516
				40.5	0.989148	0.980947	0.986448		40.5	0.985157	0.99314		40.5	0.988771	0.984126
				40.6667	0.985877	0.981998	0.979874		40.6667	0.987221	0.984533		40.6667	0.985295	0.974454
				40.8333	0.987654	0.990649	0.984981		40.8333	0.990499	0.984809		40.8333	0.983379	0.986583
				41	0.98534	0.986656	0.981525		41	0.987525	0.983155		41	0.974556	0.988495
				41.1667	0.992581	0.986061	0.980694		41.1667	0.991471	0.993691		41.1667	0.982487	0.9789
				41.3333	0.995499	0.994781	0.981243		41.3333	0.992988	0.998009		41.3333	0.976917	0.985569
				41.5	0.994122	0.995412	0.982302		41.5	0.996054	0.99219		41.5	0.97919	0.985413
				41.6667	0.998698	0.987391	0.998454		41.6667	1	0.997397		41.6667	0.998975	0.997933
				41.8333	0.995684	0.989773	0.989387		41.8333	0.996024	0.995345		41.8333	0.991489	0.987285
				42	0.991897	0.987181	0.991109		42	0.990348	0.993446		42	0.990018	0.9922
				42.1667	0.989825	0.992155	0.98873		42.1667	0.987828	0.991823		42.1667	0.987211	0.99025
				42.3333	0.996371	0.987672	1		42.3333	0.996479	0.996264		42.3333	1	1
				42.5	0.993781	0.990789	0.986352		42.5	0.990226	0.997335		42.5	0.982532	0.990172
				42.6667	0.994126	1	0.992674		42.6667	0.991805	0.996447		42.6667	0.992291	0.993058
				42.8333	0.995786	0.993661	0.982329		42.8333	0.993747	0.997825		42.8333	0.983067	0.981591
				43	0.990189	0.991489			43	0.988708	0.991669
				43.1667	0.999772	0.998669			43.1667	0.999545	1
				43.3333	0.994197	0.993556			43.3333	0.989589	0.998806
				43.5	0.99249	0.984484			43.5	0.998118	0.986861

## Sheet: Fig 2e
			Data for
			Figure 2e
										Intensity				Intensity
					Intensity					interDOL1A1B				interDOL2A2B
				Time (in h)	interDOL1A1B	interDOL2A2B			Time (in h)	repeat1	repeat2		Time (in h)	repeat1	repeat2
				0.166667	0.00761358	0.0164881			0.166667	0.00544867	0.00977849		0.166667	0.0125859	0.0203904
				0.333333	0.00545467	0.0162825			0.333333	0	0.0109093		0.333333	0.0157966	0.0167684
				0.5	0.0163236	0.0157974			0.5	0.0106955	0.0219517		0.5	0.0134849	0.0181099
				0.666667	0.0130757	0.0209758			0.666667	0.00679403	0.0193574		0.666667	0.0249149	0.0170367
				0.833333	0.0171196	0.0137489			0.833333	0.0162788	0.0179605		0.833333	0.0105953	0.0169025
				1	0.0220638	0.0171166			1	0.0201803	0.0239473		1	0.0159892	0.018244
				1.16667	0.0206736	0.0158794			1.16667	0.0154043	0.0259429		1.16667	0.0143197	0.0174391
				1.33333	0.00779782	0.0155631			1.33333	0.0026907	0.0129049		1.33333	0.0179798	0.0131464
				1.5	0.0149114	0.0167979			1.5	0.00793758	0.0218852		1.5	0.0107237	0.0228721
				1.66667	0.0239566	0.020993			1.66667	0.0196421	0.0282711		1.66667	0.0241444	0.0178416
				1.83333	0.0125611	0.0136141			1.83333	0.00396879	0.0211535		1.83333	0.00911835	0.0181099
				2	0.0250176	0.0214532			2	0.0190367	0.0309985		2	0.0230527	0.0198538
				2.16667	0.0227985	0.0219108			2.16667	0.0147316	0.0308654		2.16667	0.0190715	0.0247502
				2.33333	0.0212256	0.0186307			2.33333	0.0189695	0.0234817		2.33333	0.0172735	0.0199879
				2.5	0.0245422	0.0205892			2.5	0.0232746	0.0258099		2.5	0.0211905	0.0199879
				2.66667	0.0266739	0.0162696			2.66667	0.0178259	0.0355219		2.66667	0.0163745	0.0161647
				2.83333	0.0199998	0.0158344			2.83333	0.0138571	0.0261425		2.83333	0.0148334	0.0168355
				3	0.0270263	0.0244158			3	0.0213911	0.0326615		3	0.0255571	0.0232745
				3.16667	0.0304308	0.0258377			3.16667	0.0295305	0.0313311		3.16667	0.0294741	0.0222014
				3.33333	0.0228699	0.0211558			3.33333	0.0156061	0.0301337		3.33333	0.019842	0.0224696
				3.5	0.0268596	0.0161868			3.5	0.0273106	0.0264086		3.5	0.0170808	0.0152928
				3.66667	0.025728	0.0217488			3.66667	0.0211893	0.0302667		3.66667	0.0188146	0.0246831
				3.83333	0.0205518	0.0193892			3.83333	0.0174223	0.0236812		3.83333	0.0178514	0.020927
				4	0.0245176	0.0220199			4	0.0188349	0.0302002		4	0.0217042	0.0223355
				4.16667	0.0305362	0.0214383			4.16667	0.0245527	0.0365197		4.16667	0.0222179	0.0206587
				4.33333	0.0225298	0.0240256			4.33333	0.0142607	0.0307989		4.33333	0.0235022	0.0245489
				4.5	0.0151666	0.015766			4.5	0.0119736	0.0183596		4.5	0.0118795	0.0196526
				4.66667	0.0260274	0.0225329			4.66667	0.0211893	0.0308654		4.66667	0.0212547	0.0238111
				4.83333	0.0212155	0.0218693			4.83333	0.0171532	0.0252777		4.83333	0.0209337	0.022805
				5	0.0196138	0.00866639			5	0.0162115	0.023016		5	0.008412	0.00892079
				5.16667	0.0285622	0.0247889			5.16667	0.0224674	0.0346571		5.16667	0.0283825	0.0211953
				5.33333	0.021603	0.0198651			5.33333	0.0210548	0.0221513		5.33333	0.0190715	0.0206587
				5.5	0.0214898	0.0232115			5.5	0.0186331	0.0243464		5.5	0.0224106	0.0240123
				5.66667	0.0287218	0.0224911			5.66667	0.0272434	0.0302002		5.66667	0.0156039	0.0293782
				5.83333	0.0229327	0.0258294			5.83333	0.0149334	0.0309319		5.83333	0.0238233	0.0278355
				6	0.0336918	0.0322781			6	0.0297995	0.037584		6	0.0324279	0.0321282
				6.16667	0.028838	0.0266793			6.16667	0.0182295	0.0394466		6.16667	0.0233096	0.030049
				6.33333	0.0254829	0.0270204			6.33333	0.0189695	0.0319963		6.33333	0.0230527	0.030988
				6.5	0.0199348	0.0209954			6.5	0.0141262	0.0257434		6.5	0.0165029	0.025488
				6.66667	0.0263473	0.0259933			6.66667	0.0189022	0.0337923		6.66667	0.0285109	0.0234758
				6.83333	0.0262094	0.0241754			6.83333	0.0180277	0.034391		6.83333	0.0227959	0.025555
				7	0.0216254	0.00359597			7	0.00713036	0.0361205		7	0.00719193	0
				7.16667	0.0388034	0.0128073			7.16667	0.0219292	0.0556775		7.16667	0.0212547	0.00435978
				7.33333	0.0340128	0.0128624			7.33333	0.0217274	0.0462981		7.33333	0.0172735	0.00845127
				7.5	0.0436388	0.0246439			7.5	0.0242163	0.0630613		7.5	0.0303731	0.0189147
				7.66667	0.0504164	0.0268016			7.66667	0.0408314	0.0600013		7.66667	0.0328774	0.0207257
				7.83333	0.0561207	0.0329751			7.83333	0.0378717	0.0743697		7.83333	0.035767	0.0301831
				8	0.0574956	0.0340783			8	0.0398897	0.0751014		8	0.0344185	0.033738
				8.16667	0.069128	0.0420368			8.16667	0.056303	0.081953		8.16667	0.0445001	0.0395734
				8.33333	0.0624465	0.0414115			8.33333	0.045002	0.0798909		8.33333	0.0484813	0.0343417
				8.5	0.0615724	0.0465988			8.5	0.0493071	0.0738376		8.5	0.05349	0.0397076
				8.66667	0.0671758	0.0439253			8.66667	0.0521324	0.0822191		8.66667	0.0485456	0.0393051
				8.83333	0.0672109	0.04275			8.83333	0.0524687	0.081953		8.83333	0.0516278	0.0338722
				9	0.0645953	0.0481436			9	0.0486345	0.0805561		9	0.0549027	0.0413844
				9.16667	0.0609157	0.0441223			9.16667	0.0448675	0.076964		9.16667	0.0487382	0.0395063
				9.33333	0.053831	0.0379367			9.33333	0.0388134	0.0688485		9.33333	0.0448854	0.030988
				9.5	0.063186	0.0517708			9.5	0.0464146	0.0799574		9.5	0.0637	0.0398417
				9.66667	0.0740965	0.054658			9.66667	0.0585901	0.0896029		9.66667	0.0605535	0.0487625
				9.83333	0.076721	0.0618505			9.83333	0.0640387	0.0894033		9.83333	0.0628652	0.0608357
				10	0.0744952	0.0580366			10	0.0585228	0.0904676		10	0.0609388	0.0551345
				10.1667	0.0717507	0.0597598			10.1667	0.0554285	0.0880729		10.1667	0.0633789	0.0561406
				10.3333	0.0641857	0.055667			10.3333	0.046751	0.0816204		10.3333	0.0604251	0.0509088
				10.5	0.0674265	0.0523776			10.5	0.0553612	0.0794918		10.5	0.0575355	0.0472198
				10.6667	0.0710309	0.0624845			10.6667	0.0515942	0.0904676		10.6667	0.0690297	0.0559394
				10.8333	0.0594516	0.0474735			10.8333	0.0387461	0.080157		10.8333	0.0563796	0.0385673
				11	0.0729787	0.0633942			11	0.0549576	0.0909998		11	0.0718551	0.0549333
				11.1667	0.0601209	0.0581352			11.1667	0.0454729	0.0747688		11.1667	0.0595261	0.0567442
				11.3333	0.0739769	0.0609846			11.3333	0.0610117	0.0869421		11.3333	0.0701214	0.0518479
				11.5	0.073253	0.0604448			11.5	0.0564375	0.0900685		11.5	0.0627368	0.0581528
				11.6667	0.0780627	0.0638285			11.6667	0.06007	0.0960553		11.6667	0.0613883	0.0662687
				11.8333	0.0678406	0.0604447			11.8333	0.0520651	0.083616		11.8333	0.0657548	0.0551345
				12	0.0680465	0.0617161			12	0.0532087	0.0828843		12	0.0689013	0.0545308
				12.1667	0.0703224	0.065457			12.1667	0.0557648	0.0848799		12.1667	0.0741026	0.0568113
				12.3333	0.0656592	0.0607215			12.3333	0.0485672	0.0827513		12.3333	0.0653695	0.0560735
				12.5	0.0624835	0.0579525			12.5	0.0516615	0.0733054		12.5	0.0586913	0.0572138
				12.6667	0.0789973	0.0591696			12.6667	0.0666622	0.0913324		12.6667	0.0642779	0.0540613
				12.8333	0.0764908	0.0748028			12.8333	0.0585228	0.0944589		12.8333	0.0791113	0.0704943
				13	0.0768249	0.0722207			13	0.0587919	0.094858		13	0.0730752	0.0713663
				13.1667	0.0712847	0.0597747			13.1667	0.0553612	0.0872081		13.1667	0.0642137	0.0553357
				13.3333	0.0920188	0.086138			13.3333	0.0696892	0.114348		13.3333	0.101715	0.0705614
				13.5	0.0824904	0.0727183			13.5	0.0667967	0.098184		13.5	0.0838631	0.0615735
				13.6667	0.0784476	0.0676119			13.6667	0.0575138	0.0993814		13.6667	0.0737173	0.0615065
				13.8333	0.0865997	0.0765172			13.8333	0.0700928	0.103106		13.8333	0.0849547	0.0680797
				14	0.0752894	0.072419			14	0.0577829	0.0927958		14	0.0762217	0.0686163
				14.1667	0.0812298	0.0723597			14.1667	0.0674021	0.0950575		14.1667	0.0773775	0.0673419
				14.3333	0.0761407	0.0718261			14.3333	0.061348	0.0909333		14.3333	0.074231	0.0694212
				14.5	0.0807436	0.076718			14.5	0.0637024	0.0977849		14.5	0.0774417	0.0759944
				14.6667	0.0850813	0.0735513			14.6667	0.0721781	0.0979844		14.6667	0.0780839	0.0690187
				14.8333	0.079053	0.0698767			14.8333	0.0647114	0.0933945		14.8333	0.0744237	0.0653297
				15	0.0788284	0.0751083			15	0.0602045	0.0974523		15	0.0774417	0.0727748
				15.1667	0.0828544	0.0772009			15.1667	0.0604736	0.105235		15.1667	0.0813588	0.0730431
				15.3333	0.0834728	0.0798216			15.3333	0.0640387	0.102907		15.3333	0.0856611	0.0739822
				15.5	0.0844168	0.077676			15.5	0.0723127	0.096521		15.5	0.08412	0.0712321
				15.6667	0.0864827	0.0829054			15.6667	0.0669985	0.105967		15.6667	0.0887433	0.0770675
				15.8333	0.0925928	0.0802982			15.8333	0.0772232	0.107962		15.8333	0.0883581	0.0722382
				16	0.0797477	0.0760642			16	0.0640387	0.0954567		16	0.0827072	0.0694212
				16.1667	0.0770084	0.0807463			16.1667	0.0618862	0.0921306		16.1667	0.0863032	0.0751895
				16.3333	0.0865006	0.0756945			16.3333	0.0642405	0.108761		16.3333	0.0842484	0.0671407
				16.5	0.0770656	0.0753202			16.5	0.0602045	0.0939267		16.5	0.0784691	0.0721712
				16.6667	0.0787342	0.0748712			16.6667	0.0612135	0.0962549		16.6667	0.0820651	0.0676772
				16.8333	0.0833073	0.0804096			16.8333	0.0641733	0.102441		16.8333	0.0863674	0.0744517
				17	0.0789835	0.0765947			17	0.0581865	0.0997805		17	0.0754511	0.0777383
				17.1667	0.082842	0.0840955			17.1667	0.0642405	0.101443		17.1667	0.0925319	0.075659
				17.3333	0.0903768	0.0853071			17.3333	0.0674694	0.113284		17.3333	0.0923393	0.0782749
				17.5	0.0856108	0.083357			17.5	0.0657204	0.105501		17.5	0.091055	0.075659
				17.6667	0.0804495	0.0795256			17.6667	0.070631	0.0902681		17.6667	0.0823862	0.0766651
				17.8333	0.0766384	0.0822889			17.8333	0.0551594	0.0981175		17.8333	0.0893213	0.0752566
				18	0.0856777	0.0874484			18	0.0657877	0.105568		18	0.0940731	0.0808237
				18.1667	0.088448	0.0833948			18.1667	0.0735235	0.103373		18.1667	0.0908624	0.0759273
				18.3333	0.0885403	0.0822974			18.3333	0.0721781	0.104903		18.3333	0.091954	0.0726407
				18.5	0.0895901	0.0859243			18.5	0.0695547	0.109625		18.5	0.0932383	0.0786102
				18.6667	0.0797739	0.0790355			18.6667	0.0627607	0.0967871		18.6667	0.0818083	0.0762627
				18.8333	0.095325	0.0912293			18.8333	0.0780977	0.112552		18.8333	0.0974764	0.0849822
				19	0.0914355	0.0892465			19	0.0724472	0.110424		19	0.094651	0.083842
				19.1667	0.0840663	0.0901069			19.1667	0.0690838	0.0990488		19.1667	0.0981828	0.082031
				19.3333	0.0856889	0.0913485			19.3333	0.0678057	0.103572		19.3333	0.0966416	0.0860554
				19.5	0.08021	0.0871867			19.5	0.0634333	0.0969866		19.5	0.089257	0.0851164
				19.6667	0.0814417	0.0821091			19.6667	0.0636351	0.0992483		19.6667	0.0883581	0.0758602
				19.8333	0.0805486	0.0802462			19.8333	0.0645096	0.0965875		19.8333	0.0861748	0.0743175
				20	0.0878751	0.0889263			20	0.0721781	0.103572		20	0.0894497	0.088403
				20.1667	0.0940638	0.0892997			20.1667	0.0785685	0.109559		20.1667	0.086239	0.0923603
				20.3333	0.0890605	0.0920079			20.3333	0.0700256	0.108096		20.3333	0.0941373	0.0898786
				20.5	0.0880519	0.0892716			20.5	0.0740616	0.102042		20.5	0.0920182	0.0865249
				20.6667	0.0887948	0.0928135			20.6667	0.0700928	0.107497		20.6667	0.0956142	0.0900127
				20.8333	0.084724	0.0869448			20.8333	0.0677385	0.10171		20.8333	0.0895781	0.0843115
				21	0.0961573	0.0955117			21	0.0782322	0.114082		21	0.103962	0.0870615
				21.1667	0.0818984	0.0840155			21.1667	0.0680075	0.0957893		21.1667	0.0931099	0.0749212
				21.3333	0.0939046	0.0900625			21.3333	0.0738598	0.113949		21.3333	0.100173	0.0799517
				21.5	0.0856901	0.0884395			21.5	0.0739943	0.0973858		21.5	0.0932383	0.0836408
				21.6667	0.0851538	0.0873522			21.6667	0.0672676	0.10304		21.6667	0.0908624	0.083842
				21.8333	0.0878688	0.0890095			21.8333	0.0650478	0.11069		21.8333	0.0962563	0.0817627
				22	0.0798658	0.084832			22	0.061348	0.0983836		22	0.0895781	0.0800859
				22.1667	0.0885194	0.0883966			22.1667	0.0684111	0.108628		22.1667	0.0951647	0.0816285
				22.3333	0.0954304	0.0933434			22.3333	0.0791067	0.111754		22.3333	0.10043	0.0862566
				22.5	0.0933178	0.0959271			22.5	0.0700256	0.11661		22.5	0.103384	0.0884701
				22.6667	0.091996	0.0892501			22.6667	0.0715727	0.112419		22.6667	0.0929814	0.0855188
				22.8333	0.0938384	0.0999828			22.8333	0.0799139	0.107763		22.8333	0.104989	0.0949762
				23	0.0922367	0.10083			23	0.0729853	0.111488		23	0.107622	0.0940372
				23.1667	0.088247	0.0939948			23.1667	0.0732544	0.10324		23.1667	0.102806	0.0851834
				23.3333	0.0849112	0.0876865			23.3333	0.0715054	0.098317		23.3333	0.0984396	0.0769334
				23.5	0.0861479	0.0980721			23.5	0.0665949	0.105701		23.5	0.10043	0.095714
				23.6667	0.092955	0.0979221			23.6667	0.0765505	0.109359		23.6667	0.104155	0.0916896
				23.8333	0.104137	0.109875			23.8333	0.0898022	0.118473		23.8333	0.12008	0.0996713
				24	0.0851228	0.0867377			24	0.0676712	0.102574		24	0.092853	0.0806224
				24.1667	0.0962619	0.105468			24.1667	0.0791067	0.113417		24.1667	0.107173	0.103763
				24.3333	0.094754	0.0987861			24.3333	0.0830755	0.106433		24.3333	0.106017	0.0915554
				24.5	0.0919512	0.0949125			24.5	0.0754742	0.108428		24.5	0.100751	0.0890737
				24.6667	0.0914609	0.0926089			24.6667	0.0770214	0.1059		24.6667	0.0912477	0.0939701
				24.8333	0.098006	0.102026			24.8333	0.0817301	0.114282		24.8333	0.106595	0.0974579
				25	0.0981103	0.106747			25	0.0825373	0.113683		25	0.114493	0.0990006
				25.1667	0.0935458	0.0957136			25.1667	0.0811247	0.105967		25.1667	0.105439	0.0859883
				25.3333	0.0960239	0.0906721			25.3333	0.0781649	0.113883		25.3333	0.0968985	0.0844456
				25.5	0.0999388	0.101916			25.5	0.0824028	0.117475		25.5	0.108521	0.0953116
				25.6667	0.0982463	0.105949			25.6667	0.0770887	0.119404		25.6667	0.108136	0.103763
				25.8333	0.0953157	0.0992936			25.8333	0.0824028	0.108229		25.8333	0.102806	0.0957811
				26	0.100288	0.105509			26	0.079443	0.121134		26	0.111347	0.0996713
				26.1667	0.0950081	0.0993305			26.1667	0.0809229	0.109093		26.1667	0.107173	0.0914884
				26.3333	0.0979425	0.0971905			26.3333	0.0762814	0.119604		26.3333	0.108393	0.0859883
				26.5	0.0953082	0.105895			26.5	0.0810574	0.109559		26.5	0.110576	0.101214
				26.6667	0.0954689	0.0947227			26.6667	0.0800484	0.110889		26.6667	0.100238	0.0892079
				26.8333	0.088531	0.102492			26.8333	0.0704964	0.106566		26.8333	0.106787	0.0981957
				27	0.0936486	0.101291			27	0.0816629	0.105634		27	0.106466	0.0961164
				27.1667	0.0958987	0.107301			27.1667	0.0795776	0.11222		27.1667	0.110704	0.103897
				27.3333	0.104907	0.111652			27.3333	0.0846899	0.125125		27.3333	0.115585	0.10772
				27.5	0.0996847	0.105594			27.5	0.0845554	0.114814		27.5	0.11353	0.0976591
				27.6667	0.101062	0.109354			27.6667	0.0870443	0.11508		27.6667	0.110383	0.108324
				27.8333	0.102409	0.109364			27.8333	0.08395	0.120867		27.8333	0.117447	0.101281
				28	0.100878	0.109829			28	0.089735	0.11202		28	0.110127	0.109531
				28.1667	0.101695	0.109893			28.1667	0.0871115	0.116278		28.1667	0.120786	0.0990006
				28.3333	0.0970093	0.108012			28.3333	0.0819319	0.112087		28.3333	0.113401	0.102623
				28.5	0.105951	0.113324			28.5	0.0929638	0.118938		28.5	0.115842	0.110806
				28.6667	0.0996832	0.107859			28.6667	0.0842863	0.11508		28.6667	0.114236	0.101482
				28.8333	0.0954013	0.105732			28.8333	0.0858334	0.104969		28.8333	0.11186	0.0996043
				29	0.096164	0.111469			29	0.079443	0.112885		29	0.116291	0.106647
				29.1667	0.108029	0.122115			29.1667	0.089735	0.126322		29.1667	0.124639	0.119592
				29.3333	0.101532	0.112447			29.3333	0.0877842	0.11528		29.3333	0.117575	0.107318
				29.5	0.0977134	0.10844			29.5	0.0769541	0.118473		29.5	0.109228	0.107653
				29.6667	0.104303	0.116652			29.6667	0.0896677	0.118938		29.6667	0.121492	0.111812
				29.8333	0.0927192	0.110168			29.8333	0.0760124	0.109426		29.8333	0.114493	0.105842
				30	0.106093	0.112726			30	0.0885914	0.123595		30	0.115585	0.109867
				30.1667	0.0984698	0.109634			30.1667	0.0813938	0.115546		30.1667	0.114365	0.104903
				30.3333	0.102133	0.11511			30.3333	0.0822683	0.121998		30.3333	0.116933	0.113287
				30.5	0.106104	0.115971			30.5	0.0846226	0.127586		30.5	0.120465	0.111476
				30.6667	0.101813	0.113961			30.6667	0.0845554	0.119071		30.6667	0.11886	0.109062
				30.8333	0.103155	0.113465			30.8333	0.0865734	0.119737		30.8333	0.112502	0.114428
				31	0.0953669	0.105506			31	0.073658	0.117076		31	0.108457	0.102556
				31.1667	0.105721	0.113079			31.1667	0.0874479	0.123994		31.1667	0.120786	0.105373
				31.3333	0.103031	0.115563			31.3333	0.0821337	0.123927		31.3333	0.122199	0.108927
				31.5	0.110107	0.123071			31.5	0.0926947	0.127519		31.5	0.129904	0.116239
				31.6667	0.104334	0.112732			31.6667	0.0891968	0.11947		31.6667	0.1213	0.104165
				31.8333	0.101455	0.113516			31.8333	0.0859007	0.117009		31.8333	0.119245	0.107787
				32	0.108725	0.117567			32	0.0893986	0.128052		32	0.124061	0.111074
				32.1667	0.104206	0.110334			32.1667	0.084219	0.124193		32.1667	0.119052	0.101616
				32.3333	0.109516	0.12226			32.3333	0.087986	0.131045		32.3333	0.127207	0.117312
				32.5	0.0966341	0.110658			32.5	0.0742634	0.119005		32.5	0.118089	0.103226
				32.6667	0.111312	0.116312			32.6667	0.0941074	0.128517		32.6667	0.124703	0.107921
				32.8333	0.101216	0.118556			32.8333	0.0848244	0.117608		32.8333	0.126373	0.110738
				33	0.104121	0.118553			33	0.0869097	0.121333		33	0.12496	0.112147
				33.1667	0.105257	0.119396			33.1667	0.0938383	0.116677		33.1667	0.12329	0.115501
				33.3333	0.105816	0.124602			33.3333	0.0925602	0.119071		33.3333	0.131959	0.117245
				33.5	0.114665	0.118852			33.5	0.0988834	0.130446		33.5	0.128106	0.109598
				33.6667	0.112001	0.122795			33.6667	0.0923584	0.131644		33.6667	0.13029	0.115299
				33.8333	0.107423	0.118699			33.8333	0.0885241	0.126322		33.8333	0.127464	0.109934
				34	0.110286	0.118165			34	0.0949146	0.125657		34	0.122841	0.113488
				34.1667	0.103952	0.116573			34.1667	0.0863716	0.121533		34.1667	0.122006	0.111141
				34.3333	0.108368	0.121228			34.3333	0.0909458	0.12579		34.3333	0.128363	0.114092
				34.5	0.104282	0.120613			34.5	0.0858334	0.12273		34.5	0.127336	0.113891
				34.6667	0.116792	0.120556			34.6667	0.098547	0.135036		34.6667	0.126886	0.114226
				34.8333	0.111116	0.127323			34.8333	0.0947128	0.127519		34.8333	0.131767	0.122879
				35	0.106074	0.120152			35	0.085228	0.126921		35	0.129969	0.110336
				35.1667	0.112342	0.126317			35.1667	0.093771	0.130912		35.1667	0.130225	0.122409
				35.3333	0.112256	0.121349			35.3333	0.0902731	0.134238		35.3333	0.119887	0.122812
				35.5	0.10422	0.119322			35.5	0.0867079	0.121732		35.5	0.12207	0.116574
				35.6667	0.11023	0.126324			35.6667	0.0908112	0.129648		35.6667	0.134463	0.118184
				35.8333	0.109621	0.126944			35.8333	0.088995	0.130247		35.8333	0.133693	0.120196
				36	0.109981	0.120446			36	0.0939056	0.126056		36	0.125795	0.115098
				36.1667	0.112177	0.113523			36.1667	0.0881205	0.136234		36.1667	0.117447	0.109598
				36.3333	0.117027	0.12314			36.3333	0.0990179	0.135036		36.3333	0.126822	0.119458
				36.5	0.11176	0.124574			36.5	0.0908112	0.132708		36.5	0.127207	0.12194
				36.6667	0.106867	0.128294			36.6667	0.0902731	0.123462		36.6667	0.136326	0.120263
				36.8333	0.115535	0.124431			36.8333	0.0938383	0.137231		36.8333	0.130611	0.118251
				37	0.117956	0.134277			37	0.0986816	0.137231		37	0.143261	0.125293
				37.1667	0.948942	0.90925			37.1667	0.945446	0.952438		37.1667	0.914146	0.904353
				37.3333	0.952511	0.929707			37.3333	0.953316	0.951706		37.3333	0.939768	0.919646
				37.5	0.981238	0.966062			37.5	0.975515	0.986962		37.5	0.966802	0.965323
				37.6667	0.969604	0.962146			37.6667	0.970671	0.968536		37.6667	0.964939	0.959353
				37.8333	0.966541	0.954336			37.8333	0.970133	0.962948		37.8333	0.952739	0.955933
				38	0.965538	0.95468			38	0.963205	0.967871		38	0.959866	0.949494
				38.1667	0.969245	0.956788			38.1667	0.96603	0.972461		38.1667	0.955564	0.958012
				38.3333	0.973585	0.965998			38.3333	0.968922	0.978248		38.3333	0.963655	0.968341
				38.5	0.974868	0.972387			38.5	0.972353	0.977383		38.5	0.968921	0.975854
				38.6667	0.97393	0.966968			38.6667	0.971075	0.976784		38.6667	0.96982	0.964116
				38.8333	0.976316	0.966591			38.8333	0.975515	0.977117		38.8333	0.971682	0.9615
				39	0.98309	0.981472			39	0.973497	0.992683		39	0.991652	0.971293
				39.1667	0.97808	0.981748			39.1667	0.98177	0.97439		39.1667	0.9808	0.982695
				39.3333	0.979499	0.975778			39.3333	0.985672	0.973325		39.3333	0.9808	0.970756
				39.5	0.963305	0.975664			39.5	0.962532	0.964079		39.5	0.976883	0.974445
				39.6667	0.971674	0.965761			39.6667	0.972084	0.971263		39.6667	0.963783	0.967738
				39.8333	0.983539	0.981337			39.8333	0.98251	0.984567		39.8333	0.981185	0.981488
				40	0.974485	0.973506			40	0.975246	0.973724		40	0.971361	0.975652
				40.1667	0.990685	0.976914			40.1667	0.987623	0.993747		40.1667	0.977975	0.975854
				40.3333	0.992336	0.984793			40.3333	0.991457	0.993215		40.3333	0.987093	0.982494
				40.5	0.981868	0.980103			40.5	0.981098	0.982638		40.5	0.980864	0.979341
				40.6667	0.992355	0.989804			40.6667	0.988901	0.995809		40.6667	0.997046	0.982561
				40.8333	0.99107	0.992969			40.8333	0.991053	0.991086		40.8333	0.985937	1
				41	0.981726	0.980966			41	0.98547	0.977982		41	0.98125	0.980683
				41.1667	0.98778	0.98555			41.1667	0.991659	0.983902		41.1667	0.986258	0.984841
				41.3333	0.985737	0.977585			41.3333	0.976994	0.994479		41.3333	0.974957	0.980213
				41.5	0.993643	0.982367			41.5	0.987286	1		41.5	0.984589	0.980146
				41.6667	0.992183	0.987828			41.6667	0.993879	0.990488		41.6667	0.984846	0.990811
				41.8333	0.982375	0.98118			41.8333	0.988565	0.976186		41.8333	0.986708	0.975652
				42	0.993644	0.980229			42	0.987488	0.9998		42	0.975214	0.985244
				42.1667	0.982327	0.980552			42.1667	0.979887	0.984767		42.1667	0.978745	0.98236
				42.3333	0.98462	0.984221			42.3333	0.979618	0.989623		42.3333	0.984203	0.984238
				42.5	0.985773	0.981738			42.5	0.983587	0.98796		42.5	0.978232	0.985244
				42.6667	0.998437	0.987563			42.6667	1	0.996874		42.6667	0.986194	0.988933
				42.8333	0.998587	0.999497			42.8333	0.997175	1		42.8333	1	0.998994
				43	0.987067	0.980151			43	0.988901	0.985232		43	0.984717	0.975585
				43.1667	0.976244	0.9787			43.1667	0.974506	0.977982		43.1667	0.974571	0.982829
				43.3333	0.988023	0.98691			43.3333	0.987421	0.988625		43.3333	0.995955	0.977866
				43.5	0.983271	0.983421			43.5	0.982174	0.984368		43.5	0.989983	0.97686
				43.6667	0.990349	0.983748			43.6667	0.993071	0.987627		43.6667	0.984332	0.983165
				43.8333	0.99062	0.989286			43.8333	0.993879	0.987361		43.8333	0.991652	0.986921

## Sheet: Fig 2f
		Data for
		Figure 2f							Intensity					Intensity
				Intensity					1A1B					2A2B
			Time (min)	1A1B	2A2B			Time (min)	repeat1	repeat2	repeat3		Time (min)	repeat1	repeat2	repeat3
			0	0.00587545	0.0210087			0	0	0.00453498	0.0130914		0	0.0159806	0.0273249	0.0197208
			10	0.00367508	0.0169813			10	0.0110252	0	0		10	0.0202711	0.0204563	0.0102164
			20	0.0190378	0.0430355			20	0	0.0401884	0.0169251		20	0.0264892	0.065281	0.0373363
			30	0.0316819	0.0386192			30	0.0195447	0.028162	0.0473391		30	0.0403868	0.0356268	0.039844
			40	0.0305835	0.0190384			40	0.0235012	0.0075917	0.0606577		40	0.00540977	0.0420773	0.00962818
			50	0.0347187	0.0356369			50	0.00466858	0.0239778	0.0755097		50	0.0241264	0.0506182	0.0321662
			60	0.0288408	0.0990339			60	0.00960093	0.0432702	0.0336514		60	0.0624922	0.0994744	0.135135
			62	0.0716338	0.182392			62	0.0598212	0.146873	0.00820696		62	0.15079	0.199397	0.196991
			64	0.0977634	0.262338			64	0.0710047	0.200817	0.0214687		64	0.238403	0.232306	0.316306
			66	0.139001	0.339674			66	0.114393	0.210288	0.0923212		66	0.336401	0.342352	0.340268
			68	0.176537	0.369599			68	0.154116	0.272099	0.103396		68	0.369171	0.319238	0.420389
			70	0.181012	0.429228			70	0.171867	0.250877	0.120293		70	0.415216	0.428149	0.444321
			72	0.207972	0.48548			72	0.177142	0.287006	0.159766		72	0.463779	0.48695	0.505712
			74	0.245095	0.537494			74	0.241078	0.326744	0.167462		74	0.516292	0.535836	0.560354
			76	0.254102	0.547199			76	0.233165	0.310734	0.218407		76	0.539578	0.549961	0.552057
			78	0.286288	0.628095			78	0.270725	0.354455	0.233685		78	0.617398	0.592666	0.674221
			80	0.30822	0.641871			80	0.280985	0.386049	0.257625		80	0.650976	0.645494	0.629145
			82	0.330982	0.684438			82	0.323346	0.356259	0.313341		82	0.668853	0.676372	0.70809
			84	0.357383	0.688354			84	0.341756	0.416541	0.313852		84	0.725625	0.68345	0.655986
			86	0.363165	0.721016			86	0.341044	0.414236	0.334214		86	0.703861	0.703667	0.755518
			88	0.398776	0.724409			88	0.378498	0.44102	0.37681		88	0.729356	0.718599	0.725272
			90	0.408098	0.735539			90	0.389022	0.42481	0.410462		90	0.717604	0.737024	0.751989
			92	0.413784	0.755296			92	0.38496	0.453397	0.402993		92	0.770053	0.732545	0.763289
			94	0.453459	0.732462			94	0.427505	0.505713	0.42716		94	0.73545	0.740937	0.720999
			96	0.414259	0.765912			96	0.404004	0.452846	0.385926		96	0.745212	0.722302	0.830222
			98	0.446356	0.771136			98	0.431198	0.476223	0.431647		98	0.777826	0.763035	0.772546
			100	0.477123	0.779811			100	0.462796	0.516536	0.452036		100	0.770862	0.768441	0.80013
			102	0.468644	0.827933			102	0.452246	0.515083	0.438604		102	0.825426	0.838709	0.819665
			104	0.527126	0.816307			104	0.515813	0.553242	0.512325		104	0.794646	0.824733	0.829541
			106	0.52494	0.847219			106	0.503337	0.597439	0.474044		106	0.834815	0.830616	0.876227
			108	0.517066	0.83227			108	0.486245	0.566146	0.498807		108	0.847003	0.857015	0.792793
			110	0.509587	0.813935			110	0.51336	0.5112	0.504203		110	0.818928	0.836678	0.786199
			112	0.51712	0.802864			112	0.518371	0.535403	0.497586		112	0.755161	0.789464	0.863967
			114	0.539243	0.829929			114	0.524991	0.546252	0.546487		114	0.853967	0.804515	0.831306
			116	0.542593	0.896739			116	0.549943	0.546628	0.531209		116	0.889628	0.907334	0.893254
			118	0.598501	0.866699			118	0.581463	0.610418	0.603624		118	0.902127	0.844592	0.853379
			120	0.595558	0.882345			120	0.57049	0.629259	0.586926		120	0.877627	0.89312	0.876289
			122	0.609736	0.862747			122	0.593464	0.645495	0.590248		122	0.867958	0.871857	0.848426
			124	0.60866	0.898018			124	0.57843	0.661505	0.586045		124	0.867336	0.926746	0.899972
			126	0.624994	0.874757			126	0.588083	0.633494	0.653405		126	0.875575	0.899092	0.849602
			128	0.648858	0.849964			128	0.630523	0.6934	0.62265		128	0.856641	0.829809	0.863441
			130	0.60048	0.846528			130	0.597631	0.626679	0.577128		130	0.82869	0.830705	0.880189
			132	0.637705	0.847668			132	0.606309	0.661806	0.644999		132	0.795921	0.874664	0.872419
			134	0.621825	0.882421			134	0.624957	0.624399	0.616119		134	0.864227	0.864301	0.918733
			136	0.677613	0.868266			136	0.645873	0.688891	0.698075		136	0.858755	0.897957	0.848085
			138	0.686614	0.910008			138	0.669058	0.701143	0.68964		138	0.908314	0.892731	0.928981
			140	0.698272	0.889135			140	0.690818	0.711716	0.692281		140	0.913506	0.89312	0.860778
			142	0.648395	0.898001			142	0.630285	0.684581	0.630317		142	0.910956	0.891806	0.891242
			144	0.67578	0.908325			144	0.662464	0.710989	0.653888		144	0.902469	0.89303	0.929476
			146	0.678761	0.858485			146	0.663915	0.705928	0.666439		146	0.886426	0.895927	0.793102
			148	0.683141	0.893148			148	0.668979	0.715198	0.665247		148	0.890001	0.887923	0.90152
			150	0.676067	0.880876			150	0.687258	0.699238	0.641705		150	0.883068	0.872126	0.887434
			152	0.701405	0.923219			152	0.68338	0.713871	0.706963		152	0.936637	0.917816	0.915204
			154	0.750232	0.892783			154	0.720281	0.762653	0.767763		154	0.871813	0.94102	0.865515
			156	0.711617	0.875341			156	0.712737	0.731735	0.690379		156	0.849925	0.888013	0.888084
			158	0.729625	0.863009			158	0.715744	0.744814	0.728318		158	0.877627	0.841426	0.869973
			160	0.675006	0.852082			160	0.659615	0.675962	0.689442		160	0.852382	0.879711	0.824154
			162	0.724247	0.897172			162	0.720835	0.739803	0.712103		162	0.879586	0.880876	0.931055
			164	0.756247	0.914685			164	0.721758	0.760222	0.786761		164	0.847749	0.968285	0.928021
			166	0.737767	0.881361			166	0.719648	0.7385	0.755154		166	0.847376	0.893269	0.90344
			168	0.707526	0.905211			168	0.722206	0.689091	0.71128		168	0.881358	0.930837	0.90344
			170	0.774128	0.87575			170	0.737874	0.773101	0.81141		170	0.873554	0.880099	0.873595
			172	0.739491	0.908636			172	0.713317	0.771923	0.733231		172	0.929766	0.894344	0.901799
			174	0.729612	0.8966			174	0.697703	0.749724	0.74141		174	0.855273	0.949292	0.885236
			176	0.740819	0.913892			176	0.735025	0.751503	0.735929		176	0.914967	0.936242	0.890468
			178	0.752761	0.881884			178	0.73732	0.75922	0.761742		178	0.865782	0.892313	0.887558
			180	0.75983	0.950219			180	0.76963	0.74752	0.762339		180	0.943073	0.985785	0.921798
			182	0.794402	0.936912			182	0.776541	0.812663	0.794002		182	0.942824	0.952398	0.915513
			184	0.814301	0.894951			184	0.812518	0.832181	0.798205		184	0.854154	0.900048	0.930652
			186	0.806073	0.894496			186	0.812993	0.805347	0.799881		186	0.854558	0.936451	0.89248
			188	0.801088	0.930663			188	0.802284	0.796527	0.804453		188	0.914097	0.954608	0.923284
			190	0.811356	0.904827			190	0.831087	0.813891	0.78909		190	0.911671	0.89739	0.905421
			192	0.811268	0.874808			192	0.795347	0.834912	0.803544		192	0.912293	0.878009	0.834123
			194	0.761285	0.931936			194	0.767916	0.769418	0.746521		194	0.958867	0.914711	0.922232
			196	0.817244	0.896939			196	0.77451	0.849569	0.827654		196	0.885151	0.930956	0.87471
			198	0.823888	0.856776			198	0.839237	0.841151	0.791276		198	0.855615	0.894523	0.820191
			200	0.786973	0.931368			200	0.772057	0.798381	0.790481		200	0.948016	0.94983	0.896257
			202	0.809288	0.88772			202	0.799858	0.810433	0.817573		202	0.913288	0.903303	0.846568
			204	0.800647	0.901883			204	0.799673	0.769643	0.832623		204	0.843832	0.958191	0.903625
			206	0.819092	0.914236			206	0.808008	0.830502	0.818765		206	0.920159	0.919728	0.90282
			208	0.789752	0.876551			208	0.772031	0.771873	0.825354		208	0.911423	0.856059	0.862171
			210	0.799194	0.883858			210	0.823543	0.801789	0.77225		210	0.849148	0.915517	0.886908
			212	0.803557	0.86978			212	0.8299	0.834987	0.745783		212	0.882664	0.878158	0.848519
			214	0.812192	0.910182			214	0.808298	0.817123	0.811155		214	0.930823	0.90396	0.895762
			216	0.833757	0.897484			216	0.844803	0.855708	0.800761		216	0.924978	0.853849	0.913625
			218	0.827536	0.920575			218	0.8347	0.815143	0.832765		218	0.940399	0.89736	0.923965
			220	0.810699	0.883094			220	0.830137	0.820054	0.781905		220	0.811342	0.908619	0.929321
			222	0.820608	0.897965			222	0.825047	0.839622	0.797155		222	0.938938	0.882817	0.87214
			224	0.826701	0.888352			224	0.824941	0.811861	0.843301		224	0.898271	0.904706	0.862079
			226	0.839645	0.937072			226	0.819007	0.892012	0.807917		226	0.959769	0.948844	0.902604
			228	0.827209	0.897033			228	0.822726	0.834711	0.824189		228	0.924388	0.869557	0.897155
			230	0.806617	0.911131			230	0.801862	0.786104	0.831885		230	0.916895	0.925163	0.891335
			232	0.865081	0.900648			232	0.862105	0.860217	0.87292		232	0.933093	0.899898	0.868951
			234	0.822213	0.912009			234	0.847598	0.766511	0.85253		234	0.901474	0.961267	0.873286
			236	0.824101	0.893216			236	0.803023	0.821833	0.847447		236	0.899173	0.893538	0.886938
			238	0.852508	0.913211			238	0.863609	0.8411	0.852814		238	0.909153	0.918712	0.911767
			240	0.851164	0.912406			240	0.844618	0.844558	0.864315		240	0.880674	0.913755	0.942788
			242	0.850494	0.889329			242	0.849577	0.846137	0.855768		242	0.880083	0.885176	0.902727
			244	0.835347	0.946399			244	0.831746	0.855983	0.818311		244	0.946431	0.95425	0.938516
			246	0.867179	0.889558			246	0.874608	0.859716	0.867212		246	0.903059	0.908738	0.856877
			248	0.836453	0.906501			248	0.835149	0.808303	0.865906		248	0.892271	0.952398	0.874834
			250	0.861675	0.918398			250	0.871126	0.861796	0.852104		250	0.958774	0.94329	0.853131
			252	0.880964	0.954659			252	0.906971	0.877455	0.858465		252	0.953426	0.950457	0.960094
			254	0.864056	0.904515			254	0.902936	0.841927	0.847305		254	0.877223	0.928239	0.908083
			256	0.838762	0.920798			256	0.833883	0.848842	0.833561		256	0.905205	0.955205	0.901984
			258	0.862856	0.922366			258	0.824256	0.882391	0.881922		258	0.902189	0.905125	0.959785
			260	0.863673	0.915503			260	0.848917	0.886901	0.8552		260	0.929549	0.925222	0.891737
			262	0.870821	0.912205			262	0.877087	0.858764	0.876612		262	0.902251	0.879472	0.954893
			264	0.872106	0.920066			264	0.892781	0.889181	0.834356		264	0.938036	0.91256	0.9096
			266	0.853165	0.922961			266	0.855828	0.872294	0.831374		266	0.921247	0.919459	0.928176
			268	0.891118	0.927334			268	0.874977	0.899103	0.899273		268	0.918169	0.953025	0.910808
			270	0.872116	0.918891			270	0.845752	0.873622	0.896973		270	0.904645	0.925402	0.926628
			272	0.881773	0.905955			272	0.910611	0.867809	0.8669		272	0.906168	0.905782	0.905916
			274	0.868744	0.902149			274	0.872155	0.866156	0.867922		274	0.942949	0.883713	0.879787
			276	0.876703	0.896165			276	0.8898	0.85904	0.881269		276	0.862735	0.91486	0.910901
			278	0.866586	0.963559			278	0.861261	0.853678	0.884819		278	0.958339	0.981067	0.951271
			280	0.896191	0.921722			280	0.891699	0.889933	0.90694		280	0.91789	0.924177	0.923098
			282	0.880423	0.932566			282	0.908765	0.865805	0.866701		282	0.931259	0.931763	0.934677
			284	0.866023	0.931012			284	0.857041	0.891962	0.849066		284	0.903184	0.949233	0.940621
			286	0.87432	0.909832			286	0.840609	0.885974	0.896376		286	0.908345	0.902915	0.918238
			288	0.908345	0.907157			288	0.889827	0.955502	0.879707		288	0.896655	0.893358	0.931457
			290	0.882279	0.911492			290	0.905204	0.867408	0.874226		290	0.907972	0.926626	0.899879
			292	0.886462	0.908098			292	0.926226	0.859616	0.873545		292	0.922211	0.923102	0.878982
			294	0.856295	0.973823			294	0.882098	0.861545	0.82524		294	0.9732	1	0.948268
			296	0.890768	0.906133			296	0.876876	0.90013	0.895297		296	0.883223	0.890283	0.944893
			298	0.896031	0.922398			298	0.915385	0.903964	0.868745		298	0.924605	0.898316	0.944274
			300	0.86738	0.933563			300	0.878643	0.857136	0.86636		300	0.910863	0.983754	0.906071
			302	0.898827	0.93295			302	0.875056	0.8979	0.923525		302	0.909277	0.978797	0.910777
			304	0.920213	0.924073			304	0.918392	0.896998	0.945249		304	0.918356	0.964851	0.889013
			306	0.915906	0.9265			306	0.956769	0.865805	0.925143		306	0.969407	0.928418	0.881675
			308	0.885883	0.956195			308	0.888218	0.900431	0.869001		308	0.942669	0.979753	0.946163
			310	0.916747	0.928498			310	0.901063	0.90677	0.942409		310	0.913133	0.94756	0.924801
			312	0.884854	0.913077			312	0.85952	0.89111	0.90393		312	0.952214	0.879771	0.907247
			314	0.89431	0.936738			314	0.86928	0.918922	0.894729		314	0.919755	0.93021	0.960249
			316	0.898987	0.931693			316	0.949252	0.889357	0.858352		316	0.928927	0.973362	0.89279
			318	0.881993	0.931004			318	0.901432	0.857286	0.887261		318	0.915682	0.931972	0.945358
			320	0.887845	0.921805			320	0.889299	0.878057	0.896178		320	0.873679	0.922385	0.969351
			322	0.88997	0.938748			322	0.890222	0.893165	0.886522		322	0.962318	0.948844	0.90508
			324	0.866836	0.905717			324	0.858228	0.866607	0.875674		324	0.916708	0.893567	0.906876
			326	0.889037	0.931993			326	0.870546	0.882441	0.914125		326	0.932067	0.914561	0.949351
			328	0.906332	0.895184			328	0.895972	0.887828	0.935196		328	0.881545	0.882518	0.921488
			330	0.888441	0.940543			330	0.900377	0.88169	0.883257		330	0.956162	0.946425	0.919043
			332	0.898843	0.918736			332	0.900905	0.927616	0.868007		332	0.921558	0.934181	0.900467
			334	0.866899	0.886878			334	0.865613	0.877355	0.857727		334	0.896872	0.927164	0.836599
			336	0.889058	0.935795			336	0.896131	0.873447	0.897598		336	0.957313	0.938243	0.911829
			338	0.929399	0.904596			338	0.965447	0.918846	0.903902		338	0.888509	0.906916	0.918362
			340	0.891562	0.923333			340	0.905916	0.879861	0.888908		340	0.950317	0.910082	0.9096
			342	0.932579	0.935485			342	0.967162	0.9317	0.898875		342	0.921496	0.944215	0.940745
			344	0.913241	0.917106			344	0.934007	0.923056	0.88266		344	0.874394	0.966613	0.910312
			346	0.881291	0.920827			346	0.857542	0.898502	0.887829		346	0.917174	0.93227	0.913037
			348	0.930378	0.886424			348	0.929813	0.900481	0.960839		348	0.898116	0.889387	0.871769
			350	0.88533	0.905131			350	0.890539	0.870891	0.894559		350	0.901412	0.913546	0.900437
			352	0.889695	0.892846			352	0.879276	0.904791	0.885017		352	0.892551	0.883414	0.902573
			354	0.891038	0.921403			354	0.898689	0.888329	0.886096		354	0.920097	0.92352	0.920591
			356	0.901788	0.914211			356	0.947828	0.900631	0.856904		356	0.908625	0.909455	0.924553
			358	0.913253	0.887835			358	0.915834	0.916191	0.907736		358	0.89423	0.872275	0.897
			360	0.907835	0.921555			360	0.863002	0.952796	0.907707		360	0.932533	0.93024	0.901892
			362	0.911668	0.928083			362	0.913249	0.923958	0.897796		362	0.895598	0.940632	0.94802
			364	0.922866	0.887621			364	0.950967	0.900155	0.917476		364	0.875451	0.909544	0.877868
			366	0.904005	0.924658			366	0.901353	0.923883	0.886778		366	0.92218	0.935197	0.916597
			368	0.89745	0.883822			368	0.929734	0.863825	0.89879		368	0.880612	0.904348	0.866506
			370	0.898144	0.92686			370	0.887637	0.887928	0.918867		370	0.91363	0.978588	0.888363
			372	0.918465	0.936651			372	0.916018	0.915965	0.923411		372	0.942047	0.915397	0.952509
			374	0.912846	0.913999			374	0.900931	0.912633	0.924973		374	0.91733	0.940423	0.884245
			376	0.897873	0.922157			376	0.908501	0.898852	0.886267		376	0.916055	0.955056	0.895359
			378	0.895251	0.930424			378	0.890196	0.895971	0.899585		378	0.878	0.977573	0.935699
			380	0.916902	0.934169			380	0.936908	0.891436	0.92236		380	0.940679	0.938512	0.923315
			382	0.92185	0.913696			382	0.910057	0.930748	0.924746		382	0.878031	0.898196	0.964862
			384	0.939535	0.903419			384	0.932767	0.91594	0.969898		384	0.916117	0.900018	0.894121
			386	0.913711	0.930193			386	0.87437	0.917168	0.949594		386	0.915713	0.929075	0.945791
			388	0.932612	0.88086			388	0.934033	0.944879	0.918924		388	0.893266	0.892313	0.857001
			390	0.898577	0.909227			390	0.902936	0.88858	0.904214		390	0.900728	0.926238	0.900715
			392	0.933423	0.945122			392	0.936908	0.912858	0.950503		392	0.944286	0.946993	0.944088
			394	0.892391	0.897455			394	0.91404	0.876553	0.886579		394	0.862673	0.905543	0.924151
			396	0.918746	0.910945			396	0.921742	0.928067	0.906429		396	0.908656	0.927552	0.896629
			398	0.898882	0.926763			398	0.896896	0.907096	0.892656		398	0.910956	0.931404	0.937928
			400	0.894092	0.950673			400	0.871601	0.893766	0.916908		400	0.940617	0.970286	0.941116
			402	0.918471	0.938162			402	0.900905	0.881088	0.97342		402	0.915185	0.957534	0.941767
			404	0.88934	0.9066			404	0.886556	0.891987	0.889476		404	0.884716	0.88858	0.946503
			406	0.906772	0.924733			406	0.902988	0.916065	0.901261		406	0.950815	0.902855	0.920529
			408	0.924367	0.949791			408	0.920186	0.907922	0.944993		408	0.943881	0.968554	0.936937
			410	0.90807	0.934146			410	0.895471	0.944403	0.884336		410	0.897432	0.958132	0.946875
			412	0.936926	0.925792			412	0.895814	0.961991	0.952973		412	0.905173	0.924924	0.947277
			414	0.929629	0.95176			414	0.892016	0.924985	0.971886		414	0.949913	0.976975	0.928392
			416	0.94171	0.888753			416	0.947485	0.932451	0.945192		416	0.839323	0.898017	0.928919
			418	0.885854	0.907041			418	0.902303	0.859792	0.895468		418	0.883379	0.908021	0.929724
			420	0.911384	0.935873			420	0.911191	0.8749	0.94806		420	0.933497	0.933286	0.940838
			422	0.925149	0.951013			422	0.897054	0.934706	0.943687		422	0.943477	0.937795	0.971766
			424	0.925584	0.940216			424	0.942104	0.905868	0.928778		424	0.927559	0.941169	0.951921
			426	0.909983	0.90631			426	0.91528	0.914261	0.900409		426	0.897805	0.938273	0.882852
			428	0.903952	0.923214			428	0.926041	0.891085	0.894729		428	0.922988	0.948755	0.897898
			430	0.921526	0.929967			430	0.934139	0.907171	0.923269		430	0.941363	0.918473	0.930064
			432	0.899097	0.901097			432	0.912431	0.899729	0.885131		432	0.883348	0.897061	0.922882
			434	0.880877	0.937304			434	0.862554	0.825316	0.954762		434	0.926813	0.932808	0.952292
			436	0.934771	0.941239			436	0.951679	0.933654	0.918981		436	0.931725	0.938213	0.953779
			438	0.92505	0.929398			438	0.91106	0.914412	0.949679		438	0.939218	0.932688	0.916287
			440	0.914794	0.905206			440	0.925144	0.898978	0.920259		440	0.872124	0.910769	0.932727
			442	0.887318	0.954419			442	0.877562	0.873021	0.91137		442	0.952027	0.967419	0.94381
			444	0.930341	0.851866			444	0.898214	0.945004	0.947805		444	0.887296	0.841546	0.826755
			446	0.926453	0.895648			446	0.937858	0.932827	0.908673		446	0.911889	0.902049	0.873007
			448	0.88598	0.940553			448	0.871416	0.871091	0.915431		448	0.947581	0.958162	0.915916
			450	0.91706	0.910983			450	0.908132	0.932301	0.910746		450	0.940182	0.871558	0.92121
			452	0.945864	0.928354			452	0.931396	0.944277	0.961919		452	0.957468	0.907066	0.920529
			454	0.919576	0.93348			454	0.93224	0.921252	0.905237		454	0.923268	0.947262	0.929909
			456	0.914697	0.891669			456	0.912167	0.935859	0.896064		456	0.864942	0.946933	0.863131
			458	0.872522	0.895009			458	0.866009	0.880086	0.871472		458	0.894261	0.915129	0.875639
			460	0.931819	0.889639			460	0.891357	0.956579	0.947521		460	0.91021	0.854835	0.903873
			462	0.907712	0.910684			462	0.929971	0.902611	0.890555		462	0.946058	0.921997	0.863998
			464	0.923856	0.903678			464	0.918524	0.905693	0.94735		464	0.920128	0.875918	0.914987
			466	0.958105	0.8796			466	0.939124	0.961089	0.974101		466	0.935145	0.855044	0.848611
			468	0.899909	0.891956			468	0.888983	0.912182	0.898563		468	0.897681	0.902795	0.875391
			470	0.912311	0.936641			470	0.94461	0.905943	0.88638		470	0.939808	0.899122	0.970992
			472	0.934531	0.92434			472	0.933901	0.918195	0.951497		472	0.945063	0.910649	0.917309
			474	0.930563	0.944816			474	0.927808	0.924509	0.939371		474	0.928429	0.939796	0.966224
			476	0.935331	0.894918			476	0.947617	0.932777	0.925598		476	0.914314	0.861644	0.908795
			478	0.912559	0.929829			478	0.908712	0.917368	0.911598		478	0.911174	0.944006	0.934305
			480	0.904044	0.937693			480	0.904545	0.899028	0.908559		480	0.907816	0.959595	0.945667
			482	0.937372	0.921348			482	0.9401	0.939291	0.932726		482	0.921403	0.927283	0.915359
			484	0.880557	0.956662			484	0.886055	0.879259	0.876356		484	0.932067	0.968196	0.969722
			486	0.943322	0.9505			486	0.936275	0.944353	0.949338		486	0.938503	0.99346	0.919538
			488	0.946525	0.899715			488	0.908237	0.965925	0.965411		488	0.904925	0.934062	0.860159
			490	0.938863	0.918012			490	0.929259	0.943075	0.944255		490	0.940492	0.922147	0.891397
			492	0.91139	0.930427			492	0.913829	0.913059	0.907281		492	0.910645	0.946515	0.93412
			494	0.928554	0.90692			494	0.895999	0.942824	0.946839		494	0.936202	0.913038	0.871521
			496	0.925111	0.891122			496	0.868014	0.938415	0.968904		496	0.856579	0.903721	0.913068
			498	0.941918	0.895891			498	0.951521	0.925236	0.948998		498	0.908034	0.904527	0.875112
			500	0.915451	0.958166			500	0.915016	0.907046	0.924291		500	0.984672	0.948277	0.94155
			502	0.903282	0.934157			502	0.879777	0.921878	0.90819		502	0.92103	0.953204	0.928238
			504	0.928014	0.904354			504	0.957877	0.8977	0.928466		504	0.872839	0.911396	0.928826
			506	0.895922	0.925319			506	0.906523	0.90662	0.874624		506	0.930512	0.898137	0.947308
			508	0.962722	0.948827			508	0.959486	0.946031	0.982649		508	0.946897	0.969211	0.930374
			510	0.926048	0.90361			510	0.905283	0.928919	0.943943		510	0.922584	0.901183	0.887062
			512	0.931187	0.953488			512	0.904861	0.932602	0.956097		512	0.940026	0.976289	0.94415
			514	0.961673	0.956469			514	0.989951	0.937011	0.958056		514	0.980226	0.941408	0.947773
			516	0.924669	0.936333			516	0.904676	0.905367	0.963963		516	0.960888	0.923341	0.92477
			518	0.971217	0.920546			518	0.961385	0.95698	0.995286		518	0.898644	0.968315	0.894678
			520	0.89547	0.960721			520	0.915807	0.889532	0.88107		520	0.948141	0.935107	0.998916
			522	0.93149	0.912088			522	0.934666	0.903964	0.955841		522	0.884343	0.937646	0.914275
			524	0.920368	0.933721			524	0.927861	0.894042	0.9392		524	0.937881	0.935973	0.927309
			526	0.924884	0.908979			526	0.913829	0.900581	0.960243		526	0.891463	0.936959	0.898517
			528	0.939159	0.939977			528	0.929945	0.958584	0.928949		528	0.927807	0.930389	0.961735
			530	0.948829	0.941571			530	0.92467	0.947885	0.973931		530	0.946369	0.960013	0.918331
			532	0.931029	0.931836			532	0.928362	0.924985	0.93974		532	0.883752	0.992713	0.919043
			534	0.942406	0.93794			534	0.926938	0.962016	0.938263		534	0.919133	0.94326	0.951426
			536	0.916671	0.926241			536	0.924063	0.900381	0.925569		536	0.936078	0.902676	0.939971
			538	0.915035	0.911745			538	0.934218	0.934305	0.876583		538	0.91848	0.940124	0.876629
			540	0.934811	0.908765			540	0.949384	0.931324	0.923724		540	0.918045	0.933077	0.875174
			542	0.9165	0.954094			542	0.924881	0.932927	0.891691		542	0.980133	0.945709	0.936442
			544	0.90415	0.904149			544	0.917785	0.890534	0.904129		544	0.879617	0.941558	0.891273
			546	0.94395	0.920491			546	0.946535	0.943501	0.941813		546	0.924232	0.929314	0.907929
			548	0.956523	0.926575			548	0.910321	1	0.959249		548	0.893825	0.941408	0.944491
			550	0.945359	0.931118			550	0.96062	0.955452	0.920003		550	0.906635	0.958759	0.927959
			552	0.95494	0.928165			552	0.97096	0.965649	0.92821		552	0.92473	0.952488	0.907278
			554	0.943122	0.930753			554	0.935326	0.932376	0.961663		554	0.970153	0.91486	0.907247
			556	0.958969	0.971285			556	0.976604	0.936084	0.964219		556	0.964463	0.976975	0.972416
			558	0.968661	0.929899			558	1	0.939692	0.966292		558	0.941829	0.895419	0.952447
			560	0.92144	0.894644			560	0.918049	0.953272	0.892997		560	0.891587	0.915129	0.877217
			562	0.915633	0.944418			562	0.846623	0.920525	0.979752		562	0.966391	0.984322	0.882542
			564	0.922032	0.940064			564	0.953604	0.930597	0.881894		564	0.942824	0.949471	0.927897
			566	0.931192	0.894788			566	0.925144	0.930397	0.938036		566	0.883876	0.915129	0.88536
			568	0.9272	0.935022			568	0.941208	0.92516	0.915233		568	0.930948	0.92579	0.94833
			570	0.939298	0.926089			570	0.941023	0.937187	0.939683		570	0.934585	0.924237	0.919445
			572	0.924303	0.944043			572	0.90982	0.940018	0.92307		572	0.95153	0.92131	0.959289
			574	0.933172	0.9149			574	0.93617	0.938715	0.924632		574	0.886737	0.943379	0.914585
			576	0.916033	0.917726			576	0.916493	0.895871	0.935736		576	0.937912	0.943499	0.871769
			578	0.945591	0.892872			578	0.927413	0.945255	0.964105		578	0.904769	0.891119	0.882728
			580	0.91217	0.92478			580	0.895234	0.893215	0.94806		580	0.917579	0.963537	0.893223
			582	0.945329	0.943184			582	0.918682	0.936786	0.980519		582	0.933715	0.973481	0.922355
			584	0.942249	0.900781			584	0.981906	0.911405	0.933436		584	0.907723	0.932509	0.86211
			586	0.929673	0.951783			586	0.93129	0.910152	0.947578		586	0.978889	0.942185	0.934274
			588	0.919288	0.925114			588	0.936091	0.912107	0.909667		588	0.913848	0.939945	0.92155
			590	0.915814	0.98286			590	0.920054	0.901734	0.925655		590	1	0.983934	0.964645
			592	0.919391	0.961045			592	0.976921	0.917844	0.863407		592	0.966609	0.963089	0.953438
			594	0.948584	0.958882			594	0.970327	0.918646	0.956779		594	0.961665	0.961357	0.953624
			596	0.935857	0.926163			596	0.910268	0.967929	0.929375		596	0.972018	0.904796	0.901675
			598	0.915406	0.924146			598	0.882125	0.916742	0.94735		598	0.93359	0.889775	0.949073
			600	0.958525	0.96193			600	0.951943	0.933429	0.990203		600	0.942576	0.975691	0.967524
			602	0.963921	0.930511			602	0.973571	0.960363	0.957829		602	0.917299	0.904915	0.96932
			604	0.929072	0.943392			604	0.946694	0.914186	0.926336		604	0.97121	0.930419	0.928547
			606	0.941263	0.940673			606	0.936671	0.927641	0.959476		606	0.935642	0.944395	0.941983
			608	0.970184	0.934548			608	0.965975	0.968205	0.976373		608	0.90934	0.956997	0.937308
			610	0.941109	0.940886			610	0.920265	0.950942	0.952121		610	0.924419	0.940094	0.958144
			612	0.930201	0.908573			612	0.937066	0.912207	0.94133		612	0.906013	0.928866	0.890839
			614	0.944222	0.917424			614	0.943159	0.950817	0.938689		614	0.911858	0.910351	0.930064
			616	0.923487	0.941804			616	0.928837	0.905718	0.935906		616	0.976589	0.943559	0.905266
			618	0.92055	0.970765			618	0.912537	0.886626	0.962487		618	0.971179	0.990713	0.950404
			620	0.944869	0.926689			620	0.977026	0.906595	0.950985		620	0.931072	0.922893	0.926101
			622	0.946938	0.949019			622	0.952971	0.921352	0.966491		622	0.959644	0.921251	0.966162
			624	0.989375	0.955734			624	0.971909	0.996217	1		624	0.95411	0.973989	0.939104
			626	0.9216	0.916688			626	0.945296	0.91123	0.908275		626	0.897339	0.92585	0.926875
			628	0.917248	0.931339			628	0.950281	0.903413	0.898052		628	0.940057	0.918354	0.935606
			630	0.94104	0.939766			630	0.913961	0.962518	0.946641		630	0.936451	0.931733	0.951116
			632	0.925974	0.93799			632	0.943344	0.883819	0.950758		632	0.95268	0.965777	0.895514
			634	0.940863	0.957197			634	0.963443	0.921878	0.937269		634	0.977988	0.945768	0.947834
			636	0.9296	0.953776			636	0.922823	0.920926	0.94505		636	0.920999	0.97166	0.96867
			638	0.950597	0.967566			638	0.914831	0.981459	0.955501		638	0.988652	0.966553	0.947494
			640	0.94097	0.956016			640	0.951415	0.925536	0.945959		640	0.952804	0.965179	0.950063
			642	0.927231	0.962322			642	0.940152	0.914863	0.926677		642	0.974257	0.986143	0.926566
			644	0.954955	0.963254			644	0.944742	0.948662	0.97146		644	0.936886	0.969749	0.983127
			646	0.934559	0.933959			646	0.954633	0.923532	0.925513		646	0.958929	0.903751	0.939197
			648	0.913365	0.926789			648	0.92314	0.900105	0.916851		648	0.91391	0.965896	0.90056
			650	0.958016	0.955944			650	0.958484	0.966226	0.949338		650	0.934212	0.957923	0.975697
			652	0.962065	0.930693			652	0.923905	0.983814	0.978474		652	0.930543	0.937198	0.924337
			654	0.928977	0.922483			654	0.987761	0.901458	0.897711		654	0.94043	0.933763	0.893254
			656	0.923299	0.93471			656	0.93675	0.909451	0.923695		656	0.939342	0.922744	0.942045
			658	0.96601	0.952405			658	0.957402	0.975897	0.96473		658	0.936979	0.986024	0.934213
			660	0.950383	0.960813			660	0.963179	0.962543	0.925427		660	0.954141	0.928298	1
			662	0.957135	0.850967			662	0.995305	0.915915	0.960186		662	0.817	0.902706	0.833194
			664	0.869901	0.908461			664	0.89679	0.837267	0.875646		664	0.938907	0.892881	0.893595
			666	0.914624	0.909771			666	0.913433	0.905041	0.925399		666	0.907101	0.908619	0.913594
			668	0.917203	0.930244			668	0.96579	0.894042	0.891776		668	0.942886	0.927223	0.920622
			670	0.913941	0.956526			670	0.939704	0.888705	0.913415		670	0.990517	0.959924	0.919136
			672	0.919502	0.921843			672	0.905784	0.885974	0.966746		672	0.911423	0.938004	0.916102
			674	0.91674	0.929006			674	0.953894	0.851047	0.945277		674	0.922926	0.957803	0.906288
			676	0.92149	0.955956			676	0.916915	0.893616	0.953939		676	0.954203	0.992176	0.921488
			678	0.933338	0.936311			678	0.971092	0.894919	0.934004		678	0.907599	0.943469	0.957865
			680	0.941895				680	0.957561	0.8976	0.970523

## Sheet: Fig 3b
			Data for
			Figure 3B
														Intensity
					Intensity									Ring1A1B (release_A)		Ring1A1B (release_B)
				Time (in h)	DOL1A1B (release_A+B)	DOL1A1B (release_A)	DOL1A1B (release_B)	Ring1A1B (release_A+B)	Ring1A1B (release_A)	Ring1A1B (release_B)			Time (in h)	repeat1	repeat2	repeat1	repeat2
				0.166667	0	0.000614968	0	0	0	0			0.166667	0	0	0	0
				0.333333	0.00649003	0.00324703	0.00404435	0.00185124	0.00384056	0.00432831			0.333333	0.00423606	0.00344506	0.00372961	0.004927
				0.5	0.00497271	0.00307484	0.00515071	0.00220234	0.00352094	0.00479198			0.5	0.00458656	0.00245532	0.00548928	0.00409468
				0.666667	0.00455195	0.00232458	0.00512612	0.00294709	0.00405185	0.00382097			0.666667	0.00469672	0.00340699	0.00379601	0.00384593
				0.833333	0.00564849	0.00261977	0.00537198	0.00330883	0.00484939	0.00532803			0.833333	0.0053877	0.00431108	0.00485845	0.0057976
				1	0.00481971	0.00134063	0.00462212	0.00276622	0.00339383	0.00536666			1	0.00540773	0.00137993	0.0051462	0.00558713
				1.16667	0.00158107	0.00170961	0.00408123	0.00290453	0.00454744	0.0044841			1.16667	0.00491703	0.00417785	0.00384028	0.00512791
				1.33333	0.00476871	0.00307484	0.0039583	0.00376632	0.00500163	0.00560029			1.33333	0.00557798	0.00442528	0.00569955	0.00550102
				1.5	0.00220584	0.00285345	0.0041427	0.00288325	0.00630284	0.00559665			1.5	0.00758084	0.00502484	0.00486952	0.00632379
				1.66667	0.00336614	0.00215239	0.00308551	0.00258535	0.00443078	0.00461528			1.66667	0.00615881	0.00270275	0.00485845	0.00437212
				1.83333	0.00457745	0.00210319	0.00577765	0.0036812	0.00593573	0.00701156			1.83333	0.00736053	0.00451093	0.00753669	0.00648642
				2	0.00436069	0.00281655	0.00560555	0.00307476	0.00549292	0.0065094			2	0.00600859	0.00497725	0.00676199	0.00625682
				2.16667	0.00362116	0.00130373	0.00449919	0.00290453	0.00428019	0.00542106			2.16667	0.00507726	0.00348313	0.00510193	0.0057402
				2.33333	0.0033789	0.0019187	0.00333137	0.00208531	0.0035777	0.00482934			2.33333	0.00514736	0.00200803	0.00420549	0.00545319
				2.5	0.00137706	0.000319784	0.00463441	0.00203211	0.00293616	0.00508544			2.5	0.0030744	0.00279792	0.0062197	0.00395117
				2.66667	0.00159382	0.000651866	0.0036264	0.0015959	0.00430924	0.00456193			2.66667	0.00509729	0.00352119	0.00428296	0.0048409
				2.83333	0.00327689	0.00166041	0.005163	0.00244704	0.00404458	0.00598382			2.83333	0.00478685	0.00330231	0.00550034	0.00646729
				3	0.00492171	0.000910153	0.006884	0.00242576	0.00371983	0.00591066			3	0.00435623	0.00308342	0.00526793	0.00655339
				3.16667	0.0012623	0.00152512	0.00460982	0.00162782	0.00350735	0.00433076			3.16667	0.00346495	0.00354974	0.00334226	0.00531925
				3.33333	0.00210384	0.00205399	0.00647834	0.00381951	0.00445426	0.00699975			3.33333	0.00499715	0.00391138	0.00693906	0.00706044
				3.5	0.00475595	0.00275506	0.00598663	0.00386207	0.00578884	0.00575376			3.5	0.00661947	0.00495822	0.00485845	0.00664906
				3.66667	0.00368491	0.00154972	0.00591287	0.00311732	0.00423712	0.00634435			3.66667	0.00506725	0.00340699	0.0060205	0.0066682
				3.83333	0.00202734	0.00243527	0.0062079	0.00296837	0.0045824	0.00638656			3.83333	0.00555795	0.00360684	0.00565528	0.00711785
				4	0.00413118	0.0020048	0.00660127	0.00290453	0.00413275	0.00704137			4	0.00469672	0.00356878	0.0078355	0.00624725
				4.16667	0.0011858	0.0019925	0.00433938	0.001298	0.00380069	0.0060004			4.16667	0.0045465	0.00305487	0.00609797	0.00590284
				4.33333	0.00280512	0	0.0053474	0.00179804	0.00381885	0.00465142			4.33333	0.00527755	0.00236015	0.00405055	0.00525228
				4.5	0.00293263	0.00143903	0.00613414	0.00137247	0.0037727	0.00505573			4.5	0.00418599	0.00335941	0.0051462	0.00496527
				4.66667	0.00235885	0.00152512	0.00674878	0.00217042	0.00425979	0.00679793			4.66667	0.00425609	0.0042635	0.0062197	0.00737616
				4.83333	0.00193808	0.000553471	0.00419187	0.00140439	0.00183766	0.00381845			4.83333	0.00195279	0.00172253	0.00326479	0.00437212
				5	0.00396542	0.00236148	0.00635541	0.00345778	0.00434805	0.00655706			5	0.00512733	0.00356878	0.00661812	0.00649599
				5.16667	0.00450094	0.00148822	0.00599892	0.00046813	0.00383627	0.00725358			5.16667	0.00444636	0.00322617	0.00630824	0.00819892
				5.33333	0.00492171	0.00218929	0.00709298	0.00203211	0.00471386	0.00640352			5.33333	0.00567812	0.0037496	0.00654065	0.00626638
				5.5	0.00233335	0.0020171	0.00597433	0.00162782	0.00260525	0.00468595			5.5	0.00354507	0.00166543	0.0034308	0.00594111
				5.66667	0.00357015	0.00232458	0.00647834	0.00227681	0.00298937	0.00739275			5.66667	0.00387554	0.0021032	0.00695013	0.00783537
				5.83333	0.00219309	0.00210319	0.00665044	0.00240449	0.00407698	0.00680926			5.83333	0.00417597	0.003978	0.00673986	0.00687867
				6	0.00404192	0.0019925	0.00759699	0.00370248	0.00468997	0.00718471			6	0.00471674	0.0046632	0.00712721	0.00724222
				6.16667	0.00248636	0.00109464	0.00555638	0.00190444	0.00346564	0.0059931			6.16667	0.00427611	0.00265517	0.00556675	0.00641946
				6.33333	0.00140256	0.00253367	0.00606038	0.0012448	0.0029839	0.00492668			6.33333	0.00365523	0.00231257	0.00493592	0.00491744
				6.5	0.00525323	0.0038497	0.00728967	0.00379824	0.00486672	0.00740942			6.5	0.00512733	0.0046061	0.0079019	0.00691694
				6.66667	0.00425868	0.00220159	0.00575306	0.00165973	0.0033682	0.00718179			6.66667	0.00437626	0.00236015	0.00743708	0.00692651
				6.83333	0.00205284	0.00100855	0.0053351	0.0014895	0.00278504	0.00584891			6.83333	0.00369528	0.0018748	0.00647425	0.00522358
				7	0.00405467	0.00231228	0.00578994	0.00365992	0.00387331	0.00633158			7	0.00459657	0.00315004	0.00639678	0.00626638
				7.16667	0.00302188	0.000701064	0.00429021	0.00268111	0.00258995	0.00558755			7.16667	0.00369528	0.00148461	0.00494699	0.00622812
				7.33333	0.0984215	0.042974	0.0704381	0.031652	0.077594	0.111598			7.33333	0.080415	0.074773	0.116094	0.107103
				7.5	0.131025	0.0574995	0.0873654	0.0325989	0.100421	0.136904			7.5	0.104219	0.0966235	0.141172	0.132637
				7.66667	0.159216	0.0712871	0.104981	0.0344288	0.124425	0.160756			7.66667	0.128664	0.120187	0.163206	0.158305
				7.83333	0.178406	0.0833774	0.120507	0.0378228	0.145798	0.18025			7.83333	0.150595	0.141	0.182994	0.177506
				8	0.194382	0.0941885	0.133918	0.0392804	0.16526	0.196205			8	0.171305	0.159215	0.197625	0.194784
				8.16667	0.206278	0.105369	0.144675	0.0392378	0.18271	0.210915			8.16667	0.190312	0.175108	0.212887	0.208943
				8.33333	0.212462	0.113314	0.157017	0.0402166	0.197093	0.221447			8.33333	0.205574	0.188612	0.225293	0.217601
				8.5	0.219309	0.122526	0.166544	0.0424083	0.209412	0.23195			8.5	0.21704	0.201783	0.23543	0.228469
				8.66667	0.225442	0.132587	0.176169	0.0439085	0.223594	0.24269			8.66667	0.234936	0.212252	0.247947	0.237434
				8.83333	0.231027	0.137113	0.181566	0.0452277	0.232887	0.248738			8.83333	0.242016	0.223758	0.252418	0.245059
				9	0.236395	0.147051	0.19419	0.0479088	0.243626	0.259391			9	0.254073	0.233179	0.264769	0.254013
				9.16667	0.236663	0.150532	0.199206	0.0456639	0.250445	0.262768			9.16667	0.261754	0.239137	0.26758	0.257955
				9.33333	0.241279	0.160212	0.205156	0.0495367	0.260123	0.270778			9.33333	0.273221	0.247026	0.277297	0.26426
				9.5	0.238831	0.164836	0.20952	0.0475577	0.263823	0.273683			9.5	0.278869	0.248777	0.280418	0.266948
				9.66667	0.249235	0.173913	0.22094	0.0524944	0.272554	0.280699			9.66667	0.285548	0.25956	0.288087	0.27331
				9.83333	0.246557	0.177025	0.22255	0.0527497	0.276273	0.28505			9.83333	0.289694	0.262852	0.292857	0.277242
				10	0.249095	0.18374	0.228807	0.0546116	0.280677	0.288262			10	0.294561	0.266792	0.296277	0.280246
				10.1667	0.251403	0.188758	0.230848	0.0559309	0.285205	0.291851			10.1667	0.299468	0.270942	0.299199	0.284503
				10.3333	0.252843	0.192424	0.236724	0.0559202	0.290801	0.295392			10.3333	0.306959	0.274644	0.304799	0.285986
				10.5	0.249821	0.199508	0.24137	0.0568352	0.292614	0.297508			10.5	0.30752	0.277708	0.308207	0.286809
				10.6667	0.25116	0.200025	0.242182	0.0559628	0.295884	0.298755			10.6667	0.314069	0.277698	0.307189	0.29032
				10.8333	0.253404	0.205276	0.249668	0.0581013	0.30059	0.302392			10.8333	0.316753	0.284427	0.313575	0.29121
				11	0.256873	0.208105	0.251266	0.0596972	0.301822	0.305433			11	0.319787	0.283856	0.316873	0.293994
				11.1667	0.255342	0.21412	0.256454	0.0593993	0.305624	0.307818			11.1667	0.324614	0.286635	0.319385	0.296252
				11.3333	0.258262	0.217158	0.25799	0.0607292	0.307982	0.30946			11.3333	0.325485	0.290479	0.3213	0.29762
				11.5	0.256885	0.221315	0.25858	0.0638678	0.30959	0.309937			11.5	0.328309	0.29087	0.322628	0.297247
				11.6667	0.259002	0.224205	0.264395	0.0650488	0.312664	0.311957			11.6667	0.331584	0.293744	0.323358	0.300557
				11.8333	0.258658	0.2291	0.263645	0.0625485	0.31204	0.312696			11.8333	0.331384	0.292697	0.325439	0.299954
				12	0.257344	0.233553	0.272312	0.0664106	0.316176	0.316559			12	0.335039	0.297312	0.328715	0.304403
				12.1667	0.260175	0.233221	0.270455	0.0661234	0.3158	0.314839			12.1667	0.336021	0.29558	0.329179	0.300499
				12.3333	0.26094	0.240625	0.27375	0.0679533	0.319697	0.318283			12.3333	0.340407	0.298987	0.333474	0.303092
				12.5	0.258377	0.239665	0.278421	0.0674639	0.319864	0.321473			12.5	0.340988	0.29874	0.333474	0.309473
				12.6667	0.26071	0.242556	0.27745	0.0682512	0.318989	0.320209			12.6667	0.340046	0.297931	0.334868	0.305551
				12.8333	0.265556	0.247709	0.282871	0.07106	0.321941	0.321991			12.8333	0.3428	0.301081	0.335466	0.308517
				13	0.261654	0.249972	0.283129	0.0700386	0.323304	0.320891			13	0.345194	0.301414	0.336882	0.3049
				13.1667	0.264612	0.253318	0.28442	0.0729112	0.326015	0.323277			13.1667	0.348398	0.303632	0.337856	0.308698
				13.3333	0.262139	0.2552	0.289841	0.0712621	0.325622	0.322526			13.3333	0.346756	0.304488	0.337779	0.307273
				13.5	0.26298	0.260095	0.289558	0.0721665	0.327331	0.324446			13.5	0.350061	0.304602	0.341265	0.307627
				13.6667	0.26641	0.261595	0.289976	0.0722303	0.327725	0.324272			13.6667	0.34945	0.306001	0.34153	0.307015
				13.8333	0.264497	0.262653	0.293886	0.0745391	0.327124	0.325856			13.8333	0.348418	0.30583	0.341608	0.310105
				14	0.263133	0.262628	0.291009	0.0739964	0.327919	0.323854			14	0.350161	0.305678	0.340224	0.307483
				14.1667	0.267787	0.267634	0.295201	0.0760818	0.327813	0.327048			14.1667	0.34954	0.306087	0.344518	0.309578
				14.3333	0.265951	0.270795	0.298422	0.0772095	0.329349	0.32798			14.3333	0.350631	0.308066	0.344364	0.311597
				14.5	0.268922	0.271595	0.300192	0.0767627	0.331314	0.326952			14.5	0.355809	0.30682	0.344928	0.308976
				14.6667	0.267073	0.272037	0.302798	0.0778053	0.332224	0.32772			14.6667	0.3566	0.307848	0.345747	0.309693
				14.8333	0.266257	0.272579	0.301556	0.0786245	0.332803	0.327364			14.8333	0.35692	0.308685	0.347053	0.307675
				15	0.269763	0.277511	0.30388	0.0811141	0.333244	0.330127			15	0.359744	0.306744	0.347662	0.312592
				15.1667	0.26692	0.281815	0.30372	0.0801247	0.333835	0.330229			15.1667	0.358433	0.309237	0.348669	0.311788
				15.3333	0.269381	0.28136	0.304629	0.0814333	0.33208	0.329856			15.3333	0.35675	0.30741	0.348038	0.311674
				15.5	0.267481	0.282824	0.30356	0.0820079	0.33348	0.330455			15.5	0.358142	0.308818	0.348624	0.312286
				15.6667	0.268093	0.286268	0.307481	0.0817951	0.333986	0.330573			15.6667	0.358583	0.309389	0.349587	0.311559
				15.8333	0.270197	0.288371	0.305896	0.0836463	0.335881	0.333497			15.8333	0.360155	0.311607	0.354623	0.312372
				16	0.268731	0.288494	0.30726	0.0830186	0.334221	0.33047			16	0.358673	0.30977	0.348979	0.311961
				16.1667	0.269802	0.290978	0.307223	0.0863274	0.338114	0.332275			16.1667	0.362318	0.31391	0.34816	0.31639
				16.3333	0.269955	0.292073	0.309264	0.0853805	0.336543	0.332004			16.3333	0.359594	0.313491	0.351081	0.312927
				16.5	0.272454	0.290806	0.312091	0.0858699	0.336551	0.331742			16.5	0.361647	0.311454	0.348912	0.314572
				16.6667	0.273678	0.294066	0.313296	0.0873062	0.336586	0.332365			16.6667	0.363239	0.309932	0.351048	0.313683
				16.8333	0.273946	0.295111	0.311538	0.0883595	0.337017	0.330987			16.8333	0.361076	0.312958	0.351314	0.31066
				17	0.272556	0.294238	0.310395	0.0845081	0.33537	0.329932			17	0.361257	0.309484	0.349587	0.310277
				17.1667	0.27619	0.298985	0.314919	0.0892107	0.338851	0.334918			17.1667	0.363259	0.314443	0.353206	0.316629
				17.3333	0.276304	0.297067	0.314476	0.0892107	0.33682	0.332175			17.3333	0.361377	0.312263	0.351767	0.312583
				17.5	0.276598	0.299883	0.316185	0.0899129	0.338905	0.33118			17.5	0.36388	0.313929	0.350362	0.311999
				17.6667	0.280257	0.304163	0.319565	0.089349	0.339448	0.332899			17.6667	0.36394	0.314957	0.351867	0.313931
				17.8333	0.281201	0.301421	0.317045	0.0909768	0.338769	0.332068			17.8333	0.36397	0.313567	0.351745	0.312391
				18	0.281201	0.302097	0.316554	0.0905193	0.339632	0.333628			18	0.365953	0.31331	0.353084	0.314171
				18.1667	0.281137	0.305258	0.319295	0.0914343	0.340752	0.332245			18.1667	0.365062	0.316441	0.352586	0.311903
				18.3333	0.28064	0.308702	0.320905	0.0936685	0.340001	0.333727			18.3333	0.365863	0.314138	0.35314	0.314314
				18.5	0.278574	0.306463	0.318742	0.0931898	0.339572	0.33314			18.5	0.365453	0.313691	0.355563	0.310717
				18.6667	0.280232	0.307435	0.319541	0.0936153	0.339612	0.332714			18.6667	0.364191	0.315033	0.351823	0.313606
				18.8333	0.278459	0.308099	0.319823	0.0931472	0.340746	0.334209			18.8333	0.368667	0.312825	0.355099	0.313319
				19	0.282131	0.312084	0.319123	0.0946367	0.341868	0.332765			19	0.366314	0.317421	0.352575	0.312956
				19.1667	0.280474	0.312121	0.319799	0.0954028	0.34042	0.332977			19.1667	0.365132	0.315708	0.353726	0.312229
				19.3333	0.284554	0.312355	0.324138	0.092977	0.339534	0.334812			19.3333	0.364902	0.314167	0.356028	0.313597
				19.5	0.282565	0.31158	0.324495	0.097637	0.338889	0.33317			19.5	0.364011	0.313767	0.354235	0.312104
				19.6667	0.281124	0.31313	0.321397	0.0969774	0.340062	0.333663			19.6667	0.366975	0.313148	0.352409	0.314917
				19.8333	0.281379	0.31217	0.32179	0.096722	0.339281	0.332519			19.8333	0.365042	0.313519	0.351192	0.313845
				20	0.281009	0.313314	0.319983	0.097254	0.337611	0.33384			20	0.364111	0.311112	0.354379	0.3133
				20.1667	0.281787	0.316881	0.321803	0.0981903	0.340723	0.334771			20.1667	0.364882	0.316565	0.356261	0.313281
				20.3333	0.279658	0.316352	0.324003	0.0983924	0.34046	0.334003			20.3333	0.366554	0.314366	0.35439	0.313616
				20.5	0.281876	0.321075	0.32329	0.0992648	0.339375	0.333907			20.5	0.365382	0.313367	0.353394	0.314419
				20.6667	0.285192	0.319439	0.326609	0.10168	0.342388	0.336148			20.6667	0.366945	0.317831	0.357035	0.315261
				20.8333	0.281902	0.319587	0.328527	0.101403	0.34204	0.334793			20.8333	0.368447	0.315632	0.352144	0.317443
				21	0.282552	0.317422	0.32495	0.0997968	0.341423	0.333729			21	0.367756	0.31509	0.354578	0.312879
				21.1667	0.281634	0.320927	0.325773	0.101584	0.341347	0.334052			21.1667	0.368146	0.314547	0.35532	0.312783
				21.3333	0.284184	0.321284	0.33128	0.100254	0.34099	0.334105			21.3333	0.366805	0.315175	0.354623	0.313587
				21.5	0.284911	0.324519	0.32495	0.102616	0.342157	0.333682			21.5	0.369739	0.314576	0.354036	0.313329
				21.6667	0.28217	0.324211	0.327752	0.102552	0.340525	0.334627			21.6667	0.366274	0.314776	0.355685	0.313568
				21.8333	0.280997	0.321973	0.328011	0.101818	0.341667	0.332683			21.8333	0.367606	0.315727	0.353195	0.312171
				22	0.281927	0.323658	0.329228	0.10568	0.341552	0.334072			22	0.370259	0.312844	0.355132	0.313013
				22.1667	0.284069	0.326745	0.328797	0.105521	0.342758	0.335156			22.1667	0.369599	0.315918	0.355597	0.314716
				22.3333	0.284503	0.327114	0.32806	0.104723	0.342756	0.334747			22.3333	0.368958	0.316555	0.354999	0.314496
				22.5	0.283126	0.325601	0.328256	0.104489	0.340589	0.335237			22.5	0.366364	0.314814	0.356294	0.31418
				22.6667	0.282323	0.326893	0.328896	0.106649	0.342512	0.334408			22.6667	0.368106	0.316917	0.354656	0.314161
				22.8333	0.285663	0.325048	0.33192	0.105691	0.341943	0.334866			22.8333	0.368587	0.315299	0.356039	0.313692
				23	0.284771	0.32656	0.329178	0.105457	0.34291	0.33503			23	0.369789	0.316032	0.354092	0.315969
				23.1667	0.284363	0.33014	0.331502	0.107255	0.341945	0.335421			23.1667	0.367726	0.316165	0.354202	0.316639
				23.3333	0.286671	0.329709	0.3294	0.107829	0.343391	0.335911			23.3333	0.37055	0.316232	0.355586	0.316237
				23.5	0.285217	0.329254	0.329965	0.108606	0.341057	0.334631			23.5	0.366815	0.315299	0.354899	0.314362
				23.6667	0.283279	0.330755	0.330776	0.110128	0.343954	0.335737			23.6667	0.370991	0.316917	0.355763	0.315711
				23.8333	0.286811	0.330976	0.331944	0.109776	0.342902	0.335364			23.8333	0.369629	0.316175	0.353937	0.316792
				24	0.283661	0.332526	0.329682	0.108947	0.343034	0.33502			24	0.37073	0.315337	0.354711	0.315328
				24.1667	0.288876	0.333854	0.331502	0.11184	0.343684	0.334533			24.1667	0.371431	0.315937	0.355088	0.313979
				24.3333	0.285982	0.33223	0.331748	0.110213	0.344595	0.337839			24.3333	0.374205	0.314985	0.358895	0.316782
				24.5	0.289807	0.336314	0.334427	0.113181	0.345593	0.33544			24.5	0.373404	0.317783	0.35491	0.315969
				24.6667	0.285855	0.332464	0.330617	0.111564	0.342843	0.334922			24.6667	0.368978	0.316708	0.354612	0.315233
				24.8333	0.285115	0.333387	0.332657	0.112021	0.343933	0.334642			24.8333	0.37073	0.317136	0.35605	0.313233
				25	0.282871	0.332759	0.331797	0.111426	0.342197	0.33209			25	0.369999	0.314395	0.350373	0.313807
				25.1667	0.286467	0.337593	0.333948	0.113968	0.346137	0.333549			25.1667	0.372663	0.31961	0.355176	0.311922
				25.3333	0.287142	0.334998	0.330617	0.11367	0.343751	0.336898			25.3333	0.371431	0.31607	0.357235	0.316562
				25.5	0.285765	0.334592	0.332153	0.114277	0.343362	0.334411			25.5	0.37093	0.315794	0.354058	0.314764
				25.6667	0.287104	0.336671	0.33503	0.113639	0.342497	0.335857			25.6667	0.368677	0.316317	0.356836	0.314879
				25.8333	0.289335	0.339081	0.334833	0.115181	0.344107	0.335433			25.8333	0.370259	0.317954	0.357279	0.313587
				26	0.286224	0.338208	0.330162	0.114585	0.343369	0.335215			26	0.369659	0.317079	0.356526	0.313903
				26.1667	0.288825	0.337458	0.333678	0.117458	0.343813	0.334913			26.1667	0.371631	0.315994	0.355043	0.314783
				26.3333	0.287321	0.337605	0.333481	0.115628	0.343172	0.333894			26.3333	0.368267	0.318078	0.354822	0.312965
				26.5	0.28486	0.337445	0.330481	0.116128	0.341558	0.332741			26.5	0.367275	0.315842	0.35179	0.313692
				26.6667	0.287614	0.336732	0.332411	0.117043	0.345082	0.335188			26.6667	0.372553	0.317612	0.354512	0.315864
				26.8333	0.286365	0.338183	0.332805	0.117011	0.343481	0.333112			26.8333	0.37035	0.316612	0.354302	0.311922
				27	0.289743	0.340533	0.334722	0.120224	0.346861	0.334212			27	0.374806	0.318915	0.354014	0.31441
				27.1667	0.283904	0.338023	0.333788	0.116511	0.343298	0.334147			27.1667	0.369679	0.316917	0.354756	0.313539
				27.3333	0.285855	0.340287	0.33519	0.119618	0.343392	0.33477			27.3333	0.371932	0.314852	0.355397	0.314142
				27.5	0.281953	0.341012	0.334046	0.11882	0.342547	0.332649			27.5	0.368968	0.316127	0.35439	0.310908
				27.6667	0.288137	0.339795	0.330826	0.119522	0.341983	0.333944			27.6667	0.369218	0.314747	0.35345	0.314439
				27.8333	0.285651	0.338146	0.330666	0.119671	0.343445	0.332363			27.8333	0.37044	0.316451	0.354335	0.310392
				28	0.286173	0.340053	0.329658	0.118543	0.342909	0.333343			28	0.368757	0.31706	0.354678	0.312008
				28.1667	0.288507	0.34175	0.333505	0.119022	0.343867	0.332308			28.1667	0.370189	0.317545	0.351535	0.31308
				28.3333	0.28829	0.342107	0.334071	0.118852	0.343338	0.33302			28.3333	0.371111	0.315566	0.352664	0.313377
				28.5	0.285408	0.339094	0.334858	0.120341	0.341992	0.3336			28.5	0.369979	0.314005	0.355718	0.311482
				28.6667	0.287831	0.339512	0.33621	0.122171	0.343147	0.333513			28.6667	0.369719	0.316574	0.354501	0.312525
				28.8333	0.28449	0.345034	0.3353	0.122831	0.344543	0.332109			28.8333	0.37038	0.318706	0.350517	0.313702
				29	0.286084	0.343152	0.332817	0.123405	0.342498	0.332371			29	0.370219	0.314776	0.35304	0.311702
				29.1667	0.284082	0.342587	0.334231	0.123395	0.342904	0.333805			29.1667	0.369739	0.31607	0.354014	0.313597
				29.3333	0.287754	0.345428	0.336702	0.124576	0.345044	0.333855			29.3333	0.372162	0.317926	0.354468	0.313243
				29.5	0.28931	0.344505	0.33503	0.123842	0.342131	0.335449			29.5	0.367726	0.316536	0.354689	0.316208
				29.6667	0.284554	0.343042	0.337587	0.124331	0.344012	0.332336			29.6667	0.371041	0.316984	0.352454	0.312219
				29.8333	0.286377	0.344616	0.33412	0.124257	0.342937	0.333147			29.8333	0.371441	0.314433	0.353129	0.313166
				30	0.286173	0.344161	0.334206	0.124086	0.343351	0.331595			30	0.371421	0.31528	0.351469	0.311721
				30.1667	0.28843	0.34271	0.335743	0.124842	0.346702	0.335534			30.1667	0.374936	0.318468	0.355453	0.315615
				30.3333	0.287168	0.345256	0.334686	0.125289	0.34378	0.334042			30.3333	0.372423	0.315137	0.353273	0.314812
				30.5	0.28959	0.3456	0.338496	0.127268	0.345757	0.333127			30.5	0.374826	0.316689	0.353461	0.312793
				30.6667	0.288392	0.344345	0.334747	0.125789	0.34498	0.334888			30.6667	0.373995	0.315965	0.355231	0.314544
				30.8333	0.291006	0.343349	0.336542	0.125778	0.342582	0.334414			30.8333	0.369789	0.315375	0.35325	0.315577
				31	0.287665	0.345969	0.337943	0.126501	0.343348	0.335325			31	0.371702	0.314995	0.355475	0.315175
				31.1667	0.286811	0.344641	0.338189	0.128789	0.344815	0.334183			31.1667	0.372312	0.317317	0.355563	0.312803
				31.3333	0.290126	0.346362	0.335829	0.127938	0.346119	0.334165			31.3333	0.374626	0.317612	0.355021	0.31331
				31.5	0.284643	0.343583	0.33514	0.126629	0.345231	0.333515			31.5	0.373184	0.317279	0.352697	0.314333
				31.6667	0.287601	0.345895	0.334304	0.125629	0.343664	0.334112			31.6667	0.371031	0.316298	0.356283	0.311942
				31.8333	0.284911	0.346092	0.334317	0.127214	0.340924	0.333571			31.8333	0.367976	0.313872	0.353095	0.314046
				32	0.28917	0.346535	0.331563	0.129502	0.343994	0.332363			32	0.371481	0.316508	0.355242	0.309483
				32.1667	0.287793	0.347838	0.335681	0.126491	0.344633	0.332362			32.1667	0.372282	0.316984	0.35439	0.310334
				32.3333	0.288927	0.34865	0.335202	0.131438	0.343886	0.333084			32.3333	0.371311	0.31646	0.354667	0.311501
				32.5	0.286849	0.347433	0.336185	0.130534	0.342169	0.335732			32.5	0.369268	0.315071	0.355763	0.315701
				32.6667	0.290049	0.347875	0.333887	0.12981	0.344068	0.330817			32.6667	0.370209	0.317926	0.352199	0.309435
				32.8333	0.292396	0.348109	0.335226	0.132087	0.342263	0.334995			32.8333	0.367465	0.31706	0.353992	0.315998
				33	0.287448	0.350716	0.336861	0.132098	0.342609	0.334337			33	0.367435	0.317783	0.355641	0.313032
				33.1667	0.286875	0.347039	0.3331	0.130736	0.341133	0.331247			33.1667	0.365843	0.316422	0.350362	0.312133
				33.3333	0.28653	0.349942	0.334083	0.130853	0.340617	0.33371			33.3333	0.364832	0.316403	0.354944	0.312477
				33.5	0.28611	0.347064	0.336333	0.131353	0.338879	0.331827			33.5	0.361697	0.31606	0.351004	0.312649
				33.6667	0.285255	0.347986	0.335226	0.132098	0.337906	0.331271			33.6667	0.361978	0.313834	0.352963	0.309578
				33.8333	0.288583	0.348749	0.337882	0.13446	0.344648	0.334783			33.8333	0.373084	0.316213	0.354601	0.314965
				34	0.289361	0.347592	0.33637	0.134321	0.347154	0.334195			34	0.374726	0.319582	0.353759	0.31463
				34.1667	0.286212	0.34576	0.337894	0.132279	0.342184	0.33225			34.1667	0.369268	0.315099	0.352033	0.312468
				34.3333	0.289629	0.351012	0.335915	0.135045	0.342033	0.332991			34.3333	0.367215	0.31685	0.353228	0.312755
				34.5	0.292153	0.349929	0.336738	0.135619	0.339553	0.33375			34.5	0.364712	0.314395	0.354822	0.312678
				34.6667	0.290445	0.347642	0.337218	0.131715	0.340809	0.332706			34.6667	0.365823	0.315794	0.354446	0.310966
				34.8333	0.288978	0.348503	0.334452	0.135013	0.34384	0.333734			34.8333	0.372352	0.315328	0.352963	0.314505
				35	0.28764	0.349806	0.337636	0.135258	0.344037	0.333495			35	0.371291	0.316784	0.351911	0.31508
				35.1667	0.2869	0.345686	0.334243	0.133587	0.344226	0.332707			35.1667	0.374465	0.313986	0.351712	0.313702
				35.3333	0.291223	0.350483	0.339787	0.135226	0.342844	0.332408			35.3333	0.371131	0.314557	0.351247	0.313568
				35.5	0.28866	0.34972	0.333432	0.133694	0.339836	0.331422			35.5	0.365162	0.314509	0.351181	0.311664
				35.6667	0.287359	0.348355	0.33696	0.135247	0.342025	0.332445			35.6667	0.364411	0.319639	0.352155	0.312736
				35.8333	0.286199	0.347187	0.334046	0.135885	0.343411	0.330315			35.8333	0.372903	0.313919	0.349377	0.311253
				36	0.289412	0.348982	0.33825	0.137566	0.344717	0.332909			36	0.373574	0.315861	0.353416	0.312401
				36.1667	0.290496	0.352721	0.335964	0.136236	0.34481	0.332906			36.1667	0.374806	0.314814	0.352321	0.313491
				36.3333	0.291694	0.352131	0.337427	0.138279	0.346412	0.334618			36.3333	0.376488	0.316336	0.353793	0.315443
				36.5	0.290011	0.3471	0.334907	0.136736	0.342646	0.332343			36.5	0.369298	0.315994	0.352343	0.312343
				36.6667	0.287372	0.350323	0.336296	0.137428	0.340379	0.33087			36.6667	0.365783	0.314976	0.350295	0.311444
				36.8333	0.286709	0.349167	0.336431	0.137056	0.339591	0.332623			36.8333	0.366815	0.312368	0.354567	0.310679
				37	0.286709	0.349425	0.335263	0.136524	0.345638	0.330761			37	0.375197	0.316079	0.351092	0.31043
				37.1667	0.289909	0.348281	0.332043	0.136194	0.342595	0.332098			37.1667	0.369548	0.315642	0.351336	0.31286
				37.3333	0.286008	0.34758	0.334919	0.136864	0.342192	0.331813			37.3333	0.371141	0.313243	0.351513	0.312114
				37.5	0.705539	0.87093	0.853764	0.741933	0.892033	0.874559			37.5	0.924923	0.859143	0.911297	0.83782
				37.6667	0.777732	0.920841	0.916802	0.8048	0.941887	0.927523			37.6667	0.959422	0.924351	0.944487	0.910558
				37.8333	0.822576	0.944677	0.939765	0.857965	0.96335	0.957889			37.8333	0.971229	0.955471	0.968348	0.947429
				38	0.865673	0.959744	0.963822	0.898246	0.975624	0.976289			38	0.982415	0.968833	0.987029	0.965549
				38.1667	0.892844	0.965869	0.970485	0.925152	0.983983	0.97735			38.1667	0.99289	0.975076	0.983056	0.971643
				38.3333	0.914189	0.971318	0.978131	0.938526	0.987274	0.984667			38.3333	0.989205	0.985344	0.989807	0.979527
				38.5	0.927602	0.97256	0.978696	0.952804	0.986632	0.983697			38.5	0.989785	0.983479	0.988202	0.979192
				38.6667	0.939601	0.976705	0.982397	0.959177	0.988151	0.9823			38.6667	0.99309	0.983212	0.985867	0.978733
				38.8333	0.950961	0.97732	0.980098	0.967699	0.990864	0.982551			38.8333	0.997707	0.984021	0.983366	0.981737
				39	0.964885	0.981994	0.988027	0.976008	0.990944	0.987162			39	0.993851	0.988037	0.992397	0.981928
				39.1667	0.97135	0.977222	0.98756	0.979551	0.991539	0.986925			39.1667	0.994041	0.989037	0.989951	0.983899
				39.3333	0.971324	0.985917	0.9896	0.984754	0.99063	0.990625			39.3333	0.991938	0.989322	0.994511	0.98674
				39.5	0.975799	0.985597	0.987363	0.989861	0.99273	0.992367			39.5	0.995834	0.989627	0.997488	0.987247
				39.6667	0.984597	0.988869	0.989219	0.986924	0.993902	0.993184			39.6667	0.998368	0.989436	1	0.986367
				39.8333	0.987033	0.985364	0.992268	0.990052	0.992251	0.991782			39.8333	0.995323	0.989179	0.995208	0.988357
				40	0.985821	0.983101	0.990301	0.986892	0.992162	0.989271			40	0.99288	0.991444	0.991888	0.986654
				40.1667	0.987147	0.987516	0.988396	0.99301	0.994758	0.994253			40.1667	0.995874	0.993643	0.994821	0.993686
				40.3333	0.978311	0.987061	0.99067	0.991765	0.994359	0.996086			40.3333	0.993971	0.994747	0.996038	0.996135
				40.5	0.988167	0.991292	0.990424	0.986328	0.994489	0.994856			40.5	0.994602	0.994376	0.99637	0.993341
				40.6667	0.988996	0.990136	0.99094	0.99285	0.997841	0.993887			40.6667	0.998318	0.997364	0.994146	0.993628
				40.8333	0.983871	0.989546	0.993251	0.990797	0.996752	0.994186			40.8333	0.996805	0.996698	0.997997	0.990376
				41	0.986548	0.986139	0.992772	0.991552	0.996566	0.990516			41	0.997196	0.995936	0.992264	0.988768
				41.1667	0.991916	0.994244	0.990571	0.993244	0.995957	0.993483			41.1667	0.997577	0.994338	0.993194	0.993772
				41.3333	0.990539	0.986975	0.994394	0.994393	0.99164	0.989109			41.3333	0.994072	0.989208	0.986963	0.991256
				41.5	0.991623	0.994478	0.995071	0.99517	0.995943	0.995494			41.5	0.995844	0.996041	0.997244	0.993743
				41.6667	0.99031	0.991354	0.998869	0.994936	0.997045	0.994861			41.6667	0.995393	0.998696	0.994821	0.994901
				41.8333	0.994199	0.990111	0.994136	0.996202	0.996739	0.996086			41.8333	0.994582	0.998896	0.9973	0.994872
				42	0.991075	0.993309	0.994665	0.997234	0.997806	0.992401			42	0.99998	0.995632	0.993327	0.991476
				42.1667	0.995996	0.989472	0.998685	0.997	0.998388	0.991976			42.1667	0.996775	1	0.991855	0.992098
				42.3333	1	0.997319	0.994788	1	0.998582	0.998907			42.3333	1	0.997164	0.999259	0.998555
				42.5	0.989825	0.989336	0.997664	0.995414	0.995826	0.996522			42.5	0.99305	0.998601	0.997311	0.995733
				42.6667	0.994313	0.991895	0.998267	0.994053	0.996751	0.997521			42.6667	0.995634	0.997868	0.995042	1
				42.8333	0.995576	1	1	0.993808	0.995451	0.994493			42.8333	0.995974	0.994928	0.99222	0.996766

## Sheet: SI Table 1
			Data for
			Supplementary Table 1
				Domain	Sequence (nucleotide length)	Role
				Receptor_A complex (anchor_A, anchor_A*)
				A* (anchor_A*)	GTTTGAGTTGAGTGGGAAAG/3CholTEG/ (20)	Cholesterol anchor
				A (anchor_A)	/5Chol-TEG/CTTTCCCACTCAACTCAAAC (20)	Cholesterol anchor
				P1 (anchor_A)	CA (2)	linker_A tethering, unpaired hinge in ternary complex
				X2 (anchor_A)	ACACCATTTACCCAC (15)	linker_A tethering, reporter toehold binding
				X1 (anchor_A)	ATTCAAATCC (10)	Cooperative hybridisation (along with X2, Y1Y2)
				linker_A (extension of staple strand connected via TTTT spacer)
				X2*	GTGGGTAAATGGTGT (15)	Receptor_A complex tethering
				P1*	TG (2)	Receptor_A complex tethering
				T*	AGATG (5)	Toehold for release_A
				Receptor_B complex (anchor_B, anchor_B*)
				B* (anchor_B*)	/5Chol-TEG/GTTGGTAATGGAATGGGAAG (20)	Cholesterol anchor
				Y1 (anchor_B)	CACAATACAC (10)	Cooperative hybridisation (along with Y2, X1X2)
				Y2 (anchor_B)	CCTACACATACATCA (15)	linker_B tethering, reporter toehold binding
				P2 (anchor_B)	AC (2)	linker_B tethering, unpaired hinge in ternary complex
				B (anchor_B)	CTTCCCATTCCATTACCAAC/3CholTEG/ (20)	Cholesterol anchor
				linker_B (extension of staple strand connected via TTTT spacer)
				S*	GTGGA (5)	Toehold for release_B
				P2*	GT (2)	Receptor_B complex tethering
				Y2*	TGATGTATGTGTAGG (15)	Receptor_B complex tethering
				Releasing strands
				T (release_A)	CATCT (5)	linker_A toehold binding and strand displacement
				P1 (release_A)	CA (2)
				X2 (release_A)	ACACCATTTACCCAC (15)
				Y2 (release_B)	CCTACACATACATCA (15)	linker_B toehold binding and strand displacement
				P2 (release_B)	AC (2)
				S (release_B)	TCCAC (5)
				Reporter complex
				x2.X1.Y1.y2(Top strand with quencher)	atttacccac.ATTCAAATCC./iBHQ-1dT/.CACAATACAC.cctacacata (10.10.1.10.10) iBHQ-1dT is black hole quencher, internal modification on T
				Y2*. Y1*. X1*. X2*(Bottom strand with fluorophore)	TGATGTATGTGTAGG.GTGTATTGTG./iFluorT/.GGATTTGAAT.GTGGGTAAATGGTGT (15.10.1.10.15) iFluorT is fluorescein, internal modification on T

## Sheet: SI Fig 1a
	Data for
	Supplementary Figure 1a
	Uncropped gels
	Note: only part of uncropped gels marked with green brackets used in this study

## Sheet: SI Fig 1b
	Data for
	Supplementary Figure 1b
	Uncropped gels
	Note: only part of uncropped gels marked with green brackets used in this study

## Sheet: SI Fig 1c
	Data for
	Supplementary Figure 1c
	Uncropped gels
	Note: only part of uncropped gels marked with green brackets used in this study

## Sheet: SI Fig 3a
	Data for
	Supplementary Figure 3a
	See Fig 2 Sheets for repeats			Intensity
			Time (in h)	DOL1A1B	single Std Dev DOL1A1B	dimer_DOL1A1B	single Std Dev dimer_DOL1A1B
			0.333333	0.0116641	0.000402909	0.0254584	0.00470958
			0.5	0.0128338	0.000521783	0.0203916	0.00514201
			0.666667	0.00801607	0.000604355	0.0182662	0.00570774
			0.833333	0.004232	0.00135307	0.0198622	0.00625069
			1	0.00657879	0.00155598	0.0187755	0.00898615
			1.16667	0.00742705	0.000627836	0.0120297	0.00512641
			1.33333	0.00971163	0.000150241	0.0174581	0.00825375
			1.5	0.0101884	0.00231728	0.0135451	0.00414573
			1.66667	0.00788303	0.000324983	0.014567	0.00668871
			1.83333	0.00952199	0.0013446	0.014534	0.00400354
			2	0.00731671	0.000180634	0.0125979	0.00522661
			2.16667	0.010045	0.00030561	0.00999103	0.00293175
			2.33333	0.00520687	0.00153164	0.00593259	0.00320248
			2.5	0.0100159	8.43647e-07	0.00940028	0.00468109
			2.66667	0.0104398	0.000639226	0.00894106	0.00184277
			2.83333	0.00902704	0.000467314	0.0114204	3.18985e-05
			3	0.0105807	0.000169381	0.0145147	0.00215121
			3.16667	0.00781617	0.00241323	0.0083811	0.00249186
			3.33333	0.00593056	7.23152e-05	0.0134417	0.00665544
			3.5	0.0113384	0.00256622	0.012963	0.00352465
			3.66667	0.00499657	0.00256828	0.0121718	0.00444953
			3.83333	0.00731096	0.00193837	0.00877082	0.00428564
			4	0.00312395	0.00312395	0.0127318	0.00380044
			4.16667	0.00471068	5.86834e-06	0.00595491	0.00291279
			4.33333	0.0116374	0.0012565	0.00584645	0.00159528
			4.5	0.0046136	0.00215495	0.00650101	0.00174282
			4.66667	0.00610106	0.000698117	0.0101688	0.00685364
			4.83333	0.00793869	0.000863864	0.000273011	0.000273011
			5	0.00334668	0.00179865	0.0130574	0.00588113
			5.16667	0.00767275	0.0010253	0.0041503	0.000172143
			5.33333	0.00683146	0.000396494	0.00904412	0.00182883
			5.5	0.00917579	0.00304436	0.00508007	0.00445605
			5.66667	0.0044241	0.000690601	0.0102893	0.00147491
			5.83333	0.0075542	0.00178701	0.00830558	0.00479544
			6	0.00705898	0.000138352	0.0109995	0.00183414
			6.16667	0.00922816	0.00112374	0.00325588	0.00235884
			6.33333	0.0102998	0.00126489	0.00389376	0.0022557
			6.5	0.00883862	0.00264648	0.0105005	0.00527424
			6.66667	0.00989197	0.00297134	0.00626377	0.00536673
			6.83333	0.00570537	0.000848792	0.00504937	0.00493236
			7	0.0125844	0.00174249	0.00651222	0.00128601
			7.16667	0.00435478	0.00116958	0.00349806	0.00349806
			7.33333	0.235479	0.0153023	0.09638	0.0165828
			7.5	0.269923	0.0139741	0.105934	0.0173225
			7.66667	0.297156	0.019645	0.122546	0.0228578
			7.83333	0.319695	0.014559	0.137858	0.020112
			8	0.343215	0.0151396	0.148239	0.020158
			8.16667	0.352213	0.014337	0.15898	0.0218501
			8.33333	0.373879	0.0137368	0.164498	0.021011
			8.5	0.383724	0.014333	0.174625	0.0219344
			8.66667	0.387802	0.016205	0.188442	0.018902
			8.83333	0.397285	0.0160711	0.187622	0.0222168
			9	0.403007	0.011411	0.197514	0.0220845
			9.16667	0.404477	0.013432	0.189293	0.0263836
			9.33333	0.412159	0.0103333	0.20197	0.0234209
			9.5	0.417271	0.0125667	0.197951	0.0233407
			9.66667	0.421777	0.0105189	0.211563	0.0241216
			9.83333	0.425679	0.0175445	0.210265	0.0239936
			10	0.432525	0.0173766	0.212029	0.0220519
			10.1667	0.429824	0.0146142	0.215248	0.0263634
			10.3333	0.434956	0.015826	0.212987	0.02301
			10.5	0.436706	0.0129521	0.213875	0.0229235
			10.6667	0.439544	0.0124211	0.214457	0.0272883
			10.8333	0.443768	0.0123259	0.222201	0.022084
			11	0.443981	0.0157246	0.218162	0.0210874
			11.1667	0.451433	0.0164077	0.225011	0.0224374
			11.3333	0.447688	0.0152354	0.223126	0.0212928
			11.5	0.45486	0.0137092	0.227785	0.0259912
			11.6667	0.453621	0.0146447	0.227281	0.0256041
			11.8333	0.453236	0.0119939	0.219549	0.0203685
			12	0.458268	0.0150355	0.230694	0.0215676
			12.1667	0.461682	0.0152336	0.223329	0.0199753
			12.3333	0.460996	0.0118828	0.230616	0.0238294
			12.5	0.45727	0.0132716	0.228688	0.022994
			12.6667	0.464203	0.014018	0.225769	0.0216351
			12.8333	0.465488	0.0130671	0.232131	0.0200409
			13	0.467513	0.0137135	0.231351	0.0261245
			13.1667	0.462954	0.0138711	0.229315	0.0202279
			13.3333	0.467093	0.0121909	0.231404	0.0228627
			13.5	0.464979	0.0144566	0.231697	0.0216343
			13.6667	0.469477	0.0108997	0.23305	0.0232218
			13.8333	0.468569	0.0126874	0.230382	0.0246873
			14	0.470548	0.0133798	0.225956	0.0210027
			14.1667	0.47482	0.0125984	0.229914	0.0204758
			14.3333	0.473622	0.014677	0.229145	0.0232947
			14.5	0.478297	0.015647	0.236616	0.0211712
			14.6667	0.473877	0.0120843	0.23783	0.0225415
			14.8333	0.475821	0.0102614	0.233279	0.0229042
			15	0.477607	0.01658	0.23158	0.0214393
			15.1667	0.475297	0.0117273	0.233471	0.0226674
			15.3333	0.476092	0.0145135	0.237134	0.0236391
			15.5	0.482555	0.0112069	0.228563	0.0208018
			15.6667	0.475301	0.0108126	0.232287	0.0239406
			15.8333	0.482034	0.0152491	0.235975	0.0246643
			16	0.483186	0.0100607	0.232741	0.0232636
			16.1667	0.483229	0.0139937	0.242871	0.0257887
			16.3333	0.486285	0.0158856	0.23905	0.0211876
			16.5	0.482617	0.00768508	0.236137	0.0217841
			16.6667	0.490511	0.0150892	0.234866	0.0255056
			16.8333	0.480252	0.014876	0.235927	0.024266
			17	0.486116	0.00928535	0.228404	0.0249717
			17.1667	0.486506	0.0107471	0.242437	0.02707
			17.3333	0.480647	0.011749	0.234749	0.0234388
			17.5	0.482451	0.0107958	0.237254	0.0210681
			17.6667	0.489239	0.0132655	0.239481	0.0257919
			17.8333	0.486749	0.010929	0.24417	0.0231089
			18	0.483531	0.0146631	0.23936	0.0202099
			18.1667	0.492392	0.013724	0.234928	0.0180016
			18.3333	0.488997	0.0160564	0.241888	0.0291341
			18.5	0.491701	0.0149009	0.241758	0.0224909
			18.6667	0.489023	0.0102937	0.235192	0.0232187
			18.8333	0.490301	0.0142364	0.23544	0.0253774
			19	0.49094	0.0111998	0.236167	0.0241155
			19.1667	0.489009	0.0100956	0.239986	0.0233713
			19.3333	0.491647	0.010038	0.238529	0.0227336
			19.5	0.492022	0.0113932	0.239125	0.0216918
			19.6667	0.497117	0.0140382	0.238203	0.0250205
			19.8333	0.493069	0.0124404	0.237237	0.0208174
			20	0.49247	0.0100953	0.236203	0.0234108
			20.1667	0.493792	0.0142665	0.236905	0.0233327
			20.3333	0.494391	0.0133339	0.243392	0.0254906
			20.5	0.493774	0.0116445	0.240384	0.0274742
			20.6667	0.492865	0.0136151	0.242688	0.0258388
			20.8333	0.492303	0.0099284	0.245094	0.0235656
			21	0.495004	0.0125384	0.238195	0.0242712
			21.1667	0.494839	0.0120361	0.237044	0.0285415
			21.3333	0.496371	0.0138433	0.243356	0.0261953
			21.5	0.498456	0.014581	0.238507	0.0239592
			21.6667	0.498863	0.01214	0.242473	0.0269893
			21.8333	0.502921	0.011512	0.237237	0.0233132
			22	0.500214	0.0135822	0.240947	0.0234352
			22.1667	0.499291	0.0120161	0.244158	0.0269974
			22.3333	0.500389	0.0118587	0.242529	0.0259531
			22.5	0.503682	0.0152436	0.236552	0.0205222
			22.6667	0.500777	0.017147	0.241858	0.0214992
			22.8333	0.504325	0.0146004	0.24444	0.0218582
			23	0.505552	0.012979	0.245414	0.0258747
			23.1667	0.501756	0.0162889	0.242746	0.0245325
			23.3333	0.504459	0.0119472	0.244719	0.0222927
			23.5	0.500988	0.0107432	0.240551	0.0240537
			23.6667	0.509252	0.0106147	0.244128	0.0234181
			23.8333	0.504508	0.0145386	0.242223	0.0210451
			24	0.502394	0.0133742	0.236699	0.0252324
			24.1667	0.505261	0.0132394	0.241178	0.0244073
			24.3333	0.507855	0.0128314	0.242493	0.0229141
			24.5	0.505234	0.0125078	0.247988	0.0276682
			24.6667	0.508812	0.0135132	0.239938	0.0248448
			24.8333	0.502826	0.0123052	0.2462	0.027362
			25	0.506872	0.0143603	0.238546	0.0232963
			25.1667	0.505808	0.0136028	0.247629	0.0250861
			25.3333	0.510513	0.0114475	0.240295	0.0242654
			25.5	0.512885	0.0129004	0.237666	0.0203884
			25.6667	0.511164	0.0125574	0.240607	0.0261372
			25.8333	0.511156	0.0142649	0.245328	0.0252034
			26	0.504298	0.0104387	0.240103	0.0216944
			26.1667	0.502921	0.0149421	0.243732	0.0259083
			26.3333	0.505916	0.0132822	0.246863	0.026075
			26.5	0.500931	0.0100727	0.239529	0.0224466
			26.6667	0.505355	0.0127207	0.243629	0.0256103
			26.8333	0.503759	0.0116759	0.243582	0.0224043
			27	0.509298	0.0138769	0.245637	0.0251616
			27.1667	0.508999	0.0126281	0.240607	0.0264491
			27.3333	0.500775	0.0141437	0.243108	0.0246605
			27.5	0.511188	0.0105907	0.243228	0.0239614
			27.6667	0.509579	0.0125341	0.244652	0.0222258
			27.8333	0.510247	0.00955832	0.238002	0.0263798
			28	0.504995	0.0147803	0.238306	0.0234467
			28.1667	0.512106	0.0133155	0.241644	0.0207778
			28.3333	0.508313	0.0125855	0.244871	0.0245907
			28.5	0.50431	0.0145243	0.244942	0.0215796
			28.6667	0.515804	0.00788697	0.241384	0.0259393
			28.8333	0.507386	0.0154252	0.249676	0.0277181
			29	0.507486	0.0135344	0.243379	0.0224739
			29.1667	0.509665	0.0136313	0.239786	0.0216109
			29.3333	0.507677	0.0115212	0.249506	0.0276652
			29.5	0.508045	0.0180443	0.247256	0.0263508
			29.6667	0.515445	0.0132243	0.243298	0.0203263
			29.8333	0.510922	0.0121012	0.237958	0.0263353
			30	0.513847	0.0125454	0.237095	0.0227422
			30.1667	0.514475	0.0152257	0.246506	0.0282143
			30.3333	0.514569	0.0146765	0.243192	0.0218584
			30.5	0.514118	0.0132455	0.246988	0.0245235
			30.6667	0.515118	0.014796	0.243799	0.0244153
			30.8333	0.512485	0.0136644	0.248239	0.0248771
			31	0.511576	0.00901879	0.252262	0.0215675
			31.1667	0.514299	0.0104244	0.2511	0.021615
			31.3333	0.51519	0.012265	0.253746	0.0260546
			31.5	0.518029	0.01149	0.241189	0.0258223
			31.6667	0.514294	0.0081529	0.245813	0.025298
			31.8333	0.516489	0.0148508	0.241011	0.0215885
			32	0.514455	0.013061	0.242345	0.0250673
			32.1667	0.50804	0.00882121	0.247	0.021259
			32.3333	0.515567	0.00967168	0.244877	0.0256101
			32.5	0.513865	0.0153504	0.247024	0.0263146
			32.6667	0.515889	0.0127192	0.244059	0.0205017
			32.8333	0.514428	0.0122684	0.250091	0.0252083
			33	0.510339	0.0128355	0.24708	0.0271502
			33.1667	0.516437	0.0129912	0.24493	0.0223484
			33.3333	0.513968	0.0161884	0.245935	0.0255766
			33.5	0.51702	0.0121653	0.240222	0.0262988
			33.6667	0.520057	0.0112827	0.244367	0.0248275
			33.8333	0.520168	0.0103523	0.247311	0.0253146
			34	0.518053	0.0128315	0.249584	0.0250914
			34.1667	0.519464	0.0110567	0.24605	0.0226101
			34.3333	0.514265	0.0112172	0.249074	0.0268045
			34.5	0.518025	0.0123133	0.249089	0.0245177
			34.6667	0.520023	0.0120451	0.252804	0.028155
			34.8333	0.515631	0.0124002	0.24686	0.0250974
			35	0.517231	0.0127132	0.24984	0.0289353
			35.1667	0.514143	0.0110958	0.244535	0.0229668
			35.3333	0.517886	0.00941737	0.252729	0.026091
			35.5	0.520492	0.0128815	0.238487	0.0252266
			35.6667	0.519119	0.0131316	0.249091	0.0254954
			35.8333	0.51922	0.0109968	0.241401	0.0221344
			36	0.519223	0.010387	0.249248	0.0231556
			36.1667	0.517537	0.00891585	0.248776	0.0282614
			36.3333	0.516426	0.0120308	0.248996	0.0284424
			36.5	0.517287	0.010411	0.24676	0.0270249
			36.6667	0.522865	0.0107518	0.242095	0.0222429
			36.8333	0.517707	0.0153027	0.24339	0.0251368
			37	0.516011	0.0127187	0.240429	0.0243991
			37.1667	0.522641	0.0130701	0.244237	0.0237997
			37.3333	0.519033	0.0118514	0.238401	0.0201877
			37.5	0.939559	0.00448549	0.782711	0.030176
			37.6667	0.965152	0.000362136	0.828073	0.0214431
			37.8333	0.965924	0.00259134	0.855378	0.0126319
			38	0.971535	0.000661149	0.885703	0.0101571
			38.1667	0.973796	0.000507594	0.910062	0.00897004
			38.3333	0.978214	0.00656435	0.924695	0.00538878
			38.5	0.978085	0.0050088	0.928773	0.000204957
			38.6667	0.980796	0.00444164	0.940594	0.00116391
			38.8333	0.976856	0.000439116	0.94945	0.00172022
			39	0.981733	0.000722153	0.96323	0.00248806
			39.1667	0.980793	0.000432241	0.968588	0.000842621
			39.3333	0.978568	0.00294684	0.970586	0.00414082
			39.5	0.984021	0.000589943	0.972469	0.00147818
			39.6667	0.97893	0.00296977	0.970335	0.00228568
			39.8333	0.9788	0.00475284	0.97192	0.00159788
			40	0.977004	0.00195499	0.97517	5.34579e-05
			40.1667	0.985097	0.00191142	0.977861	0.00297782
			40.3333	0.97888	0.00537823	0.986755	0.00223849
			40.5	0.989148	0.00399124	0.986448	0.00232209
			40.6667	0.985877	0.00134386	0.979874	0.0054204
			40.8333	0.987654	0.00284514	0.984981	0.00160241
			41	0.98534	0.00218474	0.981525	0.00696952
			41.1667	0.992581	0.00111011	0.980694	0.00179363
			41.3333	0.995499	0.00251047	0.981243	0.00432609
			41.5	0.994122	0.00193195	0.982302	0.00311177
			41.6667	0.998698	0.00130164	0.998454	0.000521086
			41.8333	0.995684	0.000339485	0.989387	0.00210165
			42	0.991897	0.00154914	0.991109	0.00109071
			42.1667	0.989825	0.00199721	0.98873	0.00151935
			42.3333	0.996371	0.000107733	1	0
			42.5	0.993781	0.00355466	0.986352	0.00381982
			42.6667	0.994126	0.00232138	0.992674	0.000383413
			42.8333	0.995786	0.00203917	0.982329	0.000737722
			43	0.990189	0.00148051
			43.1667	0.999772	0.000227652

[truncated: 11 more sheets: SI Fig 3b, SI Fig 3c, SI Fig 3d, SI Fig 4, SI Fig 5a, SI Fig 5b, SI Fig 6, SI Fig 8a, SI Fig 8b , SI Fig 10a, SI Fig 10b]
